# Supplementary material for: Higher evolutionary rates in life-history traits in insular than in mainland palms
Source: Sci Rep. 2020 Dec 3;10:21125. doi: 10.1038/s41598-020-78267-5 (PMC7713303; doi:10.1038/s41598-020-78267-5)
Supplement: Supplementary file 2 — Supplementary Information 2. [file 41598_2020_78267_MOESM2_ESM.xlsx]

## Sheet: Read.me
MFRUITDIAM = maximum fruit diameter
MSTEMHEIGHT = maximum stem height - data obtained from Kissling et. 2019- doi: org/10.1038/s41597-019-0189-0
Habitat Type
Cont.Island= Continental Islands
Volcanic = Volcanic Islands

## Sheet: Table_1_Metadata
Ecosystem occurrence data for 2,539 palm species from Faurby et al. (2016) phylogeny.								Habitat type
Species	MSTEMHEIGHT (m)	LOG10	FRUITDIAM (m)	LOG10	Biogeographic realm	Volcanic	Island Continental	Mainland	Volcanic Specialists	Cont. Island Specia	Mainland. Spec
Acanthophoenix_crinita	10	1	na		Afrotropics	1	0	0	1	0	0
Acanthophoenix_rousselii	25	1.39794	0.008	-2.09691	Afrotropics	1	0	0	1	0	0
Acanthophoenix_rubra	15	1.17609	0.01	-2	Afrotropics	1	0	0	1	0	0
Acoelorrhaphe_wrightii	9.1	0.959041	0.009	-2.04576	Neotropics	0	1	1	0	0	0
Acrocomia_aculeata	12	1.07918	0.05	-1.30103	Neotropics	0	1	1	0	0	0
Acrocomia_crispa	18	1.25527	0.0255	-1.59346	Neotropics	0	1	0	0	1	0
Acrocomia_emensis	0		0.022	-1.65758	Neotropics	0	0	1	0	0	1
Acrocomia_glaucescens	na		na		Neotropics	0	0	1	0	0	1
Acrocomia_hassleri	0		0.03	-1.52288	Neotropics	0	0	1	0	0	1
Acrocomia_intumescens	na		0.041	-1.38722	Neotropics	0	0	1	0	0	1
Acrocomia_media	15	1.17609	0.034	-1.46852	Neotropics	0	1	0	0	1	0
Acrocomia_totai	na		0.034	-1.46852	Neotropics	0	0	1	0	0	1
Actinokentia_divaricata	9	0.954243	0.014	-1.85387	Australasia_IndoMalaya	0	1	0	0	1	0
Actinokentia_huerlimannii	9	0.954243	0.013	-1.88606	Australasia_IndoMalaya	0	1	0	0	1	0
Actinorhytis_calapparia	40	1.60206	0.045	-1.34679	Australasia_IndoMalaya	1	1	1	0	0	0
Adonidia_maturbongsii	na		0.016	-1.79588	Australasia_IndoMalaya	0	1	0	0	1	0
Adonidia_merrillii	7	0.845098	na		Australasia_IndoMalaya/Neotropics	1	1	0	0	0	0
Aiphanes_acanthophylla	na		na		Neotropics	0	1	0	0	1	0
Aiphanes_acaulis	0		na		Neotropics	0	0	1	0	0	1
Aiphanes_bicornis	0.5	-0.30103	0.008	-2.09691	Neotropics	0	0	1	0	0	1
Aiphanes_buenaventurae	4	0.60206	na		Neotropics	0	0	1	0	0	1
Aiphanes_chiribogensis	3	0.477121	0.012	-1.92082	Neotropics	0	0	1	0	0	1
Aiphanes_deltoidea	2	0.30103	na		Neotropics	0	0	1	0	0	1
Aiphanes_duquei	5	0.69897	0.012	-1.92082	Neotropics	0	0	1	0	0	1
Aiphanes_eggersii	10	1	0.02	-1.69897	Neotropics	0	0	1	0	0	1
Aiphanes_erinacea	5	0.69897	0.008	-2.09691	Neotropics	0	0	1	0	0	1
Aiphanes_gelatinosa	9	0.954243	0.015	-1.82391	Neotropics	0	0	1	0	0	1
Aiphanes_graminifolia	5	0.69897	na		Neotropics	0	0	1	0	0	1
Aiphanes_grandis	21	1.32222	0.023	-1.63827	Neotropics	0	0	1	0	0	1
Aiphanes_hirsuta	10	1	0.02	-1.69897	Neotropics	0	0	1	0	0	1
Aiphanes_horrida	10	1	0.023	-1.63827	Neotropics	1	1	1	0	0	0
Aiphanes_leiostachys	5	0.69897	na		Neotropics	0	0	1	0	0	1
Aiphanes_lindeniana	7	0.845098	0.016	-1.79588	Neotropics	0	0	1	0	0	1
Aiphanes_linearis	12	1.07918	0.035	-1.45593	Neotropics	0	0	1	0	0	1
Aiphanes_macroloba	3	0.477121	0.007	-2.1549	Neotropics	0	0	1	0	0	1
Aiphanes_minima	18	1.25527	0.017	-1.76955	Neotropics	0	1	0	0	1	0
Aiphanes_multiplex	na		0.017	-1.76955	Neotropics	0	0	1	0	0	1
Aiphanes_parvifolia	2	0.30103	0.01	-2	Neotropics	0	0	1	0	0	1
Aiphanes_pilaris	7	0.845098	0.047	-1.3279	Neotropics	0	0	1	0	0	1
Aiphanes_simplex	4	0.60206	0.01	-2	Neotropics	0	0	1	0	0	1
Aiphanes_spicata	0.3	-0.522879	0.009	-2.04576	Neotropics	0	0	1	0	0	1
Aiphanes_stergiosii	na		na		Neotropics	0	0	1	0	0	1
Aiphanes_tricuspidata	4.5	0.653213	0.009	-2.04576	Neotropics	0	0	1	0	0	1
Aiphanes_ulei	6	0.778151	0.007	-2.1549	Neotropics	0	0	1	0	0	1
Aiphanes_verrucosa	8	0.90309	0.03	-1.52288	Neotropics	0	0	1	0	0	1
Aiphanes_weberbaueri	1.5	0.176091	0.01	-2	Neotropics	0	0	1	0	0	1
Allagoptera_arenaria	0.2	-0.69897	0.013	-1.88606	Neotropics	0	0	1	0	0	1
Allagoptera_brevicalyx	2	0.30103	0.015	-1.82391	Neotropics	0	0	1	0	0	1
Allagoptera_campestris	0.2	-0.69897	0.007	-2.1549	Neotropics	0	0	1	0	0	1
Allagoptera_caudescens	8	0.90309	na		Neotropics	0	0	1	0	0	1
Allagoptera_leucocalyx	2	0.30103	na		Neotropics	0	0	1	0	0	1
Ammandra_decasperma	1.5	0.176091	0.12	-0.920819	Neotropics	0	0	1	0	0	1
Aphandra_natalia	11	1.04139	0.11	-0.958607	Neotropics	0	0	1	0	0	1
Archontophoenix_alexandrae	30	1.47712	0.011	-1.95861	Australasia_IndoMalaya/Neotropics	1	1	1	0	0	0
Archontophoenix_cunninghamiana	30	1.47712	0.015	-1.82391	Australasia_IndoMalaya	0	0	1	0	0	1
Archontophoenix_maxima	22	1.34242	0.012	-1.92082	Australasia_IndoMalaya	0	0	1	0	0	1
Archontophoenix_myolensis	20	1.30103	0.012	-1.92082	Australasia_IndoMalaya	0	0	1	0	0	1
Archontophoenix_purpurea	25	1.39794	0.022	-1.65758	Australasia_IndoMalaya	0	0	1	0	0	1
Archontophoenix_tuckeri	20	1.30103	0.015	-1.82391	Australasia_IndoMalaya	0	0	1	0	0	1
Areca_abdulrahmanii	2.5	0.39794	0.007	-2.1549	Australasia_IndoMalaya	0	1	0	0	1	0
Areca_ahmadii	0.08	-1.09691	0.014	-1.85387	Australasia_IndoMalaya	0	1	0	0	1	0
Areca_andersonii	2.5	0.39794	0.007	-2.1549	Australasia_IndoMalaya	0	1	0	0	1	0
Areca_arundinacea	2.5	0.39794	na		Australasia_IndoMalaya	0	1	0	0	1	0
Areca_bakeri	na		0.0145	-1.83863	Australasia_IndoMalaya	0	1	0	0	1	0
Areca_brachypoda	0.06	-1.22185	0.005	-2.30103	Australasia_IndoMalaya	0	1	0	0	1	0
Areca_caliso	6	0.778151	0.022	-1.65758	Australasia_IndoMalaya	1	0	0	1	0	0
Areca_camarinensis	3	0.477121	na		Australasia_IndoMalaya	1	0	0	1	0	0
Areca_catechu	25	1.39794	0.04	-1.39794	Australasia_IndoMalaya/Neotropics	1	1	1	0	0	0
Areca_chaiana	3	0.477121	na		Australasia_IndoMalaya	0	1	0	0	1	0
Areca_churchii	na		na		Australasia_IndoMalaya	0	1	0	0	1	0
Areca_concinna	5	0.69897	na		Australasia_IndoMalaya	0	1	0	0	1	0
Areca_congesta	na		na		Australasia_IndoMalaya	0	1	0	0	1	0
Areca_costulata	5	0.69897	0.013	-1.88606	Australasia_IndoMalaya	1	0	0	1	0	0
Areca_dayung	na		na		Australasia_IndoMalaya	0	1	0	0	1	0
Areca_dransfieldii	na		na		Australasia_IndoMalaya	0	1	0	0	1	0
Areca_furcata	2	0.30103	na		Australasia_IndoMalaya	0	1	0	0	1	0
Areca_gurita	na		0.01	-2	Australasia_IndoMalaya	0	1	0	0	1	0
Areca_hutchinsoniana	3	0.477121	0.009	-2.04576	Australasia_IndoMalaya	1	0	0	1	0	0
Areca_insignis	3.5	0.544068	na		Australasia_IndoMalaya	0	1	0	0	1	0
Areca_ipot	4	0.60206	na		Australasia_IndoMalaya	1	0	0	1	0	0
Areca_jugahpunya	1.5	0.176091	0.01	-2	Australasia_IndoMalaya	0	1	0	0	1	0
Areca_kinabaluensis	5	0.69897	na		Australasia_IndoMalaya	0	1	0	0	1	0
Areca_klingkangensis	4	0.60206	0.005	-2.30103	Australasia_IndoMalaya	0	1	0	0	1	0
Areca_laosensis	6	0.778151	0.01	-2	Australasia_IndoMalaya	0	0	1	0	0	1
Areca_ledermanniana	na		na		Australasia_IndoMalaya	0	1	0	0	1	0
Areca_macrocalyx	10	1	0.005	-2.30103	Australasia_IndoMalaya	1	1	0	0	0	0
Areca_mandacanii	na		0.012	-1.92082	Australasia_IndoMalaya	0	1	0	0	1	0
Areca_minuta	2	0.30103	na		Australasia_IndoMalaya	0	1	0	0	1	0
Areca_mogeana	na		0.003	-2.52288	Australasia_IndoMalaya	0	1	0	0	1	0
Areca_montana	4	0.60206	na		Australasia_IndoMalaya	1	0	1	0	0	0
Areca_novohibernica	4	0.60206	0.03	-1.52288	Australasia_IndoMalaya	1	0	0	1	0	0
Areca_oxycarpa	2	0.30103	0.03	-1.52288	Australasia_IndoMalaya	1	1	0	0	0	0
Areca_parens	25	1.39794	0.035	-1.45593	Australasia_IndoMalaya	1	0	0	1	0	0
Areca_rheophytica	2	0.30103	0.007	-2.1549	Australasia_IndoMalaya	0	1	0	0	1	0
Areca_ridleyana	2.5	0.39794	na		Australasia_IndoMalaya	0	0	1	0	0	1
Areca_riparia	na		na		Australasia_IndoMalaya	0	0	1	0	0	1
Areca_songthanhensis	1.5	0.176091	0.013	-1.88606	Australasia_IndoMalaya	0	0	1	0	0	1
Areca_subacaulis	1.5	0.176091	na		Australasia_IndoMalaya	0	1	0	0	1	0
Areca_triandra	6	0.778151	0.015	-1.82391	Australasia_IndoMalaya/Neotropics	1	0	1	0	0	0
Areca_triginticollina	na		na		Australasia_IndoMalaya	1	0	0	1	0	0
Areca_tunku	5	0.69897	0.03	-1.52288	Australasia_IndoMalaya	1	0	1	0	0	0
Areca_vestiaria	15	1.17609	0.02	-1.69897	Australasia_IndoMalaya	0	0	1	0	0	1
Areca_vidaliana	3	0.477121	na		Australasia_IndoMalaya	1	1	0	0	0	0
Areca_whitfordii	10	1	0.018	-1.74473	Australasia_IndoMalaya	1	0	0	1	0	0
Arenga_australasica	20	1.30103	0.015	-1.82391	Australasia_IndoMalaya	0	0	1	0	0	1
Arenga_brevipes	15	1.17609	0.04	-1.39794	Australasia_IndoMalaya	1	1	0	0	0	0
Arenga_caudata	1.5	0.176091	0.008	-2.09691	Australasia_IndoMalaya	0	1	1	0	0	0
Arenga_distincta	5	0.69897	0.01	-2	Australasia_IndoMalaya	0	1	0	0	1	0
Arenga_engleri	4	0.60206	0.014	-1.85387	Australasia_IndoMalaya	1	0	0	1	0	0
Arenga_hastata	2	0.30103	0.009	-2.04576	Australasia_IndoMalaya	0	1	1	0	0	0
Arenga_hookeriana	0.5	-0.30103	0.008	-2.09691	Australasia_IndoMalaya	0	0	1	0	0	1
Arenga_listeri	20	1.30103	0.012	-1.92082	Australasia_IndoMalaya	1	0	0	1	0	0
Arenga_longicarpa	3	0.477121	0.01	-2	Australasia_IndoMalaya	0	0	1	0	0	1
Arenga_longipes	0.25	-0.60206	na		Australasia_IndoMalaya	1	0	0	1	0	0
Arenga_micrantha	2	0.30103	na		Australasia_IndoMalaya	0	0	1	0	0	1
Arenga_microcarpa	8	0.90309	0.015	-1.82391	Australasia_IndoMalaya	1	1	1	0	0	0
Arenga_mindorensis	0.3	-0.522879	na		Australasia_IndoMalaya	1	0	0	1	0	0
Arenga_obtusifolia	20	1.30103	0.035	-1.45593	Australasia_IndoMalaya	1	0	1	0	0	0
Arenga_pinnata	20	1.30103	0.045	-1.34679	Afrotropics/Australasia_IndoMalaya/Neotropics	1	1	1	0	0	0
Arenga_plicata	1.5	0.176091	na		Australasia_IndoMalaya	1	0	0	1	0	0
Arenga_porphyrocarpa	2.4	0.380211	0.008	-2.09691	Australasia_IndoMalaya	1	0	0	1	0	0
Arenga_retroflorescens	0.8	-0.09691	0.022	-1.65758	Australasia_IndoMalaya	0	1	0	0	1	0
Arenga_ryukyuensis	2	0.30103	0.018	-1.74473	Australasia_IndoMalaya	1	0	0	1	0	0
Arenga_talamauensis	2	0.30103	na		Australasia_IndoMalaya	1	0	0	1	0	0
Arenga_tremula	4	0.60206	0.02	-1.69897	Australasia_IndoMalaya	1	0	0	1	0	0
Arenga_undulatifolia	10	1	0.03	-1.52288	Australasia_IndoMalaya	1	1	0	0	0	0
Arenga_westerhoutii	20	1.30103	0.04	-1.39794	Australasia_IndoMalaya	0	0	1	0	0	1
Arenga_wightii	7	0.845098	0.03	-1.52288	Australasia_IndoMalaya/Neotropics	0	0	1	0	0	1
Asterogyne_guianensis	3	0.477121	0.012	-1.92082	Neotropics	0	0	1	0	0	1
Asterogyne_martiana	2	0.30103	0.02	-1.69897	Neotropics	0	0	1	0	0	1
Asterogyne_ramosa	3	0.477121	0.015	-1.82391	Neotropics	0	0	1	0	0	1
Asterogyne_spicata	8	0.90309	0.01	-2	Neotropics	0	0	1	0	0	1
Asterogyne_yaracuyense	8	0.90309	0.02	-1.69897	Neotropics	0	0	1	0	0	1
Astrocaryum_acaule	1	0	0.02	-1.69897	Neotropics	0	0	1	0	0	1
Astrocaryum_aculeatissimum	8	0.90309	0.035	-1.45593	Neotropics	0	0	1	0	0	1
Astrocaryum_aculeatum	20	1.30103	0.042	-1.37675	Neotropics	1	1	1	0	0	0
Astrocaryum_alatum	7	0.845098	na		Neotropics	0	0	1	0	0	1
Astrocaryum_campestre	0		0.025	-1.60206	Neotropics	0	0	1	0	0	1
Astrocaryum_carnosum	4	0.60206	na		Neotropics	0	0	1	0	0	1
Astrocaryum_chambira	30	1.47712	0.05	-1.30103	Neotropics	0	0	1	0	0	1
Astrocaryum_chonta	7	0.845098	na		Neotropics	0	0	1	0	0	1
Astrocaryum_ciliatum	0		na		Neotropics	0	0	1	0	0	1
Astrocaryum_confertum	17	1.23045	0.02	-1.69897	Neotropics	0	0	1	0	0	1
Astrocaryum_echinatum	na		0.045	-1.34679	Neotropics	0	0	1	0	0	1
Astrocaryum_faranae	10	1	0.024	-1.61979	Neotropics	0	0	1	0	0	1
Astrocaryum_farinosum	4	0.60206	na		Neotropics	0	0	1	0	0	1
Astrocaryum_ferrugineum	8	0.90309	na		Neotropics	0	0	1	0	0	1
Astrocaryum_giganteum	4	0.60206	na		Neotropics	0	0	1	0	0	1
Astrocaryum_gratum	5	0.69897	0.04	-1.39794	Neotropics	0	0	1	0	0	1
Astrocaryum_huaimi	7	0.845098	0.03	-1.52288	Neotropics	0	0	1	0	0	1
Astrocaryum_huicungo	2	0.30103	na		Neotropics	0	0	1	0	0	1
Astrocaryum_jauari	20	1.30103	0.025	-1.60206	Neotropics	0	0	1	0	0	1
Astrocaryum_javarense	4	0.60206	0.008	-2.09691	Neotropics	0	0	1	0	0	1
Astrocaryum_macrocalyx	9	0.954243	na		Neotropics	0	0	1	0	0	1
Astrocaryum_malybo	0		0.026	-1.58503	Neotropics	0	0	1	0	0	1
Astrocaryum_mexicanum	6	0.778151	0.6	-0.221849	Neotropics	0	0	1	0	0	1
Astrocaryum_minus	3	0.477121	na		Neotropics	0	0	1	0	0	1
Astrocaryum_murumuru	15	1.17609	0.045	-1.34679	Neotropics	0	0	1	0	0	1
Astrocaryum_paramaca	8	0.90309	0.02	-1.69897	Neotropics	0	0	1	0	0	1
Astrocaryum_perangustatum	4	0.60206	na		Neotropics	0	0	1	0	0	1
Astrocaryum_rodriguesii	20	1.30103	na		Neotropics	0	0	1	0	0	1
Astrocaryum_sciophilum	12	1.07918	0.04	-1.39794	Neotropics	0	0	1	0	0	1
Astrocaryum_scopatum	na		na		Neotropics	0	0	1	0	0	1
Astrocaryum_sociale	0		na		Neotropics	0	0	1	0	0	1
Astrocaryum_standleyanum	15	1.17609	0.03	-1.52288	Neotropics	0	0	1	0	0	1
Astrocaryum_triandrum	5	0.69897	0.023	-1.63827	Neotropics	0	0	1	0	0	1
Astrocaryum_tucuma	na		na		Neotropics	1	1	1	0	0	0
Astrocaryum_ulei	8	0.90309	na		Neotropics	0	0	1	0	0	1
Astrocaryum_urostachys	10	1	na		Neotropics	0	0	1	0	0	1
Astrocaryum_vulgare	15	1.17609	0.05	-1.30103	Neotropics	0	0	1	0	0	1
Attalea_allenii	0		0.05	-1.30103	Neotropics	0	0	1	0	0	1
Attalea_amygdalina	0.5	-0.30103	0.05	-1.30103	Neotropics	0	0	1	0	0	1
Attalea_amylacea	na		na		Neotropics	0	0	1	0	0	1
Attalea_anisitsiana	0		na		Neotropics	0	0	1	0	0	1
Attalea_apoda	13	1.11394	na		Neotropics	0	0	1	0	0	1
Attalea_attaleoides	0		0.025	-1.60206	Neotropics	0	0	1	0	0	1
Attalea_barreirensis	0		0.043	-1.36653	Neotropics	0	0	1	0	0	1
Attalea_bassleriana	na		na		Neotropics	0	0	1	0	0	1
Attalea_blepharopus	na		na		Neotropics	0	0	1	0	0	1
Attalea_brasiliensis	6	0.778151	0.05	-1.30103	Neotropics	0	0	1	0	0	1
Attalea_brejinhoensis	30	1.47712	na		Neotropics	0	0	1	0	0	1
Attalea_burretiana	na		na		Neotropics	0	0	1	0	0	1
Attalea_butyracea	25	1.39794	0.045	-1.34679	Neotropics	0	0	1	0	0	1
Attalea_camopiensis	0		na		Neotropics	0	0	1	0	0	1
Attalea_cephalotus	na		0.053	-1.27572	Neotropics	0	0	1	0	0	1
Attalea_cohune	25	1.39794	0.045	-1.34679	Neotropics	0	0	1	0	0	1
Attalea_colenda	35	1.54407	0.035	-1.45593	Neotropics	0	0	1	0	0	1
Attalea_compta	15	1.17609	0.06	-1.22185	Neotropics	0	0	1	0	0	1
Attalea_crassispatha	20	1.30103	0.02	-1.69897	Neotropics	0	1	0	0	1	0
Attalea_cuatrecasana	0		0.095	-1.02228	Neotropics	0	0	1	0	0	1
Attalea_dahlgreniana	15	1.17609	0.04	-1.39794	Neotropics	0	0	1	0	0	1
Attalea_degranvillei	0		na		Neotropics	0	0	1	0	0	1
Attalea_dubia	25	1.39794	0.03	-1.52288	Neotropics	0	0	1	0	0	1
Attalea_eichleri	1.5	0.176091	0.055	-1.25964	Neotropics	0	0	1	0	0	1
Attalea_exigua	0		0.055	-1.25964	Neotropics	0	0	1	0	0	1
Attalea_fairchildensis	na		na		Neotropics	0	0	1	0	0	1
Attalea_funifera	15	1.17609	0.09	-1.04576	Neotropics	0	0	1	0	0	1
Attalea_geraensis	0		0.045	-1.34679	Neotropics	0	0	1	0	0	1
Attalea_guacuyule	na		na		Neotropics	0	0	1	0	0	1
Attalea_guianensis	0		0.027	-1.56864	Neotropics	0	0	1	0	0	1
Attalea_hoehnei	0		na		Neotropics	0	0	1	0	0	1
Attalea_huebneri	na		na		Neotropics	0	0	1	0	0	1
Attalea_humilis	0		0.08	-1.09691	Neotropics	0	0	1	0	0	1
Attalea_iguadummat	0		0.063	-1.20066	Neotropics	0	0	1	0	0	1
Attalea_insignis	0		0.04	-1.39794	Neotropics	0	0	1	0	0	1
Attalea_kewensis	na		na		Neotropics	0	0	1	0	0	1
Attalea_lauromuelleriana	na		na		Neotropics	0	0	1	0	0	1
Attalea_leandroana	na		na		Neotropics	0	0	1	0	0	1
Attalea_luetzelburgii	0		0.025	-1.60206	Neotropics	0	0	1	0	0	1
Attalea_macrolepis	na		na		Neotropics	0	0	1	0	0	1
Attalea_magdalenica	na		na		Neotropics	0	0	1	0	0	1
Attalea_maracaibensis	na		na		Neotropics	0	0	1	0	0	1
Attalea_maripa	20	1.30103	0.03	-1.52288	Neotropics	1	1	1	0	0	0
Attalea_maripensis	0		na		Neotropics	0	0	1	0	0	1
Attalea_microcarpa	0		0.03	-1.52288	Neotropics	0	0	1	0	0	1
Attalea_moorei	na		na		Neotropics	0	0	1	0	0	1
Attalea_nucifera	0		0.05	-1.30103	Neotropics	0	0	1	0	0	1
Attalea_oleifera	30	1.47712	0.06	-1.22185	Neotropics	0	0	1	0	0	1
Attalea_osmantha	na		na		Neotropics	1	1	1	0	0	0
Attalea_peruviana	na		na		Neotropics	0	0	1	0	0	1
Attalea_phalerata	10	1	0.05	-1.30103	Neotropics	0	0	1	0	0	1
Attalea_pindobassu	15	1.17609	0.06	-1.22185	Neotropics	0	0	1	0	0	1
Attalea_plowmanii	0		0.052	-1.284	Neotropics	0	0	1	0	0	1
Attalea_princeps	15	1.17609	na		Neotropics	0	0	1	0	0	1
Attalea_racemosa	0		0.05	-1.30103	Neotropics	0	0	1	0	0	1
Attalea_rhynchocarpa	na		na		Neotropics	0	0	1	0	0	1
Attalea_rostrata	1.5	0.176091	na		Neotropics	0	0	1	0	0	1
Attalea_salazarii	na		na		Neotropics	0	0	1	0	0	1
Attalea_salvadorensis	30	1.47712	na		Neotropics	0	0	1	0	0	1
Attalea_seabrensis	20	1.30103	na		Neotropics	0	0	1	0	0	1
Attalea_septuagenata	12	1.07918	0.06	-1.22185	Neotropics	0	0	1	0	0	1
Attalea_speciosa	20	1.30103	0.099	-1.00436	Neotropics	0	0	1	0	0	1
Attalea_spectabilis	1	0	0.04	-1.39794	Neotropics	0	0	1	0	0	1
Attalea_tessmannii	19	1.27875	0.07	-1.1549	Neotropics	0	0	1	0	0	1
Attalea_vitrivir	20	1.30103	na		Neotropics	0	0	1	0	0	1
Attalea_weberbaueri	0		na		Neotropics	0	0	1	0	0	1
Attalea_wesselsboeri	na		na		Neotropics	0	0	1	0	0	1
Bactris_acanthocarpa	2	0.30103	0.018	-1.74473	Neotropics	0	0	1	0	0	1
Bactris_acanthocarpoides	4	0.60206	0.02	-1.69897	Neotropics	0	0	1	0	0	1
Bactris_ana_juliae	3	0.477121	0.01	-2	Neotropics	0	0	1	0	0	1
Bactris_aubletiana	2	0.30103	0.007	-2.1549	Neotropics	0	0	1	0	0	1
Bactris_bahiensis	3	0.477121	0.012	-1.92082	Neotropics	0	0	1	0	0	1
Bactris_balanophora	7	0.845098	0.008	-2.09691	Neotropics	0	0	1	0	0	1
Bactris_barronis	8	0.90309	0.016	-1.79588	Neotropics	0	0	1	0	0	1
Bactris_bidentula	4	0.60206	0.015	-1.82391	Neotropics	0	0	1	0	0	1
Bactris_bifida	4	0.60206	0.015	-1.82391	Neotropics	0	0	1	0	0	1
Bactris_brongniartii	6	0.778151	0.015	-1.82391	Neotropics	0	0	1	0	0	1
Bactris_campestris	5	0.69897	0.008	-2.09691	Neotropics	1	1	1	0	0	0
Bactris_caryotifolia	1.5	0.176091	0.018	-1.74473	Neotropics	0	0	1	0	0	1
Bactris_caudata	5	0.69897	0.012	-1.92082	Neotropics	0	0	1	0	0	1
Bactris_charnleyae	2	0.30103	0.008	-2.09691	Neotropics	0	0	1	0	0	1
Bactris_chaveziae	4	0.60206	0.02	-1.69897	Neotropics	0	0	1	0	0	1
Bactris_coloniata	7	0.845098	0.025	-1.60206	Neotropics	0	0	1	0	0	1
Bactris_coloradonis	10	1	0.015	-1.82391	Neotropics	0	0	1	0	0	1
Bactris_concinna	8	0.90309	0.025	-1.60206	Neotropics	0	0	1	0	0	1
Bactris_constanciae	5	0.69897	0.025	-1.60206	Neotropics	0	0	1	0	0	1
Bactris_corossilla	6	0.778151	0.02	-1.69897	Neotropics	0	0	1	0	0	1
Bactris_cubensis	6	0.778151	0.015	-1.82391	Neotropics	0	1	0	0	1	0
Bactris_cuspidata	1.5	0.176091	0.007	-2.1549	Neotropics	0	0	1	0	0	1
Bactris_dianeura	5	0.69897	0.016	-1.79588	Neotropics	0	0	1	0	0	1
Bactris_elegans	3.5	0.544068	0.015	-1.82391	Neotropics	0	0	1	0	0	1
Bactris_faucium	6	0.778151	0.02	-1.69897	Neotropics	0	0	1	0	0	1
Bactris_ferruginea	10	1	0.02	-1.69897	Neotropics	0	0	1	0	0	1
Bactris_fissifrons	3	0.477121	0.02	-1.69897	Neotropics	0	0	1	0	0	1
Bactris_gasipaes	18	1.25527	0.03	-1.52288	Neotropics	0	0	1	0	0	1
Bactris_gastoniana	0.6	-0.221849	0.02	-1.69897	Neotropics	0	0	1	0	0	1
Bactris_glandulosa	5	0.69897	0.016	-1.79588	Neotropics	0	0	1	0	0	1
Bactris_glassmanii	3	0.477121	0.02	-1.69897	Neotropics	0	0	1	0	0	1
Bactris_glaucescens	4	0.60206	0.02	-1.69897	Neotropics	0	0	1	0	0	1
Bactris_gracilior	4	0.60206	0.011	-1.95861	Neotropics	0	0	1	0	0	1
Bactris_grayumii	3.5	0.544068	0.011	-1.95861	Neotropics	0	0	1	0	0	1
Bactris_guineensis	3	0.477121	0.02	-1.69897	Neotropics	0	0	1	0	0	1
Bactris_halmoorei	8	0.90309	0.015	-1.82391	Neotropics	0	0	1	0	0	1
Bactris_hatschbachii	5	0.69897	0.02	-1.69897	Neotropics	0	0	1	0	0	1
Bactris_herrerana	3	0.477121	0.015	-1.82391	Neotropics	0	0	1	0	0	1
Bactris_hirta	3	0.477121	0.005	-2.30103	Neotropics	0	0	1	0	0	1
Bactris_horridispatha	6	0.778151	0.025	-1.60206	Neotropics	0	0	1	0	0	1
Bactris_jamaicana	12	1.07918	0.013	-1.88606	Neotropics	0	1	0	0	1	0
Bactris_killipii	0.6	-0.221849	0.01	-2	Neotropics	0	0	1	0	0	1
Bactris_kunorum	6	0.778151	0.02	-1.69897	Neotropics	0	0	1	0	0	1
Bactris_longiseta	4.5	0.653213	0.016	-1.79588	Neotropics	0	0	1	0	0	1
Bactris_macroacantha	4	0.60206	0.023	-1.63827	Neotropics	0	0	1	0	0	1
Bactris_major	10	1	0.035	-1.45593	Neotropics	0	0	1	0	0	1
Bactris_maraja	7	0.845098	0.02	-1.69897	Neotropics	0	0	1	0	0	1
Bactris_martiana	8	0.90309	0.0025	-2.60206	Neotropics	0	0	1	0	0	1
Bactris_mexicana	3	0.477121	0.012	-1.92082	Neotropics	0	0	1	0	0	1
Bactris_militaris	5	0.69897	0.017	-1.76955	Neotropics	0	0	1	0	0	1
Bactris_nancibaensis	na		0.025	-1.60206	Neotropics	0	0	1	0	0	1
Bactris_obovata	na		0.015	-1.82391	Neotropics	0	0	1	0	0	1
Bactris_oligocarpa	1.5	0.176091	0.013	-1.88606	Neotropics	0	0	1	0	0	1
Bactris_oligoclada	3	0.477121	0.015	-1.82391	Neotropics	0	0	1	0	0	1
Bactris_panamensis	3	0.477121	0.008	-2.09691	Neotropics	0	0	1	0	0	1
Bactris_pickelii	3	0.477121	0.015	-1.82391	Neotropics	0	0	1	0	0	1
Bactris_pilosa	10	1	0.02	-1.69897	Neotropics	0	0	1	0	0	1
Bactris_pliniana	3	0.477121	0.02	-1.69897	Neotropics	0	0	1	0	0	1
Bactris_plumeriana	10	1	0.016	-1.79588	Neotropics	0	1	0	0	1	0
Bactris_polystachya	na		0.018	-1.74473	Neotropics	0	0	1	0	0	1
Bactris_ptariana	3	0.477121	0.008	-2.09691	Neotropics	0	0	1	0	0	1
Bactris_rhaphidacantha	1.5	0.176091	0.015	-1.82391	Neotropics	0	0	1	0	0	1
Bactris_riparia	10	1	0.02	-1.69897	Neotropics	0	0	1	0	0	1
Bactris_rostrata	6	0.778151	0.024	-1.61979	Neotropics	0	0	1	0	0	1
Bactris_schultesii	1.5	0.176091	0.01	-2	Neotropics	0	0	1	0	0	1
Bactris_setiflora	5	0.69897	0.02	-1.69897	Neotropics	0	0	1	0	0	1
Bactris_setosa	6	0.778151	0.02	-1.69897	Neotropics	0	0	1	0	0	1
Bactris_setulosa	10	1	0.02	-1.69897	Neotropics	1	1	1	0	0	0
Bactris_simplicifrons	2.5	0.39794	0.005	-2.30103	Neotropics	1	1	1	0	0	0
Bactris_soeiroana	1.5	0.176091	0.015	-1.82391	Neotropics	0	0	1	0	0	1
Bactris_sphaerocarpa	1.5	0.176091	0.018	-1.74473	Neotropics	0	0	1	0	0	1
Bactris_syagroides	1.5	0.176091	0.007	-2.1549	Neotropics	0	0	1	0	0	1
Bactris_tefensis	1.5	0.176091	0.01	-2	Neotropics	0	0	1	0	0	1
Bactris_timbuiensis	4.5	0.653213	0.015	-1.82391	Neotropics	0	0	1	0	0	1
Bactris_tomentosa	3	0.477121	0.015	-1.82391	Neotropics	0	0	1	0	0	1
Bactris_turbinocarpa	1.7	0.230449	0.02	-1.69897	Neotropics	0	0	1	0	0	1
Bactris_vulgaris	3	0.477121	0.024	-1.61979	Neotropics	0	0	1	0	0	1
Balaka_diffusa	na		0.17	-0.769551	Australasia_IndoMalaya	1	0	0	1	0	0
Balaka_longirostris	7	0.845098	na		Australasia_IndoMalaya	1	0	0	1	0	0
Balaka_macrocarpa	4	0.60206	0.015	-1.82391	Australasia_IndoMalaya	1	0	0	1	0	0
Balaka_microcarpa	10	1	0.008	-2.09691	Australasia_IndoMalaya	1	0	0	1	0	0
Balaka_pauciflora	1	0	na		Australasia_IndoMalaya	1	0	0	1	0	0
Balaka_samoensis	na		na		Australasia_IndoMalaya	1	0	0	1	0	0
Balaka_seemannii	7	0.845098	na		Australasia_IndoMalaya	1	0	0	1	0	0
Balaka_streptostachys	7	0.845098	na		Australasia_IndoMalaya	1	0	0	1	0	0
Balaka_tahitensis	na		na		Australasia_IndoMalaya	1	0	0	1	0	0
Barcella_odora	0		0.025	-1.60206	Neotropics	0	0	1	0	0	1
Basselinia_deplanchei	8	0.90309	0.006	-2.22185	Australasia_IndoMalaya	0	1	0	0	1	0
Basselinia_eriostachys	na		na		Australasia_IndoMalaya	0	1	0	0	1	0
Basselinia_favieri	15	1.17609	0.01	-2	Australasia_IndoMalaya	0	1	0	0	1	0
Basselinia_glabrata	15	1.17609	0.05	-1.30103	Australasia_IndoMalaya	0	1	0	0	1	0
Basselinia_gracilis	8	0.90309	0.006	-2.22185	Australasia_IndoMalaya	0	1	0	0	1	0
Basselinia_humboldtiana	15	1.17609	0.01	-2	Australasia_IndoMalaya	0	1	0	0	1	0
Basselinia_iterata	10	1	0.01	-2	Australasia_IndoMalaya	0	1	0	0	1	0
Basselinia_moorei	na		0.013	-1.88606	Australasia_IndoMalaya	0	1	0	0	1	0
Basselinia_pancheri	15	1.17609	0.009	-2.04576	Australasia_IndoMalaya	0	1	0	0	1	0
Basselinia_porphyrea	na		0.01	-2	Australasia_IndoMalaya	0	1	0	0	1	0
Basselinia_sordida	12	1.07918	0.01	-2	Australasia_IndoMalaya	0	1	0	0	1	0
Basselinia_tomentosa	20	1.30103	0.01	-2	Australasia_IndoMalaya	0	1	0	0	1	0
Basselinia_velutina	15	1.17609	0.009	-2.04576	Australasia_IndoMalaya	0	1	0	0	1	0
Basselinia_vestita	5	0.69897	0.007	-2.1549	Australasia_IndoMalaya	0	1	0	0	1	0
Beccariophoenix_alfredii	15	1.17609	na		Afrotropics	0	1	0	0	1	0
Beccariophoenix_madagascariensis	12	1.07918	0.025	-1.60206	Afrotropics	0	1	0	0	1	0
Bentinckia_condapanna	10	1	0.012	-1.92082	Australasia_IndoMalaya	0	0	1	0	0	1
Bentinckia_nicobarica	20	1.30103	0.01	-2	Australasia_IndoMalaya	1	0	0	1	0	0
Bismarckia_nobilis	25	1.39794	0.035	-1.45593	Afrotropics	0	1	0	0	1	0
Borassodendron_borneense	na		0.11	-0.958607	Australasia_IndoMalaya	0	1	0	0	1	0
Borassodendron_machadonis	20	1.30103	0.1	-1	Australasia_IndoMalaya	0	0	1	0	0	1
Borassus_aethiopum	30	1.47712	0.18	-0.744727	Afrotropics	0	1	1	0	0	0
Borassus_akeassii	15	1.17609	0.12	-0.920819	Afrotropics	0	0	1	0	0	1
Borassus_flabellifer	25	1.39794	0.2	-0.69897	Afrotropics/Australasia_IndoMalaya	1	1	1	0	0	0
Borassus_heineanus	25	1.39794	0.1	-1	Australasia_IndoMalaya	0	1	0	0	1	0
Borassus_madagascariensis	25	1.39794	0.18	-0.744727	Afrotropics	0	1	0	0	1	0
Brahea_aculeata	9	0.954243	0.025	-1.60206	Neotropics	0	0	1	0	0	1
Brahea_armata	15	1.17609	0.02	-1.69897	Neotropics	0	0	1	0	0	1
Brahea_brandegeei	18	1.25527	0.02	-1.69897	Neotropics	0	0	1	0	0	1
Brahea_calcarea	12	1.07918	na		Neotropics	0	0	1	0	0	1
Brahea_decumbens	2.5	0.39794	na		Neotropics	0	0	1	0	0	1
Brahea_dulcis	7.5	0.875061	0.016	-1.79588	Neotropics	0	0	1	0	0	1
Brahea_edulis	13	1.11394	0.035	-1.45593	Neotropics	0	0	1	0	0	1
Brahea_moorei	0.3	-0.522879	0.007	-2.1549	Neotropics	0	0	1	0	0	1
Brahea_pimo	5	0.69897	0.015	-1.82391	Neotropics	0	0	1	0	0	1
Brahea_salvadorensis	6	0.778151	na		Neotropics	0	0	1	0	0	1
Brahea_sarukhanii	5	0.69897	0.016	-1.79588	Neotropics	0	0	1	0	0	1
Brassiophoenix_drymophloeoides	10.2	1.0086	na		Australasia_IndoMalaya	0	1	0	0	1	0
Brassiophoenix_schumannii	10	1	0.019	-1.72125	Australasia_IndoMalaya	0	1	0	0	1	0
Burretiokentia_dumasii	15	1.17609	0.011	-1.95861	Australasia_IndoMalaya	0	1	0	0	1	0
Burretiokentia_grandiflora	12	1.07918	0.017	-1.76955	Australasia_IndoMalaya	0	1	0	0	1	0
Burretiokentia_hapala	15	1.17609	0.009	-2.04576	Australasia_IndoMalaya	0	1	0	0	1	0
Burretiokentia_koghiensis	18	1.25527	0.011	-1.95861	Australasia_IndoMalaya	0	1	0	0	1	0
Burretiokentia_vieillardii	20	1.30103	0.014	-1.85387	Australasia_IndoMalaya	0	1	0	0	1	0
Butia_archeri	1	0	0.018	-1.74473	Neotropics	0	0	1	0	0	1
Butia_campicola	0		0.01	-2	Neotropics	0	0	1	0	0	1
Butia_capitata	6	0.778151	0.022	-1.65758	Neotropics	0	0	1	0	0	1
Butia_catarinensis	na		na		Neotropics	0	0	1	0	0	1
Butia_eriospatha	6	0.778151	0.019	-1.72125	Neotropics	0	0	1	0	0	1
Butia_exilata	1.5	0.176091	0.02	-1.69897	Neotropics	0	0	1	0	0	1
Butia_exospadix	0		0.004	-2.39794	Neotropics	0	0	1	0	0	1
Butia_lallemantii	0.84	-0.0757207	0.025	-1.60206	Neotropics	0	0	1	0	0	1
Butia_leptospatha	0		na		Neotropics	0	0	1	0	0	1
Butia_marmorii	0		0.015	-1.82391	Neotropics	0	0	1	0	0	1
Butia_matogrossensis	0		na		Neotropics	0	0	1	0	0	1
Butia_microspadix	0		0.01	-2	Neotropics	0	0	1	0	0	1
Butia_missionera	na		0.04	-1.39794	Neotropics	0	0	1	0	0	1
Butia_noblickii	na		0.03	-1.52288	Neotropics	0	0	1	0	0	1
Butia_odorata	na		0.22	-0.657577	Neotropics	0	0	1	0	0	1
Butia_paraguayensis	4	0.60206	0.025	-1.60206	Neotropics	0	0	1	0	0	1
Butia_purpurascens	4	0.60206	0.013	-1.88606	Neotropics	0	0	1	0	0	1
Butia_quaraimana	na		na		Neotropics	0	0	1	0	0	1
Butia_stolonifera	0		na		Neotropics	0	0	1	0	0	1
Butia_yatay	12	1.07918	0.028	-1.55284	Neotropics	0	0	1	0	0	1
Calamus_acanthochlamys	7	0.845098	0.008	-2.09691	Australasia_IndoMalaya	0	1	0	0	1	0
Calamus_acanthophyllus	1	0	0.009	-2.04576	Australasia_IndoMalaya	0	0	1	0	0	1
Calamus_acanthospathus	30	1.47712	0.015	-1.82391	Australasia_IndoMalaya	0	0	1	0	0	1
Calamus_acaulis	0		na		Australasia_IndoMalaya	0	0	1	0	0	1
Calamus_acidus	na		na		Australasia_IndoMalaya	1	1	0	0	0	0
Calamus_acuminatus	40	1.60206	0.006	-2.22185	Australasia_IndoMalaya	0	1	0	0	1	0
Calamus_adspersus	na		na		Australasia_IndoMalaya	1	0	0	1	0	0
Calamus_aidae	na		na		Australasia_IndoMalaya	1	0	0	1	0	0
Calamus_albidus	6	0.778151	0.015	-1.82391	Australasia_IndoMalaya	0	0	1	0	0	1
Calamus_albus	na		na		Australasia_IndoMalaya	1	0	0	1	0	0
Calamus_altiscandens	na		0.004	-2.39794	Australasia_IndoMalaya	0	1	0	0	1	0
Calamus_amplijugus	20	1.30103	0.009	-2.04576	Australasia_IndoMalaya	0	1	0	0	1	0
Calamus_andamanicus	24	1.38021	0.011	-1.95861	Australasia_IndoMalaya	1	0	0	1	0	0
Calamus_anomalus	na		na		Australasia_IndoMalaya	0	1	0	0	1	0
Calamus_arborescens	10	1	0.015	-1.82391	Australasia_IndoMalaya	0	0	1	0	0	1
Calamus_arfakianus	na		na		Australasia_IndoMalaya	0	1	0	0	1	0
Calamus_aruensis	50	1.69897	na		Australasia_IndoMalaya	1	1	1	0	0	0
Calamus_arugda	na		na		Australasia_IndoMalaya	1	0	0	1	0	0
Calamus_ashtonii	20	1.30103	0.005	-2.30103	Australasia_IndoMalaya	0	1	0	0	1	0
Calamus_asperrimus	na		na		Australasia_IndoMalaya	1	0	0	1	0	0
Calamus_australis	35	1.54407	0.011	-1.95861	Australasia_IndoMalaya	0	0	1	0	0	1
Calamus_austroguangxiensis	10	1	0.012	-1.92082	Australasia_IndoMalaya	0	0	1	0	0	1
Calamus_axillaris	40	1.60206	0.009	-2.04576	Australasia_IndoMalaya	1	1	1	0	0	0
Calamus_bachmaensis	10	1	0.01	-2	Australasia_IndoMalaya	0	0	1	0	0	1
Calamus_bacularis	2	0.30103	0.006	-2.22185	Australasia_IndoMalaya	0	1	0	0	1	0
Calamus_balerensis	na		na		Australasia_IndoMalaya	1	0	0	1	0	0
Calamus_balingensis	12	1.07918	0.012	-1.92082	Australasia_IndoMalaya	0	0	1	0	0	1
Calamus_bankae	na		na		Australasia_IndoMalaya	0	1	0	0	1	0
Calamus_baratangensis	25	1.39794	0.009	-2.04576	Australasia_IndoMalaya	1	0	0	1	0	0
Calamus_barbatus	15	1.17609	na		Australasia_IndoMalaya	0	1	0	0	1	0
Calamus_basui	20	1.30103	0.001	-3	Australasia_IndoMalaya	1	0	0	1	0	0
Calamus_batanensis	na		na		Australasia_IndoMalaya	1	0	0	1	0	0
Calamus_beccarii	50	1.69897	0.012	-1.92082	Australasia_IndoMalaya	0	1	0	0	1	0
Calamus_benkulensis	20	1.30103	na		Australasia_IndoMalaya	1	0	0	1	0	0
Calamus_bicolor	na		na		Australasia_IndoMalaya	1	0	0	1	0	0
Calamus_billitonensis	na		na		Australasia_IndoMalaya	1	0	0	1	0	0
Calamus_bimaniferus	3	0.477121	0.008	-2.09691	Australasia_IndoMalaya	0	0	1	0	0	1
Calamus_blumei	60	1.77815	0.017	-1.76955	Australasia_IndoMalaya	1	1	1	0	0	0
Calamus_boniensis	35	1.54407	na		Australasia_IndoMalaya	1	1	0	0	0	0
Calamus_bousigonii	20	1.30103	0.014	-1.85387	Australasia_IndoMalaya	0	0	1	0	0	1
Calamus_brandisii	15	1.17609	0.01	-2	Australasia_IndoMalaya	0	0	1	0	0	1
Calamus_brassii	na		na		Australasia_IndoMalaya	0	1	0	0	1	0
Calamus_brevifolius	na		na		Australasia_IndoMalaya	0	1	0	0	1	0
Calamus_burckianus	25	1.39794	na		Australasia_IndoMalaya	1	0	0	1	0	0
Calamus_burkillianus	20	1.30103	0.006	-2.22185	Australasia_IndoMalaya	0	0	1	0	0	1
Calamus_buroensis	na		na		Australasia_IndoMalaya	1	0	0	1	0	0
Calamus_caesius	100	2	0.01	-2	Australasia_IndoMalaya	1	1	1	0	0	0
Calamus_calospathus	10	1	na		Australasia_IndoMalaya	0	0	1	0	0	1
Calamus_caryotoides	15	1.17609	0.01	-2	Australasia_IndoMalaya	0	0	1	0	0	1
Calamus_castaneus	1.5	0.176091	0.018	-1.74473	Australasia_IndoMalaya	1	0	1	0	0	0
Calamus_cawa	na		na		Australasia_IndoMalaya	1	0	0	1	0	0
Calamus_centralis	20	1.30103	na		Australasia_IndoMalaya	0	0	1	0	0	1
Calamus_ceratophorus	30	1.47712	0.008	-2.09691	Australasia_IndoMalaya	0	0	1	0	0	1
Calamus_ciliaris	25	1.39794	na		Australasia_IndoMalaya	1	0	0	1	0	0
Calamus_cockburnii	0.08	-1.09691	0.01	-2	Australasia_IndoMalaya	0	0	1	0	0	1
Calamus_compsostachys	10	1	0.008	-2.09691	Australasia_IndoMalaya	0	0	1	0	0	1
Calamus_comptus	10	1	0.007	-2.1549	Australasia_IndoMalaya	0	1	0	0	1	0
Calamus_concinnus	6	0.778151	0.08	-1.09691	Australasia_IndoMalaya	0	0	1	0	0	1
Calamus_congestiflorus	20	1.30103	0.0065	-2.18709	Australasia_IndoMalaya	0	1	0	0	1	0
Calamus_conirostris	10	1	0.02	-1.69897	Australasia_IndoMalaya	1	1	1	0	0	0
Calamus_conjugatus	0		na		Australasia_IndoMalaya	0	1	0	0	1	0
Calamus_convallium	20	1.30103	0.025	-1.60206	Australasia_IndoMalaya	0	1	0	0	1	0
Calamus_corneri	20	1.30103	0.006	-2.22185	Australasia_IndoMalaya	0	0	1	0	0	1
Calamus_corrugatus	15	1.17609	0.007	-2.1549	Australasia_IndoMalaya	0	1	0	0	1	0
Calamus_crassifolius	10	1	na		Australasia_IndoMalaya	0	1	0	0	1	0
Calamus_crispus	10	1	na		Australasia_IndoMalaya	0	0	1	0	0	1
Calamus_cumingianus	na		na		Australasia_IndoMalaya	1	0	0	1	0	0
Calamus_curag	na		na		Australasia_IndoMalaya	1	0	0	1	0	0
Calamus_cuthbertsonii	na		na		Australasia_IndoMalaya	0	1	0	0	1	0
Calamus_dasyacanthus	15	1.17609	0.01	-2	Australasia_IndoMalaya	0	1	0	0	1	0
Calamus_deerratus	20	1.30103	0.008	-2.09691	Afrotropics	0	0	1	0	0	1
Calamus_delessertianus	40	1.60206	0.015	-1.82391	Australasia_IndoMalaya	0	0	1	0	0	1
Calamus_delicatulus	10	1	0.01	-2	Australasia_IndoMalaya	0	1	0	0	1	0
Calamus_densiflorus	40	1.60206	0.012	-1.92082	Australasia_IndoMalaya	0	0	1	0	0	1
Calamus_depauperatus	na		na		Australasia_IndoMalaya	0	1	0	0	1	0
Calamus_dianbaiensis	4	0.60206	0.015	-1.82391	Australasia_IndoMalaya	0	0	1	0	0	1
Calamus_didymocarpus	na		na		Australasia_IndoMalaya	1	1	0	0	0	0
Calamus_diepenhorstii	20	1.30103	0.02	-1.69897	Australasia_IndoMalaya	1	1	1	0	0	0
Calamus_digitatus	5	0.69897	0.01	-2	Australasia_IndoMalaya	0	1	0	0	1	0
Calamus_dilaceratus	20	1.30103	0.008	-2.09691	Australasia_IndoMalaya	1	0	0	1	0	0
Calamus_dimorphacanthus	na		na		Australasia_IndoMalaya	1	0	0	1	0	0
Calamus_dioicus	10	1	0.008	-2.09691	Australasia_IndoMalaya	0	0	1	0	0	1
Calamus_discolor	na		na		Australasia_IndoMalaya	1	0	0	1	0	0
Calamus_distentus	8	0.90309	na		Australasia_IndoMalaya	0	1	0	0	1	0
Calamus_divaricatus	15	1.17609	na		Australasia_IndoMalaya	0	1	0	0	1	0
Calamus_dongnaiensis	0		0.015	-1.82391	Australasia_IndoMalaya	0	0	1	0	0	1
Calamus_dransfieldii	22	1.34242	0.018	-1.74473	Australasia_IndoMalaya	0	0	1	0	0	1
Calamus_egregius	50	1.69897	0.016	-1.79588	Australasia_IndoMalaya	0	1	0	0	1	0
Calamus_elmerianus	na		na		Australasia_IndoMalaya	1	0	0	1	0	0
Calamus_elopurensis	7	0.845098	na		Australasia_IndoMalaya	0	1	0	0	1	0
Calamus_endauensis	25	1.39794	na		Australasia_IndoMalaya	0	0	1	0	0	1
Calamus_epetiolaris	na		na		Australasia_IndoMalaya	1	0	0	1	0	0
Calamus_equestris	na		na		Australasia_IndoMalaya	1	0	0	1	0	0
Calamus_erectus	6	0.778151	0.025	-1.60206	Australasia_IndoMalaya	0	0	1	0	0	1
Calamus_erinaceus	15	1.17609	0.01	-2	Australasia_IndoMalaya	1	1	1	0	0	0
Calamus_erioacanthus	10	1	0.017	-1.76955	Australasia_IndoMalaya	0	1	0	0	1	0
Calamus_essigii	8	0.90309	0.009	-2.04576	Australasia_IndoMalaya	0	1	0	0	1	0
Calamus_evansii	7	0.845098	na		Australasia_IndoMalaya	0	0	1	0	0	1
Calamus_exilis	15	1.17609	0.012	-1.92082	Australasia_IndoMalaya	1	0	1	0	0	0
Calamus_eximius	18	1.25527	na		Australasia_IndoMalaya	0	1	0	0	1	0
Calamus_faberi	15	1.17609	na		Australasia_IndoMalaya	0	1	1	0	0	0
Calamus_farinosus	na		na		Australasia_IndoMalaya	1	0	0	1	0	0
Calamus_fertilis	30	1.47712	0.01	-2	Australasia_IndoMalaya	0	1	0	0	1	0
Calamus_filipendulus	5	0.69897	0.009	-2.04576	Australasia_IndoMalaya	0	0	1	0	0	1
Calamus_filispadix	na		na		Australasia_IndoMalaya	1	0	0	1	0	0
Calamus_fimbriatus	na		0.014	-1.85387	Australasia_IndoMalaya	0	1	0	0	1	0
Calamus_fissijugatus	na		na		Australasia_IndoMalaya	1	0	0	1	0	0
Calamus_flabellatus	30	1.47712	0.007	-2.1549	Australasia_IndoMalaya	1	1	1	0	0	0
Calamus_flagellum	30	1.47712	na		Australasia_IndoMalaya	0	0	1	0	0	1
Calamus_floribundus	6	0.778151	0.01	-2	Australasia_IndoMalaya	0	0	1	0	0	1
Calamus_formosanus	20	1.30103	0.01	-2	Australasia_IndoMalaya	0	0	1	0	0	1
Calamus_foxworthyi	na		na		Australasia_IndoMalaya	1	0	0	1	0	0
Calamus_fuscus	na		na		Australasia_IndoMalaya	0	1	0	0	1	0
Calamus_gamblei	30	1.47712	0.02	-1.69897	Australasia_IndoMalaya	0	0	1	0	0	1
Calamus_gibbsianus	8	0.90309	0.012	-1.92082	Australasia_IndoMalaya	0	1	0	0	1	0
Calamus_godefroyi	30	1.47712	0.012	-1.92082	Australasia_IndoMalaya	0	0	1	0	0	1
Calamus_gogolensis	na		na		Australasia_IndoMalaya	0	1	0	0	1	0
Calamus_gonospermus	10	1	0.02	-1.69897	Australasia_IndoMalaya	0	1	0	0	1	0
Calamus_gracilis	30	1.47712	0.01	-2	Australasia_IndoMalaya	0	0	1	0	0	1
Calamus_graminosus	na		na		Australasia_IndoMalaya	1	0	0	1	0	0
Calamus_grandifolius	na		na		Australasia_IndoMalaya	1	0	0	1	0	0
Calamus_gregisectus	na		na		Australasia_IndoMalaya	0	0	1	0	0	1
Calamus_griseus	5	0.69897	0.004	-2.39794	Australasia_IndoMalaya	1	0	1	0	0	0
Calamus_guruba	20	1.30103	0.008	-2.09691	Australasia_IndoMalaya	0	0	1	0	0	1
Calamus_hainanensis	na		na		Australasia_IndoMalaya	0	1	0	0	1	0
Calamus_halmaherensis	na		na		Australasia_IndoMalaya	1	0	0	1	0	0
Calamus_harmandii	1.1	0.0413927	0.009	-2.04576	Australasia_IndoMalaya	0	0	1	0	0	1
Calamus_hartmannii	na		na		Australasia_IndoMalaya	0	1	0	0	1	0
Calamus_henryanus	20	1.30103	0.01	-2	Australasia_IndoMalaya	0	0	1	0	0	1
Calamus_hepburnii	20	1.30103	na		Australasia_IndoMalaya	0	1	0	0	1	0
Calamus_heteracanthus	25	1.39794	na		Australasia_IndoMalaya	1	1	0	0	0	0
Calamus_heteroideus	na		na		Australasia_IndoMalaya	1	1	0	0	0	0
Calamus_hispidulus	10	1	0.01	-2	Australasia_IndoMalaya	0	1	0	0	1	0
Calamus_holttumii	15	1.17609	0.01	-2	Australasia_IndoMalaya	0	0	1	0	0	1
Calamus_hookerianus	10	1	0.01	-2	Australasia_IndoMalaya	0	0	1	0	0	1
Calamus_hukaungensis	4	0.60206	na		Australasia_IndoMalaya	0	1	0	0	1	0
Calamus_humboldtianus	10	1	na		Australasia_IndoMalaya	0	0	1	0	0	1
Calamus_hypertrichosus	3	0.477121	na		Australasia_IndoMalaya	0	1	0	0	1	0
Calamus_hypoleucus	na		na		Australasia_IndoMalaya	0	1	0	0	1	0
Calamus_impar	na		na		Australasia_IndoMalaya	0	0	1	0	0	1
Calamus_inopinatus	na		na		Australasia_IndoMalaya	0	1	0	0	1	0
Calamus_inops	na		na		Australasia_IndoMalaya	1	1	1	0	0	0
Calamus_insignis	40	1.60206	0.007	-2.1549	Australasia_IndoMalaya	1	1	0	0	0	0
Calamus_interruptus	na		na		Australasia_IndoMalaya	1	0	1	0	0	0
Calamus_javensis	10	1	0.012	-1.92082	Australasia_IndoMalaya	0	1	0	0	1	0
Calamus_jenningsianus	na		na		Australasia_IndoMalaya	1	1	1	0	0	0
Calamus_kandariensis	na		na		Australasia_IndoMalaya	1	0	0	1	0	0
Calamus_karnatakensis	35	1.54407	0.008	-2.09691	Australasia_IndoMalaya	1	1	0	0	0	0
Calamus_karuensis	na		na		Australasia_IndoMalaya	0	0	1	0	0	1
Calamus_keyensis	na		na		Australasia_IndoMalaya	1	0	0	1	0	0
Calamus_kiahii	10	1	0.02	-1.69897	Australasia_IndoMalaya	1	0	0	1	0	0
Calamus_kingianus	5	0.69897	0.01	-2	Australasia_IndoMalaya	0	1	0	0	1	0
Calamus_kjellbergii	na		na		Australasia_IndoMalaya	0	0	1	0	0	1
Calamus_klossii	na		na		Australasia_IndoMalaya	1	1	0	0	0	0
Calamus_kontumensis	3	0.477121	0.007	-2.1549	Australasia_IndoMalaya	0	1	0	0	1	0
Calamus_koordersianus	na		na		Australasia_IndoMalaya	0	0	1	0	0	1
Calamus_lacciferus	15	1.17609	0.02	-1.69897	Australasia_IndoMalaya	1	1	0	0	0	0
Calamus_laevigatus	30	1.47712	0.012	-1.92082	Australasia_IndoMalaya	0	0	1	0	0	1
Calamus_lakshmanae	20	1.30103	0.025	-1.60206	Australasia_IndoMalaya	1	1	1	0	0	0
Calamus_lambirensis	3	0.477121	0.007	-2.1549	Australasia_IndoMalaya	0	0	1	0	0	1
Calamus_laoensis	40	1.60206	0.012	-1.92082	Australasia_IndoMalaya	0	1	0	0	1	0
Calamus_lateralis	70	1.8451	0.02	-1.69897	Australasia_IndoMalaya	0	0	1	0	0	1
Calamus_latifolius	20	1.30103	0.015	-1.82391	Australasia_IndoMalaya	0	0	1	0	0	1
Calamus_latispinus	na		na		Australasia_IndoMalaya	0	0	1	0	0	1
Calamus_lauterbachii	na		na		Australasia_IndoMalaya	1	0	0	1	0	0
Calamus_laxissimus	3	0.477121	na		Australasia_IndoMalaya	0	1	0	0	1	0
Calamus_ledermannianus	na		na		Australasia_IndoMalaya	0	0	1	0	0	1
Calamus_leiocaulis	na		na		Australasia_IndoMalaya	0	1	0	0	1	0
Calamus_leloi	10	1	0.018	-1.74473	Australasia_IndoMalaya	1	1	0	0	0	0
Calamus_leptospadix	25	1.39794	0.015	-1.82391	Australasia_IndoMalaya	0	1	0	0	1	0
Calamus_leptostachys	na		na		Australasia_IndoMalaya	0	0	1	0	0	1
Calamus_lobbianus	0.5	-0.30103	0.018	-1.74473	Australasia_IndoMalaya	1	1	0	0	0	0
Calamus_longipinna	25	1.39794	na		Australasia_IndoMalaya	0	1	1	0	0	0
Calamus_longisetus	50	1.69897	0.02	-1.69897	Australasia_IndoMalaya	1	1	0	0	0	0
Calamus_longispathus	7	0.845098	0.02	-1.69897	Australasia_IndoMalaya	1	0	1	0	0	0
Calamus_luridus	20	1.30103	0.008	-2.09691	Australasia_IndoMalaya	0	0	1	0	0	1
Calamus_macgregorii	na		na		Australasia_IndoMalaya	0	0	1	0	0	1
Calamus_macrochlamys	50	1.69897	0.0115	-1.9393	Australasia_IndoMalaya	0	1	0	0	1	0
Calamus_macrorhynchus	3	0.477121	0.015	-1.82391	Australasia_IndoMalaya	0	1	0	0	1	0
Calamus_macrosphaerion	40	1.60206	na		Australasia_IndoMalaya	0	0	1	0	0	1
Calamus_maiadum	3	0.477121	na		Australasia_IndoMalaya	1	1	0	0	0	0
Calamus_malawaliensis	7	0.845098	na		Australasia_IndoMalaya	0	1	0	0	1	0
Calamus_manan	170	2.23045	0.02	-1.69897	Australasia_IndoMalaya	1	1	0	0	0	0
Calamus_manillensis	na		na		Australasia_IndoMalaya	1	1	1	0	0	0
Calamus_marginatus	15	1.17609	0.012	-1.92082	Australasia_IndoMalaya	1	0	0	1	0	0
Calamus_maritimus	na		na		Australasia_IndoMalaya	1	1	0	0	0	0
Calamus_mattanensis	15	1.17609	0.01	-2	Australasia_IndoMalaya	1	0	0	1	0	0
Calamus_maturbongsii	30	1.47712	na		Australasia_IndoMalaya	0	1	0	0	1	0
Calamus_mayrii	na		na		Australasia_IndoMalaya	0	1	0	0	1	0
Calamus_megaphyllus	na		na		Australasia_IndoMalaya	0	1	0	0	1	0
Calamus_meghalayensis	2	0.30103	0.01	-2	Australasia_IndoMalaya	1	0	0	1	0	0
Calamus_melanacanthos	na		0.015	-1.82391	Australasia_IndoMalaya	0	0	1	0	0	1
Calamus_melanochrous	na		0.018	-1.74473	Australasia_IndoMalaya	0	0	1	0	0	1
Calamus_melanoloma	na		na		Australasia_IndoMalaya	0	0	1	0	0	1
Calamus_melanorhynchus	na		na		Australasia_IndoMalaya	1	0	0	1	0	0
Calamus_merrillii	60	1.77815	na		Australasia_IndoMalaya	1	0	0	1	0	0
Calamus_mesilauensis	10	1	0.023	-1.63827	Australasia_IndoMalaya	1	0	0	1	0	0
Calamus_metzianus	15	1.17609	0.011	-1.95861	Australasia_IndoMalaya	0	1	0	0	1	0
Calamus_micranthus	na		na		Australasia_IndoMalaya	0	1	1	0	0	0
Calamus_microcarpus	na		na		Australasia_IndoMalaya	1	0	0	1	0	0
Calamus_microsphaerion	10	1	0.006	-2.22185	Australasia_IndoMalaya	1	0	0	1	0	0
Calamus_minahassae	na		na		Australasia_IndoMalaya	1	1	0	0	0	0
Calamus_mindorensis	na		na		Australasia_IndoMalaya	1	1	0	0	0	0
Calamus_minor	3	0.477121	na		Australasia_IndoMalaya	1	0	0	1	0	0
Calamus_minutus	0.6	-0.221849	0.008	-2.09691	Australasia_IndoMalaya	0	0	1	0	0	1
Calamus_mitis	na		na		Australasia_IndoMalaya	0	0	1	0	0	1
Calamus_modestus	1.5	0.176091	0.006	-2.22185	Australasia_IndoMalaya	1	0	0	1	0	0
Calamus_mogeae	4	0.60206	0.0075	-2.12494	Australasia_IndoMalaya	0	0	1	0	0	1
Calamus_moorhousei	na		na		Australasia_IndoMalaya	1	0	0	1	0	0
Calamus_moseleyanus	na		na		Australasia_IndoMalaya	0	0	1	0	0	1
Calamus_moszkowskianus	na		na		Australasia_IndoMalaya	1	0	0	1	0	0
Calamus_moti	45	1.65321	na		Australasia_IndoMalaya	0	1	0	0	1	0
Calamus_muelleri	20	1.30103	0.012	-1.92082	Australasia_IndoMalaya	0	0	1	0	0	1
Calamus_multinervis	na		na		Australasia_IndoMalaya	0	0	1	0	0	1
Calamus_multisetosus	na		na		Australasia_IndoMalaya	1	0	1	0	0	0
Calamus_multispicatus	5	0.69897	0.01	-2	Australasia_IndoMalaya	0	1	0	0	1	0
Calamus_muricatus	10	1	na		Australasia_IndoMalaya	0	1	1	0	0	0
Calamus_myriacanthus	3	0.477121	na		Australasia_IndoMalaya	0	1	0	0	1	0
Calamus_myriocarpus	na		na		Australasia_IndoMalaya	0	1	0	0	1	0
Calamus_myriocladus	na		na		Australasia_IndoMalaya	0	1	0	0	1	0
Calamus_nagbettai	25	1.39794	0.01	-2	Australasia_IndoMalaya	0	0	`1	0	0	0
Calamus_nambariensis	30	1.47712	0.025	-1.60206	Australasia_IndoMalaya	0	0	1	0	0	1
Calamus_nannostachys	na		na		Australasia_IndoMalaya	0	1	1	0	0	0
Calamus_nanodendron	1	0	0.02	-1.69897	Australasia_IndoMalaya	0	1	0	0	1	0
Calamus_neelagiricus	25	1.39794	0.005	-2.30103	Australasia_IndoMalaya	0	1	0	0	1	0
Calamus_nematospadix	10	1	0.005	-2.30103	Australasia_IndoMalaya	0	1	0	0	1	0
Calamus_nicobaricus	na		na		Australasia_IndoMalaya	1	0	0	1	0	0
Calamus_nielsenii	1	0	na		Australasia_IndoMalaya	1	0	0	1	0	0
Calamus_nigricans	na		na		Australasia_IndoMalaya	0	1	0	0	1	0
Calamus_occidentalis	100	2	na		Australasia_IndoMalaya	1	0	0	1	0	0
Calamus_oligostachys	7	0.845098	0.007	-2.1549	Australasia_IndoMalaya	1	0	0	1	0	0
Calamus_opacus	na		na		Australasia_IndoMalaya	0	0	1	0	0	1
Calamus_optimus	50	1.69897	0.011	-1.95861	Australasia_IndoMalaya	1	0	0	1	0	0
Calamus_ornatus	60	1.77815	0.02	-1.69897	Australasia_IndoMalaya	0	1	0	0	1	0
Calamus_orthostachyus	na		na		Australasia_IndoMalaya	1	1	1	0	0	0
Calamus_ovoideus	100	2	0.01	-2	Australasia_IndoMalaya	1	1	0	0	0	0
Calamus_oxleyanus	15	1.17609	0.01	-2	Australasia_IndoMalaya	0	1	0	0	1	0
Calamus_oxycarpus	3	0.477121	na		Australasia_IndoMalaya	1	1	0	0	0	0
Calamus_pachypus	26	1.41497	0.0135	-1.86967	Australasia_IndoMalaya	0	0	1	0	0	1
Calamus_pachystachys	na		na		Australasia_IndoMalaya	1	0	0	1	0	0
Calamus_pachystemonus	15	1.17609	0.005	-2.30103	Australasia_IndoMalaya	1	1	0	0	0	0
Calamus_padangensis	na		na		Australasia_IndoMalaya	0	1	0	0	1	0
Calamus_palustris	30	1.47712	0.01	-2	Australasia_IndoMalaya	0	0	1	0	0	1
Calamus_pandanosmus	15	1.17609	0.015	-1.82391	Australasia_IndoMalaya	1	0	1	0	0	0
Calamus_papuanus	15	1.17609	na		Australasia_IndoMalaya	0	1	1	0	0	0
Calamus_parvulus	10	1	na		Australasia_IndoMalaya	0	1	0	0	1	0
Calamus_paspalanthus	20	1.30103	0.015	-1.82391	Australasia_IndoMalaya	0	0	1	0	0	1
Calamus_paucijugus	na		na		Australasia_IndoMalaya	0	1	1	0	0	0
Calamus_paulii	1	0	0.008	-2.09691	Australasia_IndoMalaya	1	1	0	0	0	0
Calamus_pedicellatus	na		na		Australasia_IndoMalaya	0	1	0	0	1	0
Calamus_penicillatus	40	1.60206	na		Australasia_IndoMalaya	1	1	0	0	0	0
Calamus_perakensis	5	0.69897	na		Australasia_IndoMalaya	0	0	1	0	0	1
Calamus_peregrinus	40	1.60206	0.016	-1.79588	Australasia_IndoMalaya	1	0	1	0	0	0
Calamus_pholidostachys	30	1.47712	0.0125	-1.90309	Australasia_IndoMalaya	0	0	1	0	0	1
Calamus_pilosellus	10	1	na		Australasia_IndoMalaya	0	1	0	0	1	0
Calamus_pilosissimus	na		na		Australasia_IndoMalaya	0	1	0	0	1	0
Calamus_pisicarpus	na		na		Australasia_IndoMalaya	0	1	0	0	1	0
Calamus_platyspathus	25	1.39794	0.008	-2.09691	Australasia_IndoMalaya	1	0	0	1	0	0
Calamus_plicatus	na		na		Australasia_IndoMalaya	0	0	1	0	0	1
Calamus_poensis	5	0.69897	na		Australasia_IndoMalaya	1	1	0	0	0	0
Calamus_pogonacanthus	30	1.47712	0.01	-2	Australasia_IndoMalaya	0	1	0	0	1	0
Calamus_poilanei	150	2.17609	0.014	-1.85387	Australasia_IndoMalaya	0	1	0	0	1	0
Calamus_polycladus	na		na		Australasia_IndoMalaya	0	0	1	0	0	1
Calamus_polystachys	na		0.008	-2.09691	Australasia_IndoMalaya	0	1	0	0	1	0
Calamus_praetermissus	25	1.39794	0.009	-2.04576	Australasia_IndoMalaya	1	0	1	0	0	0
Calamus_prasinus	na		na		Australasia_IndoMalaya	0	1	0	0	1	0
Calamus_prattianus	na		na		Australasia_IndoMalaya	0	0	1	0	0	1
Calamus_pseudofeanus	na		0.01	-2	Australasia_IndoMalaya	0	1	0	0	1	0
Calamus_pseudomollis	na		na		Australasia_IndoMalaya	0	0	1	0	0	1
Calamus_pseudorivalis	30	1.47712	0.01	-2	Australasia_IndoMalaya	1	1	0	0	0	0
Calamus_pseudotenuis	15	1.17609	0.015	-1.82391	Australasia_IndoMalaya	1	0	0	1	0	0
Calamus_pseudoulur	20	1.30103	0.022	-1.65758	Australasia_IndoMalaya	0	1	1	0	0	0
Calamus_pseudozebrinus	na		na		Australasia_IndoMalaya	0	1	0	0	1	0
Calamus_psilocladus	5	0.69897	0.008	-2.09691	Australasia_IndoMalaya	0	1	0	0	1	0
Calamus_pulaiensis	na		na		Australasia_IndoMalaya	0	1	0	0	1	0
Calamus_pulcher	na		na		Australasia_IndoMalaya	0	0	1	0	0	1
Calamus_pycnocarpus	30	1.47712	0.015	-1.82391	Australasia_IndoMalaya	0	1	0	0	1	0
Calamus_pygmaeus	0.3	-0.522879	0.0075	-2.12494	Australasia_IndoMalaya	0	0	1	0	0	1
Calamus_quinquenervius	70	1.8451	na		Australasia_IndoMalaya	0	1	0	0	1	0
Calamus_radiatus	5	0.69897	0.012	-1.92082	Australasia_IndoMalaya	0	0	1	0	0	1
Calamus_radicalis	40	1.60206	na		Australasia_IndoMalaya	0	1	0	0	1	0
Calamus_radulosus	15	1.17609	na		Australasia_IndoMalaya	0	0	1	0	0	1
Calamus_ramulosus	na		na		Australasia_IndoMalaya	0	0	1	0	0	1
Calamus_reinwardtii	na		na		Australasia_IndoMalaya	1	0	0	1	0	0
Calamus_renukae	25	1.39794	na		Australasia_IndoMalaya	1	0	0	1	0	0
Calamus_reticulatus	na		na		Australasia_IndoMalaya	0	0	1	0	0	1
Calamus_reyesianus	na		na		Australasia_IndoMalaya	0	1	0	0	1	0
Calamus_rhabdocladus	40	1.60206	0.008	-2.09691	Australasia_IndoMalaya	1	0	0	1	0	0
Calamus_rheedei	na		0.015	-1.82391	Australasia_IndoMalaya	0	1	1	0	0	0
Calamus_rhomboideus	na		na		Australasia_IndoMalaya	0	0	1	0	0	1
Calamus_rhytidomus	na		0.015	-1.82391	Australasia_IndoMalaya	1	0	0	1	0	0
Calamus_ridleyanus	30	1.47712	na		Australasia_IndoMalaya	0	1	0	0	1	0
Calamus_robinsonianus	na		na		Australasia_IndoMalaya	1	0	1	0	0	0
Calamus_rotang	30	1.47712	0.015	-1.82391	Australasia_IndoMalaya	1	0	0	1	0	0
Calamus_rudentum	75	1.87506	0.015	-1.82391	Australasia_IndoMalaya	0	1	1	0	0	0
Calamus_rugosus	8	0.90309	na		Australasia_IndoMalaya	0	0	1	0	0	1
Calamus_rumphii	na		na		Australasia_IndoMalaya	1	1	1	0	0	0
Calamus_ruvidus	25	1.39794	na		Australasia_IndoMalaya	1	0	0	1	0	0
Calamus_sabalensis	0		0.009	-2.04576	Australasia_IndoMalaya	0	1	0	0	1	0
Calamus_sabensis	na		na		Australasia_IndoMalaya	0	1	0	0	1	0
Calamus_salicifolius	2	0.30103	0.01	-2	Australasia_IndoMalaya	0	1	0	0	1	0
Calamus_samian	na		na		Australasia_IndoMalaya	0	0	1	0	0	1
Calamus_sarawakensis	30	1.47712	0.006	-2.22185	Australasia_IndoMalaya	1	0	0	1	0	0
Calamus_scabridulus	20	1.30103	na		Australasia_IndoMalaya	0	1	0	0	1	0
Calamus_scabrispathus	na		na		Australasia_IndoMalaya	1	0	1	0	0	0
Calamus_schaeferianus	na		na		Australasia_IndoMalaya	0	1	0	0	1	0
Calamus_schistoacanthus	na		0.013	-1.88606	Australasia_IndoMalaya	1	0	0	1	0	0
Calamus_schlechterianus	8	0.90309	na		Australasia_IndoMalaya	0	1	0	0	1	0
Calamus_scipionum	50	1.69897	0.009	-2.04576	Australasia_IndoMalaya	0	1	0	0	1	0
Calamus_scleracanthus	na		na		Australasia_IndoMalaya	1	1	0	0	0	0
Calamus_sedens	2	0.30103	0.008	-2.09691	Australasia_IndoMalaya	1	1	0	0	0	0
Calamus_semierectus	15	1.17609	0.001	-3	Australasia_IndoMalaya	0	0	1	0	0	1
Calamus_semoi	20	1.30103	na		Australasia_IndoMalaya	1	0	0	1	0	0
Calamus_senalingensis	15	1.17609	na		Australasia_IndoMalaya	0	1	0	0	1	0
Calamus_sepikensis	na		na		Australasia_IndoMalaya	0	0	1	0	0	1
Calamus_seriatus	10	1	na		Australasia_IndoMalaya	0	1	0	0	1	0
Calamus_serrulatus	na		na		Australasia_IndoMalaya	0	0	1	0	0	1
Calamus_sessilifolius	na		na		Australasia_IndoMalaya	0	1	0	0	1	0
Calamus_setulosus	na		0.004	-2.39794	Australasia_IndoMalaya	0	1	0	0	1	0
Calamus_shendurunii	20	1.30103	0.018	-1.74473	Australasia_IndoMalaya	0	0	1	0	0	1
Calamus_siamensis	25	1.39794	0.008	-2.09691	Australasia_IndoMalaya	0	0	1	0	0	1
Calamus_simplex	6	0.778151	0.02	-1.69897	Australasia_IndoMalaya	0	0	1	0	0	1
Calamus_simplicifolius	50	1.69897	0.023	-1.63827	Australasia_IndoMalaya	0	0	1	0	0	1
Calamus_siphonospathus	30	1.47712	0.004	-2.39794	Australasia_IndoMalaya	0	1	1	0	0	0
Calamus_solitarius	50	1.69897	0.08	-1.09691	Australasia_IndoMalaya	1	0	0	1	0	0
Calamus_sordidus	30	1.47712	na		Australasia_IndoMalaya	0	0	1	0	0	1
Calamus_speciosissimus	25	1.39794	0.01	-2	Australasia_IndoMalaya	0	1	0	0	1	0
Calamus_spectabilis	na		na		Australasia_IndoMalaya	1	0	1	0	0	0
Calamus_spectatissimus	20	1.30103	0.02	-1.69897	Australasia_IndoMalaya	1	0	0	1	0	0
Calamus_spicatus	4	0.60206	na		Australasia_IndoMalaya	1	1	1	0	0	0
Calamus_spinifolius	na		na		Australasia_IndoMalaya	0	0	1	0	0	1
Calamus_spinulinervis	na		na		Australasia_IndoMalaya	1	0	0	1	0	0
Calamus_spiralis	15	1.17609	0.014	-1.85387	Australasia_IndoMalaya	0	1	0	0	1	0
Calamus_stoloniferus	na		0.01	-2	Australasia_IndoMalaya	0	0	1	0	0	1
Calamus_suaveolens	10	1	0.006	-2.22185	Australasia_IndoMalaya	0	0	1	0	0	1
Calamus_subinermis	40	1.60206	0.01	-2	Australasia_IndoMalaya	1	1	0	0	0	0
Calamus_sumbawensis	na		na		Australasia_IndoMalaya	1	1	0	0	0	0
Calamus_symphysipus	na		na		Australasia_IndoMalaya	1	0	0	1	0	0
Calamus_tanakadatei	20	1.30103	na		Australasia_IndoMalaya	1	0	0	1	0	0
Calamus_tapa	na		na		Australasia_IndoMalaya	0	0	1	0	0	1
Calamus_temburongii	0		0.005	-2.30103	Australasia_IndoMalaya	0	1	0	0	1	0
Calamus_temii	5	0.69897	0.015	-1.82391	Australasia_IndoMalaya	0	1	0	0	1	0
Calamus_tenompokensis	2	0.30103	0.007	-2.1549	Australasia_IndoMalaya	0	0	1	0	0	1
Calamus_tenuis	20	1.30103	0.012	-1.92082	Australasia_IndoMalaya	0	1	0	0	1	0
Calamus_tetradactyloides	5	0.69897	0.01	-2	Australasia_IndoMalaya	1	0	1	0	0	0
Calamus_tetradactylus	6	0.778151	0.009	-2.04576	Australasia_IndoMalaya	0	1	1	0	0	0
Calamus_thwaitesii	50	1.69897	0.015	-1.82391	Australasia_IndoMalaya	0	1	1	0	0	0
Calamus_thysanolepis	5	0.69897	0.01	-2	Australasia_IndoMalaya	0	1	1	0	0	0
Calamus_timorensis	na		na		Australasia_IndoMalaya	0	0	1	0	0	1
Calamus_toli_toliensis	na		na		Australasia_IndoMalaya	1	1	0	0	0	0
Calamus_tomentosus	20	1.30103	0.022	-1.65758	Australasia_IndoMalaya	1	1	0	0	0	0
Calamus_trachycoleus	na		0.013	-1.88606	Australasia_IndoMalaya	0	1	1	0	0	0
Calamus_travancoricus	15	1.17609	0.01	-2	Australasia_IndoMalaya	0	1	0	0	1	0
Calamus_trispermus	na		na		Australasia_IndoMalaya	0	0	1	0	0	1
Calamus_tumidus	60	1.77815	0.018	-1.74473	Australasia_IndoMalaya	1	0	0	1	0	0
Calamus_ulur	10	1	na		Australasia_IndoMalaya	1	0	1	0	0	0
Calamus_unifarius	20	1.30103	0.01	-2	Australasia_IndoMalaya	1	0	1	0	0	0
Calamus_usitatus	10	1	0.006	-2.22185	Australasia_IndoMalaya	1	0	0	1	0	0
Calamus_vattayila	30	1.47712	0.08	-1.09691	Australasia_IndoMalaya	1	1	0	0	0	0
Calamus_vestitus	20	1.30103	na		Australasia_IndoMalaya	0	0	1	0	0	1
Calamus_vidalianus	na		na		Australasia_IndoMalaya	0	1	0	0	1	0
Calamus_viminalis	35	1.54407	0.01	-2	Australasia_IndoMalaya	1	0	0	1	0	0
Calamus_vinosus	na		na		Australasia_IndoMalaya	1	0	1	0	0	0
Calamus_viridispinus	15	1.17609	0.006	-2.22185	Australasia_IndoMalaya	1	0	0	1	0	0
Calamus_viridissimus	15	1.17609	na		Australasia_IndoMalaya	1	0	1	0	0	0
Calamus_vitiensis	15	1.17609	0.0095	-2.02228	Australasia_IndoMalaya	1	0	0	1	0	0
Calamus_walkeri	15	1.17609	0.01	-2	Australasia_IndoMalaya	1	1	1	0	0	0
Calamus_wanggaii	25	1.39794	na		Australasia_IndoMalaya	0	1	1	0	0	0
Calamus_warburgii	40	1.60206	na		Australasia_IndoMalaya	0	1	1	0	0	0
Calamus_wari_wariensis	na		na		Australasia_IndoMalaya	0	1	0	0	1	0
Calamus_whitmorei	3	0.477121	0.007	-2.1549	Australasia_IndoMalaya	0	1	0	0	1	0
Calamus_wightii	30	1.47712	0.018	-1.74473	Australasia_IndoMalaya	0	0	1	0	0	1
Calamus_winklerianus	na		na		Australasia_IndoMalaya	0	0	1	0	0	1
Calamus_wuliangshanensis	15	1.17609	0.025	-1.60206	Australasia_IndoMalaya	0	1	0	0	1	0
Calamus_yentuensis	1.5	0.176091	na		Australasia_IndoMalaya	0	0	1	0	0	1
Calamus_zebrinus	35	1.54407	na		Australasia_IndoMalaya	0	0	1	0	0	1
Calamus_zeylanicus	na		0.02	-1.69897	Australasia_IndoMalaya	0	1	0	0	1	0
Calamus_zollingeri	na		na		Australasia_IndoMalaya	0	1	0	0	1	0
Calamus_zonatus	10	1	0.008	-2.09691	Australasia_IndoMalaya	1	1	0	0	0	0
Calyptrocalyx_albertisianus	15	1.17609	0.026	-1.58503	Australasia_IndoMalaya	1	1	0	0	0	0
Calyptrocalyx_amoenus	5	0.69897	0.01	-2	Australasia_IndoMalaya	0	1	0	0	1	0
Calyptrocalyx_arfakianus	2.5	0.39794	0.008	-2.09691	Australasia_IndoMalaya	0	1	0	0	1	0
Calyptrocalyx_awa	3	0.477121	0.012	-1.92082	Australasia_IndoMalaya	0	1	0	0	1	0
Calyptrocalyx_caudiculatus	3	0.477121	0.006	-2.22185	Australasia_IndoMalaya	0	1	0	0	1	0
Calyptrocalyx_doxanthus	2	0.30103	0.012	-1.92082	Australasia_IndoMalaya	0	1	0	0	1	0
Calyptrocalyx_elegans	5	0.69897	0.012	-1.92082	Australasia_IndoMalaya	0	1	0	0	1	0
Calyptrocalyx_flabellatus	3	0.477121	0.008	-2.09691	Australasia_IndoMalaya	0	1	0	0	1	0
Calyptrocalyx_forbesii	5	0.69897	0.012	-1.92082	Australasia_IndoMalaya	0	1	0	0	1	0
Calyptrocalyx_geonomiformis	2	0.30103	na		Australasia_IndoMalaya	0	1	0	0	1	0
Calyptrocalyx_hollrungii	3	0.477121	0.009	-2.04576	Australasia_IndoMalaya	0	1	0	0	1	0
Calyptrocalyx_julianettii	2	0.30103	0.009	-2.04576	Australasia_IndoMalaya	0	1	0	0	1	0
Calyptrocalyx_lauterbachianus	9	0.954243	0.025	-1.60206	Australasia_IndoMalaya	0	1	0	0	1	0
Calyptrocalyx_laxiflorus	0.02	-1.69897	0.009	-2.04576	Australasia_IndoMalaya	0	1	0	0	1	0
Calyptrocalyx_lepidotus	10	1	0.004	-2.39794	Australasia_IndoMalaya	0	1	0	0	1	0
Calyptrocalyx_leptostachys	4	0.60206	0.012	-1.92082	Australasia_IndoMalaya	0	1	0	0	1	0
Calyptrocalyx_merrillianus	4	0.60206	0.01	-2	Australasia_IndoMalaya	0	1	0	0	1	0
Calyptrocalyx_micholitzii	1	0	0.008	-2.09691	Australasia_IndoMalaya	0	1	0	0	1	0
Calyptrocalyx_multifidus	2	0.30103	0.012	-1.92082	Australasia_IndoMalaya	0	1	0	0	1	0
Calyptrocalyx_pachystachys	5	0.69897	0.008	-2.09691	Australasia_IndoMalaya	0	1	0	0	1	0
Calyptrocalyx_pauciflorus	2	0.30103	0.01	-2	Australasia_IndoMalaya	0	1	0	0	1	0
Calyptrocalyx_polyphyllus	4	0.60206	0.006	-2.22185	Australasia_IndoMalaya	0	1	0	0	1	0
Calyptrocalyx_pusillus	1	0	0.005	-2.30103	Australasia_IndoMalaya	0	1	0	0	1	0
Calyptrocalyx_sessiliflorus	3	0.477121	0.01	-2	Australasia_IndoMalaya	0	1	0	0	1	0
Calyptrocalyx_spicatus	14	1.14613	0.03	-1.52288	Australasia_IndoMalaya	1	0	0	1	0	0
Calyptrocalyx_yamutumene	2.5	0.39794	0.012	-1.92082	Australasia_IndoMalaya	0	1	0	0	1	0
Calyptrogyne_allenii	2.5	0.39794	0.01	-2	Neotropics	0	0	1	0	0	1
Calyptrogyne_anomala	0.5	-0.30103	0.007	-2.1549	Neotropics	0	0	1	0	0	1
Calyptrogyne_baudensis	na		0.01	-2	Neotropics	0	0	1	0	0	1
Calyptrogyne_coloradensis	na		na		Neotropics	0	0	1	0	0	1
Calyptrogyne_condensata	0		0.0059	-2.22915	Neotropics	0	0	1	0	0	1
Calyptrogyne_costatifrons	5.43	0.7348	0.01	-2	Neotropics	0	0	1	0	0	1
Calyptrogyne_deneversii	1	0	0.084	-1.07572	Neotropics	0	0	1	0	0	1
Calyptrogyne_fortunensis	1	0	na		Neotropics	0	0	1	0	0	1
Calyptrogyne_ghiesbreghtiana	5	0.69897	0.0089	-2.05061	Neotropics	0	0	1	0	0	1
Calyptrogyne_herrerae	na		na		Neotropics	0	0	1	0	0	1
Calyptrogyne_kunorum	1.75	0.243038	0.138	-0.860121	Neotropics	0	0	1	0	0	1
Calyptrogyne_osensis	0.5	-0.30103	0.012	-1.92082	Neotropics	0	0	1	0	0	1
Calyptrogyne_panamensis	1	0	0.0079	-2.10237	Neotropics	0	0	1	0	0	1
Calyptrogyne_pubescens	0		0.0078	-2.10791	Neotropics	0	0	1	0	0	1
Calyptrogyne_sanblasensis	1.7	0.230449	0.0072	-2.14267	Neotropics	0	0	1	0	0	1
Calyptrogyne_trichostachys	1	0	0.016	-1.79588	Neotropics	0	0	1	0	0	1
Calyptrogyne_tutensis	0.7	-0.154902	0.0065	-2.18709	Neotropics	0	0	1	0	0	1
Calyptronoma_occidentalis	12	1.07918	0.028	-1.55284	Neotropics	0	1	0	0	1	0
Calyptronoma_plumeriana	10	1	0.008	-2.09691	Neotropics	0	1	0	0	1	0
Calyptronoma_rivalis	15	1.17609	0.006	-2.22185	Neotropics	0	1	0	0	1	0
Carpentaria_acuminata	30	1.47712	0.012	-1.92082	Australasia_IndoMalaya	0	0	1	0	0	1
Carpoxylon_macrospermum	25	1.39794	0.035	-1.45593	Australasia_IndoMalaya	1	0	0	1	0	0
Caryota_albertii	na		na		Australasia_IndoMalaya	0	0	1	0	0	1
Caryota_angustifolia	30	1.47712	0.019	-1.72125	Australasia_IndoMalaya	1	1	0	0	0	0
Caryota_cumingii	20	1.30103	0.017	-1.76955	Australasia_IndoMalaya	1	0	0	1	0	0
Caryota_kiriwongensis	35	1.54407	0.033	-1.48149	Australasia_IndoMalaya	0	0	1	0	0	1
Caryota_maxima	33	1.51851	0.025	-1.60206	Australasia_IndoMalaya	1	1	1	0	0	0
Caryota_mitis	10	1	0.02	-1.69897	Afrotropics/Australasia_IndoMalaya/Neotropics	1	1	1	0	0	0
Caryota_monostachya	3	0.477121	0.035	-1.45593	Australasia_IndoMalaya	0	0	1	0	0	1
Caryota_no	20	1.30103	0.03	-1.52288	Australasia_IndoMalaya	0	1	0	0	1	0
Caryota_obtusa	40	1.60206	0.035	-1.45593	Australasia_IndoMalaya	0	0	1	0	0	1
Caryota_ophiopellis	8	0.90309	na		Australasia_IndoMalaya	1	0	0	1	0	0
Caryota_rumphiana	20	1.30103	0.025	-1.60206	Australasia_IndoMalaya	1	1	1	0	0	0
Caryota_sympetala	6	0.778151	0.03	-1.52288	Australasia_IndoMalaya	0	0	1	0	0	1
Caryota_urens	20	1.30103	0.02	-1.69897	Australasia_IndoMalaya/Neotropics	1	1	1	0	0	0
Caryota_zebrina	20	1.30103	0.025	-1.60206	Australasia_IndoMalaya	0	1	0	0	1	0
Ceratolobus_concolor	15	1.17609	0.02	-1.69897	Australasia_IndoMalaya	1	1	0	0	0	0
Ceratolobus_discolor	20	1.30103	0.015	-1.82391	Australasia_IndoMalaya	1	1	0	0	0	0
Ceratolobus_glaucescens	10	1	0.005	-2.30103	Australasia_IndoMalaya	1	0	1	0	0	0
Ceratolobus_kingianus	15	1.17609	0.015	-1.82391	Australasia_IndoMalaya	0	0	1	0	0	1
Ceratolobus_pseudoconcolor	10	1	0.07	-1.1549	Australasia_IndoMalaya	1	0	0	1	0	0
Ceratolobus_subangulatus	20	1.30103	0.015	-1.82391	Australasia_IndoMalaya	1	1	1	0	0	0
Ceroxylon_alpinum	21	1.32222	0.02	-1.69897	Neotropics	0	0	1	0	0	1
Ceroxylon_amazonicum	12	1.07918	0.02	-1.69897	Neotropics	0	0	1	0	0	1
Ceroxylon_ceriferum	25	1.39794	0.018	-1.74473	Neotropics	0	0	1	0	0	1
Ceroxylon_echinulatum	20	1.30103	0.02	-1.69897	Neotropics	0	0	1	0	0	1
Ceroxylon_parvifrons	15	1.17609	0.025	-1.60206	Neotropics	0	0	1	0	0	1
Ceroxylon_parvum	10	1	0.018	-1.74473	Neotropics	0	0	1	0	0	1
Ceroxylon_peruvianum	12	1.07918	0.022	-1.65758	Neotropics	0	0	1	0	0	1
Ceroxylon_pityrophyllum	22	1.34242	0.019	-1.72125	Neotropics	0	0	1	0	0	1
Ceroxylon_quindiuense	61	1.78533	0.02	-1.69897	Neotropics	0	0	1	0	0	1
Ceroxylon_sasaimae	15	1.17609	0.018	-1.74473	Neotropics	0	0	1	0	0	1
Ceroxylon_ventricosum	35	1.54407	0.018	-1.74473	Neotropics	0	0	1	0	0	1
Ceroxylon_vogelianum	17	1.23045	0.018	-1.74473	Neotropics	0	0	1	0	0	1
Chamaedorea_adscendens	2.5	0.39794	0.008	-2.09691	Neotropics	0	0	1	0	0	1
Chamaedorea_allenii	2	0.30103	0.013	-1.88606	Neotropics	0	0	1	0	0	1
Chamaedorea_alternans	6	0.778151	na		Neotropics	0	0	1	0	0	1
Chamaedorea_amabilis	2	0.30103	0.009	-2.04576	Neotropics	0	0	1	0	0	1
Chamaedorea_anemophila	4	0.60206	na		Neotropics	0	0	1	0	0	1
Chamaedorea_angustisecta	4	0.60206	0.008	-2.09691	Neotropics	0	0	1	0	0	1
Chamaedorea_arenbergiana	4	0.60206	0.012	-1.92082	Neotropics	0	0	1	0	0	1
Chamaedorea_atrovirens	2	0.30103	na		Neotropics	0	0	1	0	0	1
Chamaedorea_benziei	5	0.69897	na		Neotropics	0	0	1	0	0	1
Chamaedorea_binderi	0.5	-0.30103	na		Neotropics	0	0	1	0	0	1
Chamaedorea_brachyclada	0		0.005	-2.30103	Neotropics	0	0	1	0	0	1
Chamaedorea_brachypoda	2.5	0.39794	0.008	-2.09691	Neotropics	0	0	1	0	0	1
Chamaedorea_carchensis	5	0.69897	0.01	-2	Neotropics	0	0	1	0	0	1
Chamaedorea_castillo_montii	0.5	-0.30103	0.007	-2.1549	Neotropics	0	0	1	0	0	1
Chamaedorea_cataractarum	2	0.30103	0.008	-2.09691	Neotropics	0	0	1	0	0	1
Chamaedorea_christinae	4	0.60206	0.01	-2	Neotropics	0	0	1	0	0	1
Chamaedorea_correae	1	0	0.008	-2.09691	Neotropics	0	0	1	0	0	1
Chamaedorea_costaricana	8	0.90309	0.01	-2	Neotropics	0	0	1	0	0	1
Chamaedorea_crucensis	2	0.30103	0.009	-2.04576	Neotropics	0	0	1	0	0	1
Chamaedorea_dammeriana	1	0	0.008	-2.09691	Neotropics	0	0	1	0	0	1
Chamaedorea_deckeriana	2	0.30103	0.01	-2	Neotropics	0	0	1	0	0	1
Chamaedorea_deneversiana	2	0.30103	0.006	-2.22185	Neotropics	0	0	1	0	0	1
Chamaedorea_elatior	20	1.30103	0.011	-1.95861	Neotropics	0	0	1	0	0	1
Chamaedorea_elegans	2	0.30103	0.007	-2.1549	Neotropics	0	0	1	0	0	1
Chamaedorea_ernesti_augusti	2	0.30103	0.01	-2	Neotropics	0	0	1	0	0	1
Chamaedorea_falcifera	6	0.778151	0.004	-2.39794	Neotropics	0	0	1	0	0	1
Chamaedorea_foveata	2.5	0.39794	na		Neotropics	0	0	1	0	0	1
Chamaedorea_fractiflexa	1	0	0.008	-2.09691	Neotropics	0	0	1	0	0	1
Chamaedorea_fragrans	4	0.60206	0.006	-2.22185	Neotropics	0	0	1	0	0	1
Chamaedorea_frondosa	0.7	-0.154902	na		Neotropics	0	0	1	0	0	1
Chamaedorea_geonomiformis	2	0.30103	0.012	-1.92082	Neotropics	0	0	1	0	0	1
Chamaedorea_glaucifolia	4	0.60206	0.01	-2	Neotropics	0	0	1	0	0	1
Chamaedorea_graminifolia	3	0.477121	0.01	-2	Neotropics	0	0	1	0	0	1
Chamaedorea_guntheriana	3	0.477121	0.006	-2.22185	Neotropics	0	0	1	0	0	1
Chamaedorea_hodelii	2	0.30103	na		Neotropics	0	0	1	0	0	1
Chamaedorea_hooperiana	4	0.60206	0.008	-2.09691	Neotropics	0	0	1	0	0	1
Chamaedorea_ibarrae	0.3	-0.522879	0.007	-2.1549	Neotropics	0	0	1	0	0	1
Chamaedorea_incrustata	6	0.778151	na		Neotropics	0	0	1	0	0	1
Chamaedorea_keelerorum	4	0.60206	0.008	-2.09691	Neotropics	0	0	1	0	0	1
Chamaedorea_klotzschiana	4	0.60206	0.009	-2.04576	Neotropics	0	0	1	0	0	1
Chamaedorea_latisecta	na		0.01	-2	Neotropics	0	0	1	0	0	1
Chamaedorea_lehmannii	2	0.30103	0.007	-2.1549	Neotropics	0	0	1	0	0	1
Chamaedorea_liebmannii	4	0.60206	0.01	-2	Neotropics	0	0	1	0	0	1
Chamaedorea_linearis	10	1	0.025	-1.60206	Neotropics	0	0	1	0	0	1
Chamaedorea_lucidifrons	2	0.30103	0.005	-2.30103	Neotropics	0	0	1	0	0	1
Chamaedorea_macrospadix	3	0.477121	0.008	-2.09691	Neotropics	0	0	1	0	0	1
Chamaedorea_matae	3	0.477121	0.006	-2.22185	Neotropics	0	0	1	0	0	1
Chamaedorea_metallica	3	0.477121	0.009	-2.04576	Neotropics	0	0	1	0	0	1
Chamaedorea_microphylla	1	0	0.004	-2.39794	Neotropics	0	0	1	0	0	1
Chamaedorea_microspadix	3	0.477121	0.01	-2	Neotropics	0	0	1	0	0	1
Chamaedorea_moliniana	3	0.477121	na		Neotropics	0	0	1	0	0	1
Chamaedorea_murriensis	na		0.01	-2	Neotropics	0	0	1	0	0	1
Chamaedorea_nationsiana	2.5	0.39794	0.015	-1.82391	Neotropics	0	0	1	0	0	1
Chamaedorea_neurochlamys	4.5	0.653213	na		Neotropics	0	0	1	0	0	1
Chamaedorea_nubium	3	0.477121	na		Neotropics	0	0	1	0	0	1
Chamaedorea_oblongata	3	0.477121	0.008	-2.09691	Neotropics	0	0	1	0	0	1
Chamaedorea_oreophila	3	0.477121	na		Neotropics	0	0	1	0	0	1
Chamaedorea_pachecoana	0.3	-0.522879	0.008	-2.09691	Neotropics	0	0	1	0	0	1
Chamaedorea_palmeriana	1	0	0.01	-2	Neotropics	0	0	1	0	0	1
Chamaedorea_parvifolia	2	0.30103	0.008	-2.09691	Neotropics	0	0	1	0	0	1
Chamaedorea_parvisecta	2	0.30103	0.009	-2.04576	Neotropics	0	0	1	0	0	1
Chamaedorea_pauciflora	2	0.30103	0.008	-2.09691	Neotropics	0	0	1	0	0	1
Chamaedorea_pedunculata	3	0.477121	0.008	-2.09691	Neotropics	0	0	1	0	0	1
Chamaedorea_pinnatifrons	4.5	0.653213	0.005	-2.30103	Neotropics	0	0	1	0	0	1
Chamaedorea_piscifolia	1.5	0.176091	na		Neotropics	0	0	1	0	0	1
Chamaedorea_pittieri	2	0.30103	0.007	-2.1549	Neotropics	0	0	1	0	0	1
Chamaedorea_plumosa	4	0.60206	0.011	-1.95861	Neotropics	0	0	1	0	0	1
Chamaedorea_pochutlensis	5	0.69897	0.01	-2	Neotropics	0	0	1	0	0	1
Chamaedorea_ponderosa	4	0.60206	0.07	-1.1549	Neotropics	0	0	1	0	0	1
Chamaedorea_pumila	0.5	-0.30103	0.01	-2	Neotropics	0	0	1	0	0	1
Chamaedorea_pygmaea	0.75	-0.124939	na		Neotropics	0	0	1	0	0	1
Chamaedorea_queroana	1	0	0.008	-2.09691	Neotropics	0	0	1	0	0	1
Chamaedorea_radicalis	4	0.60206	0.009	-2.04576	Neotropics	0	0	1	0	0	1
Chamaedorea_recurvata	2.5	0.39794	na		Neotropics	0	0	1	0	0	1
Chamaedorea_rhizomatosa	2.5	0.39794	na		Neotropics	0	0	1	0	0	1
Chamaedorea_ricardoi	8	0.90309	0.009	-2.04576	Neotropics	0	0	1	0	0	1
Chamaedorea_rigida	2	0.30103	0.008	-2.09691	Neotropics	0	0	1	0	0	1
Chamaedorea_robertii	0.5	-0.30103	0.007	-2.1549	Neotropics	0	0	1	0	0	1
Chamaedorea_rojasiana	1	0	0.011	-1.95861	Neotropics	0	0	1	0	0	1
Chamaedorea_rosibeliae	na		na		Neotropics	0	0	1	0	0	1
Chamaedorea_rossteniorum	0.5	-0.30103	na		Neotropics	0	0	1	0	0	1
Chamaedorea_sartorii	4	0.60206	0.008	-2.09691	Neotropics	0	0	1	0	0	1
Chamaedorea_scheryi	1.5	0.176091	0.007	-2.1549	Neotropics	0	0	1	0	0	1
Chamaedorea_schiedeana	4	0.60206	0.009	-2.04576	Neotropics	0	0	1	0	0	1
Chamaedorea_schippii	3	0.477121	na		Neotropics	0	0	1	0	0	1
Chamaedorea_seifrizii	0.25	-0.60206	0.008	-2.09691	Neotropics	0	0	1	0	0	1
Chamaedorea_serpens	1.5	0.176091	na		Neotropics	0	0	1	0	0	1
Chamaedorea_simplex	1	0	0.012	-1.92082	Neotropics	0	0	1	0	0	1
Chamaedorea_skutchii	2.5	0.39794	0.008	-2.09691	Neotropics	0	0	1	0	0	1
Chamaedorea_smithii	2	0.30103	0.01	-2	Neotropics	0	0	1	0	0	1
Chamaedorea_stenocarpa	0		0.008	-2.09691	Neotropics	0	0	1	0	0	1
Chamaedorea_stolonifera	2	0.30103	0.009	-2.04576	Neotropics	0	0	1	0	0	1
Chamaedorea_stricta	1.5	0.176091	0.008	-2.09691	Neotropics	0	0	1	0	0	1
Chamaedorea_subjectifolia	3.5	0.544068	na		Neotropics	0	0	1	0	0	1
Chamaedorea_tenerrima	1.5	0.176091	0.007	-2.1549	Neotropics	0	0	1	0	0	1
Chamaedorea_tepejilote	7	0.845098	0.008	-2.09691	Neotropics	0	0	1	0	0	1
Chamaedorea_tuerckheimii	1	0	0.009	-2.04576	Neotropics	0	0	1	0	0	1
Chamaedorea_undulatifolia	1	0	0.006	-2.22185	Neotropics	0	0	1	0	0	1
Chamaedorea_verapazensis	2	0.30103	0.009	-2.04576	Neotropics	0	0	1	0	0	1
Chamaedorea_verecunda	0.75	-0.124939	0.01	-2	Neotropics	0	0	1	0	0	1
Chamaedorea_volcanensis	1	0	0.008	-2.09691	Neotropics	0	0	1	0	0	1
Chamaedorea_vulgata	2	0.30103	0.009	-2.04576	Neotropics	0	0	1	0	0	1
Chamaedorea_warscewiczii	4	0.60206	0.007	-2.1549	Neotropics	0	0	1	0	0	1
Chamaedorea_whitelockiana	2	0.30103	0.008	-2.09691	Neotropics	0	0	1	0	0	1
Chamaedorea_woodsoniana	12	1.07918	0.01	-2	Neotropics	0	0	1	0	0	1
Chamaedorea_zamorae	3	0.477121	0.012	-1.92082	Neotropics	0	0	1	0	0	1
Chamaerops_humilis	6	0.778151	0.025	-1.60206	Afrotropics/Neotropics	0	1	1	0	0	0
Chambeyronia_lepidota	15	1.17609	0.023	-1.63827	Australasia_IndoMalaya	0	1	0	0	1	0
Chambeyronia_macrocarpa	20	1.30103	0.035	-1.45593	Australasia_IndoMalaya	0	1	0	0	1	0
Chelyocarpus_chuco	12	1.07918	0.02	-1.69897	Neotropics	0	0	1	0	0	1
Chelyocarpus_dianeurus	15	1.17609	0.02	-1.69897	Neotropics	0	0	1	0	0	1
Chelyocarpus_repens	1	0	0.025	-1.60206	Neotropics	0	0	1	0	0	1
Chelyocarpus_ulei	8	0.90309	0.025	-1.60206	Neotropics	0	0	1	0	0	1
Chuniophoenix_hainanensis	5	0.69897	0.022	-1.65758	Australasia_IndoMalaya	0	1	1	0	0	0
Chuniophoenix_humilis	na		0.016	-1.79588	Australasia_IndoMalaya	0	1	0	0	1	0
Chuniophoenix_nana	2	0.30103	0.016	-1.79588	Australasia_IndoMalaya	0	0	1	0	0	1
Clinosperma_bracteale	15	1.17609	0.016	-1.79588	Australasia_IndoMalaya	0	1	0	0	1	0
Clinosperma_lanuginosa	6	0.778151	na		Australasia_IndoMalaya	0	1	0	0	1	0
Clinosperma_macrocarpa	15	1.17609	0.03	-1.52288	Australasia_IndoMalaya	0	1	0	0	1	0
Clinosperma_vaginata	5	0.69897	0.008	-2.09691	Australasia_IndoMalaya	0	1	0	0	1	0
Clinostigma_carolinense	na		na		Australasia_IndoMalaya	1	0	0	1	0	0
Clinostigma_collegarum	16	1.20412	0.008	-2.09691	Australasia_IndoMalaya	1	0	0	1	0	0
Clinostigma_exorrhizum	20	1.30103	0.004	-2.39794	Australasia_IndoMalaya	1	0	0	1	0	0
Clinostigma_gronophyllum	22	1.34242	na		Australasia_IndoMalaya	1	0	0	1	0	0
Clinostigma_haerestigma	9.5	0.977724	na		Australasia_IndoMalaya	1	0	0	1	0	0
Clinostigma_harlandii	15	1.17609	0.006	-2.22185	Australasia_IndoMalaya	1	0	0	1	0	0
Clinostigma_onchorhynchum	15	1.17609	na		Australasia_IndoMalaya	1	0	0	1	0	0
Clinostigma_ponapense	20	1.30103	na		Australasia_IndoMalaya	1	0	0	1	0	0
Clinostigma_samoense	25	1.39794	na		Australasia_IndoMalaya	1	0	0	1	0	0
Clinostigma_savoryanum	16	1.20412	0.01	-2	Australasia_IndoMalaya	1	0	0	1	0	0
Clinostigma_warburgii	20	1.30103	na		Australasia_IndoMalaya	1	0	0	1	0	0
Coccothrinax_acunana	na		na		Neotropics	0	1	0	0	1	0
Coccothrinax_alexandri	30	1.47712	na		Neotropics	0	1	0	0	1	0
Coccothrinax_argentata	10	1	0.08	-1.09691	Neotropics	0	1	1	0	0	0
Coccothrinax_argentea	15	1.17609	0.12	-0.920819	Neotropics	0	1	0	0	1	0
Coccothrinax_baracoensis	na		na		Neotropics	0	1	0	0	1	0
Coccothrinax_barbadensis	15	1.17609	0.012	-1.92082	Neotropics	1	1	1	0	0	0
Coccothrinax_bermudezii	3	0.477121	na		Neotropics	0	1	0	0	1	0
Coccothrinax_borhidiana	7	0.845098	0.009	-2.04576	Neotropics	0	1	0	0	1	0
Coccothrinax_boschiana	12	1.07918	na		Neotropics	0	1	0	0	1	0
Coccothrinax_camagueyana	na		na		Neotropics	0	1	0	0	1	0
Coccothrinax_clarensis	na		na		Neotropics	0	1	0	0	1	0
Coccothrinax_concolor	na		na		Neotropics	0	1	0	0	1	0
Coccothrinax_crinita	10	1	0.02	-1.69897	Neotropics	0	1	0	0	1	0
Coccothrinax_cupularis	na		na		Neotropics	0	1	0	0	1	0
Coccothrinax_ekmanii	15	1.17609	0.006	-2.22185	Neotropics	0	1	0	0	1	0
Coccothrinax_elegans	na		na		Neotropics	0	1	0	0	1	0
Coccothrinax_fagildei	na		na		Neotropics	0	1	0	0	1	0
Coccothrinax_fragrans	8	0.90309	na		Neotropics	0	1	0	0	1	0
Coccothrinax_garciana	na		na		Neotropics	0	1	0	0	1	0
Coccothrinax_gracilis	10	1	0.008	-2.09691	Neotropics	0	1	0	0	1	0
Coccothrinax_guantanamensis	1.5	0.176091	na		Neotropics	0	1	0	0	1	0
Coccothrinax_gundlachii	10	1	0.013	-1.88606	Neotropics	0	1	0	0	1	0
Coccothrinax_hioramii	12	1.07918	0.011	-1.95861	Neotropics	0	1	0	0	1	0
Coccothrinax_inaguensis	6	0.778151	0.013	-1.88606	Neotropics	0	1	0	0	1	0
Coccothrinax_jamaicensis	8	0.90309	0.0095	-2.02228	Neotropics	0	1	0	0	1	0
Coccothrinax_leonis	na		na		Neotropics	0	1	0	0	1	0
Coccothrinax_litoralis	12	1.07918	na		Neotropics	0	1	0	0	1	0
Coccothrinax_macroglossa	na		na		Neotropics	0	1	0	0	1	0
Coccothrinax_microphylla	na		na		Neotropics	0	1	0	0	1	0
Coccothrinax_miraguama	15	1.17609	0.012	-1.92082	Neotropics	0	1	0	0	1	0
Coccothrinax_moaensis	na		na		Neotropics	0	1	0	0	1	0
Coccothrinax_montana	na		na		Neotropics	0	1	0	0	1	0
Coccothrinax_munizii	12	1.07918	na		Neotropics	0	1	0	0	1	0
Coccothrinax_muricata	na		na		Neotropics	0	1	0	0	1	0
Coccothrinax_nipensis	na		na		Neotropics	0	1	0	0	1	0
Coccothrinax_orientalis	na		na		Neotropics	0	1	0	0	1	0
Coccothrinax_pauciramosa	15	1.17609	0.012	-1.92082	Neotropics	0	1	0	0	1	0
Coccothrinax_proctorii	8	0.90309	na		Neotropics	0	1	0	0	1	0
Coccothrinax_pseudorigida	na		na		Neotropics	0	1	0	0	1	0
Coccothrinax_pumila	na		na		Neotropics	0	1	0	0	1	0
Coccothrinax_readii	6	0.778151	0.0125	-1.90309	Neotropics	0	0	1	0	0	1
Coccothrinax_rigida	na		na		Neotropics	0	1	0	0	1	0
Coccothrinax_salvatoris	8	0.90309	0.008	-2.09691	Neotropics	0	1	0	0	1	0
Coccothrinax_saxicola	na		na		Neotropics	0	1	0	0	1	0
Coccothrinax_scoparia	12	1.07918	na		Neotropics	0	1	0	0	1	0
Coccothrinax_spissa	8	0.90309	0.012	-1.92082	Neotropics	0	1	0	0	1	0
Coccothrinax_torrida	8	0.90309	0.0063	-2.20066	Neotropics	0	1	0	0	1	0
Coccothrinax_trinitensis	na		na		Neotropics	0	1	0	0	1	0
Coccothrinax_victorinii	na		na		Neotropics	0	1	0	0	1	0
Coccothrinax_yunquensis	na		na		Neotropics	0	1	0	0	1	0
Coccothrinax_yuraguana	8	0.90309	na		Neotropics	0	1	0	0	1	0
Cocos_nucifera	35	1.54407	0.2	-0.69897	Afrotropics/Australasia_IndoMalaya/Neotropics	1	1	1	0	0	0
Colpothrinax_aphanopetala	20	1.30103	0.021	-1.67778	Neotropics	0	0	1	0	0	1
Colpothrinax_cookii	20	1.30103	0.02	-1.69897	Neotropics	0	0	1	0	0	1
Colpothrinax_wrightii	15	1.17609	0.015	-1.82391	Neotropics	0	1	0	0	1	0
Copernicia_alba	30	1.47712	0.017	-1.76955	Neotropics	0	0	1	0	0	1
Copernicia_baileyana	20	1.30103	0.02	-1.69897	Neotropics	0	1	0	0	1	0
Copernicia_berteroana	10	1	0.018	-1.74473	Neotropics	1	1	1	0	0	0
Copernicia_brittonorum	12	1.07918	0.015	-1.82391	Neotropics	0	1	0	0	1	0
Copernicia_cowellii	2.5	0.39794	0.017	-1.76955	Neotropics	0	1	0	0	1	0
Copernicia_curbeloi	na		0.018	-1.74473	Neotropics	0	1	0	0	1	0
Copernicia_curtissii	7	0.845098	na		Neotropics	0	1	0	0	1	0
Copernicia_ekmanii	12	1.07918	0.017	-1.76955	Neotropics	0	1	0	0	1	0
Copernicia_fallaensis	20	1.30103	na		Neotropics	0	1	0	0	1	0
Copernicia_gigas	20	1.30103	0.022	-1.65758	Neotropics	0	1	0	0	1	0
Copernicia_glabrescens	6	0.778151	0.02	-1.69897	Neotropics	0	1	0	0	1	0
Copernicia_hospita	8	0.90309	0.02	-1.69897	Neotropics	0	1	0	0	1	0
Copernicia_humicola	na		0.01778	-1.75007	Neotropics	0	1	0	0	1	0
Copernicia_longiglossa	na		na		Neotropics	0	1	0	0	1	0
Copernicia_macroglossa	9.1	0.959041	0.02	-1.69897	Neotropics	0	1	0	0	1	0
Copernicia_molinetii	na		0.01524	-1.81702	Neotropics	0	1	0	0	1	0
Copernicia_oxycalyx	na		0.01905	-1.72011	Neotropics	0	1	0	0	1	0
Copernicia_prunifera	15	1.17609	0.022	-1.65758	Neotropics	0	0	1	0	0	1
Copernicia_rigida	15	1.17609	0.019	-1.72125	Neotropics	0	1	0	0	1	0
Copernicia_roigii	na		na		Neotropics	0	1	0	0	1	0
Copernicia_tectorum	10	1	0.02	-1.69897	Neotropics	1	0	1	0	0	0
Copernicia_yarey	8	0.90309	na		Neotropics	0	1	0	0	1	0
Corypha_lecomtei	5	0.69897	0.07	-1.1549	Australasia_IndoMalaya	0	0	1	0	0	1
Corypha_microclada	na		na		Australasia_IndoMalaya	1	0	0	1	0	0
Corypha_taliera	10	1	0.04	-1.39794	Australasia_IndoMalaya	0	0	1	0	0	1
Corypha_umbraculifera	25	1.39794	0.04	-1.39794	Australasia_IndoMalaya	0	1	1	0	0	0
Corypha_utan	30	1.47712	0.025	-1.60206	Australasia_IndoMalaya	1	1	1	0	0	0
Cryosophila_bartlettii	na		0.012	-1.92082	Neotropics	0	0	1	0	0	1
Cryosophila_cookii	14	1.14613	0.013	-1.88606	Neotropics	0	0	1	0	0	1
Cryosophila_grayumii	5	0.69897	0.016	-1.79588	Neotropics	0	0	1	0	0	1
Cryosophila_guagara	10	1	0.02	-1.69897	Neotropics	0	0	1	0	0	1
Cryosophila_kalbreyeri	5	0.69897	0.017	-1.76955	Neotropics	0	0	1	0	0	1
Cryosophila_macrocarpa	5	0.69897	0.029	-1.5376	Neotropics	0	0	1	0	0	1
Cryosophila_nana	5	0.69897	0.019	-1.72125	Neotropics	0	0	1	0	0	1
Cryosophila_stauracantha	10	1	0.014	-1.85387	Neotropics	0	0	1	0	0	1
Cryosophila_warscewiczii	12	1.07918	0.023	-1.63827	Neotropics	0	0	1	0	0	1
Cryosophila_williamsii	7	0.845098	0.015	-1.82391	Neotropics	0	0	1	0	0	1
Cyphokentia_cerifera	20	1.30103	0.014	-1.85387	Australasia_IndoMalaya	0	1	0	0	1	0
Cyphokentia_macrostachya	15	1.17609	0.011	-1.95861	Australasia_IndoMalaya	0	1	0	0	1	0
Cyphophoenix_alba	10	1	0.013	-1.88606	Australasia_IndoMalaya	0	1	0	0	1	0
Cyphophoenix_elegans	15	1.17609	0.014	-1.85387	Australasia_IndoMalaya	0	1	0	0	1	0
Cyphophoenix_fulcita	13	1.11394	na		Australasia_IndoMalaya	0	1	0	0	1	0
Cyphophoenix_nucele	15	1.17609	0.012	-1.92082	Australasia_IndoMalaya	0	1	0	0	1	0
Cyphosperma_balansae	15	1.17609	0.011	-1.95861	Australasia_IndoMalaya	0	1	0	0	1	0
Cyphosperma_naboutinense	na		0.008	-2.09691	Australasia_IndoMalaya	1	0	0	1	0	0
Cyphosperma_tanga	5	0.69897	na		Australasia_IndoMalaya	1	0	0	1	0	0
Cyphosperma_trichospadix	7	0.845098	na		Australasia_IndoMalaya	1	0	0	1	0	0
Cyphosperma_voutmelense	na		na		Australasia_IndoMalaya	1	0	0	1	0	0
Cyrtostachys_bakeri	25	1.39794	na		Australasia_IndoMalaya	0	1	0	0	1	0
Cyrtostachys_barbata	25	1.39794	0.005	-2.30103	Australasia_IndoMalaya	0	1	0	0	1	0
Cyrtostachys_elegans	20	1.30103	0.006	-2.22185	Australasia_IndoMalaya	0	1	0	0	1	0
Cyrtostachys_excelsa	25	1.39794	na		Australasia_IndoMalaya	0	1	0	0	1	0
Cyrtostachys_glauca	21.6	1.33445	0.006	-2.22185	Australasia_IndoMalaya	0	1	0	0	1	0
Cyrtostachys_loriae	30	1.47712	0.005	-2.30103	Australasia_IndoMalaya	1	1	0	0	0	0
Cyrtostachys_renda	20	1.30103	0.006	-2.22185	Australasia_IndoMalaya	1	1	1	0	0	0
Daemonorops_acamptostachys	2	0.30103	0.015	-1.82391	Australasia_IndoMalaya	0	1	0	0	1	0
Daemonorops_acehensis	5	0.69897	0.018	-1.74473	Australasia_IndoMalaya	1	0	0	1	0	0
Daemonorops_affinis	na		na		Australasia_IndoMalaya	1	0	0	1	0	0
Daemonorops_angustifolia	50	1.69897	0.018	-1.74473	Australasia_IndoMalaya	0	0	1	0	0	1
Daemonorops_aruensis	na		na		Australasia_IndoMalaya	0	1	0	0	1	0
Daemonorops_asteracantha	10	1	0.007	-2.1549	Australasia_IndoMalaya	0	1	0	0	1	0
Daemonorops_atra	15	1.17609	0.02	-1.69897	Australasia_IndoMalaya	0	1	0	0	1	0
Daemonorops_aurea	20	1.30103	0.015	-1.82391	Australasia_IndoMalaya	1	0	0	1	0	0
Daemonorops_banggiensis	3	0.477121	0.01	-2	Australasia_IndoMalaya	0	1	0	0	1	0
Daemonorops_beguinii	50	1.69897	na		Australasia_IndoMalaya	1	0	0	1	0	0
Daemonorops_binnendijkii	25	1.39794	na		Australasia_IndoMalaya	1	0	0	1	0	0
Daemonorops_brachystachys	3	0.477121	na		Australasia_IndoMalaya	1	0	1	0	0	0
Daemonorops_brevicaulis	0.5	-0.30103	na		Australasia_IndoMalaya	0	0	1	0	0	1
Daemonorops_calapparia	na		na		Australasia_IndoMalaya	1	0	0	1	0	0
Daemonorops_calicarpa	0		0.02	-1.69897	Australasia_IndoMalaya	1	0	1	0	0	0
Daemonorops_clemensiana	na		na		Australasia_IndoMalaya	1	0	0	1	0	0
Daemonorops_collarifera	7	0.845098	0.02	-1.69897	Australasia_IndoMalaya	0	1	0	0	1	0
Daemonorops_confusa	na		na		Australasia_IndoMalaya	1	0	0	1	0	0
Daemonorops_crinita	20	1.30103	na		Australasia_IndoMalaya	1	1	0	0	0	0
Daemonorops_cristata	10	1	na		Australasia_IndoMalaya	0	1	0	0	1	0
Daemonorops_curranii	20	1.30103	na		Australasia_IndoMalaya	1	0	0	1	0	0
Daemonorops_depressiuscula	10	1	na		Australasia_IndoMalaya	1	0	0	1	0	0
Daemonorops_didymophylla	20	1.30103	0.02	-1.69897	Australasia_IndoMalaya	1	1	1	0	0	0
Daemonorops_draco	15	1.17609	0.02	-1.69897	Australasia_IndoMalaya	1	1	1	0	0	0
Daemonorops_dracunculus	na		na		Australasia_IndoMalaya	1	0	0	1	0	0
Daemonorops_dransfieldii	6	0.778151	0.01	-2	Australasia_IndoMalaya	1	0	0	1	0	0
Daemonorops_elongata	15	1.17609	0.01	-2	Australasia_IndoMalaya	0	1	0	0	1	0
Daemonorops_fissa	30	1.47712	0.02	-1.69897	Australasia_IndoMalaya	0	1	0	0	1	0
Daemonorops_fissilis	10	1	na		Australasia_IndoMalaya	0	0	1	0	0	1
Daemonorops_forbesii	6	0.778151	na		Australasia_IndoMalaya	1	0	0	1	0	0
Daemonorops_formicaria	20	1.30103	0.014	-1.85387	Australasia_IndoMalaya	0	1	0	0	1	0
Daemonorops_geniculata	20	1.30103	0.022	-1.65758	Australasia_IndoMalaya	0	0	1	0	0	1
Daemonorops_gracilipes	3	0.477121	na		Australasia_IndoMalaya	1	0	0	1	0	0
Daemonorops_gracilis	na		na		Australasia_IndoMalaya	1	0	0	1	0	0
Daemonorops_grandis	20	1.30103	0.025	-1.60206	Australasia_IndoMalaya	0	0	1	0	0	1
Daemonorops_hirsuta	10	1	na		Australasia_IndoMalaya	1	1	1	0	0	0
Daemonorops_horrida	na		na		Australasia_IndoMalaya	1	0	0	1	0	0
Daemonorops_ingens	1	0	0.02	-1.69897	Australasia_IndoMalaya	0	1	0	0	1	0
Daemonorops_jenkinsiana	25	1.39794	0.02	-1.69897	Australasia_IndoMalaya	1	1	0	0	0	0
Daemonorops_korthalsii	15	1.17609	0.01	-2	Australasia_IndoMalaya	0	1	0	0	1	0
Daemonorops_kunstleri	15	1.17609	0.018	-1.74473	Australasia_IndoMalaya	1	0	1	0	0	0
Daemonorops_kurziana	25	1.39794	0.02	-1.69897	Australasia_IndoMalaya	1	0	1	0	0	0
Daemonorops_lamprolepis	na		0.01	-2	Australasia_IndoMalaya	1	1	0	0	0	0
Daemonorops_leptopus	20	1.30103	0.01	-2	Australasia_IndoMalaya	0	0	1	0	0	1
Daemonorops_lewisiana	3	0.477121	0.02	-1.69897	Australasia_IndoMalaya	1	0	1	0	0	0
Daemonorops_loheriana	20	1.30103	na		Australasia_IndoMalaya	1	0	0	1	0	0
Daemonorops_longipes	5	0.69897	0.015	-1.82391	Australasia_IndoMalaya	1	0	0	1	0	0
Daemonorops_longispatha	22	1.34242	na		Australasia_IndoMalaya	0	1	0	0	1	0
Daemonorops_longispinosa	na		na		Australasia_IndoMalaya	1	0	0	1	0	0
Daemonorops_longistipes	10	1	na		Australasia_IndoMalaya	0	1	0	0	1	0
Daemonorops_macrophylla	20	1.30103	0.015	-1.82391	Australasia_IndoMalaya	0	0	1	0	0	1
Daemonorops_macroptera	15	1.17609	0.15	-0.823909	Australasia_IndoMalaya	1	1	0	0	0	0
Daemonorops_maculata	5	0.69897	na		Australasia_IndoMalaya	0	1	0	0	1	0
Daemonorops_manii	30	1.47712	0.018	-1.74473	Australasia_IndoMalaya	1	0	0	1	0	0
Daemonorops_megalocarpa	na		na		Australasia_IndoMalaya	1	0	0	1	0	0
Daemonorops_melanochaetes	30	1.47712	0.01	-2	Australasia_IndoMalaya	1	0	1	0	0	0
Daemonorops_micracantha	20	1.30103	0.02	-1.69897	Australasia_IndoMalaya	0	1	0	0	1	0
Daemonorops_microcarpa	na		na		Australasia_IndoMalaya	1	0	0	1	0	0
Daemonorops_microstachys	1	0	0.008	-2.09691	Australasia_IndoMalaya	0	1	0	0	1	0
Daemonorops_mirabilis	na		na		Australasia_IndoMalaya	0	1	0	0	1	0
Daemonorops_mogeana	na		na		Australasia_IndoMalaya	1	1	0	0	0	0
Daemonorops_mollis	10	1	na		Australasia_IndoMalaya	1	0	0	1	0	0
Daemonorops_mollispina	8	0.90309	0.015	-1.82391	Australasia_IndoMalaya	0	0	1	0	0	1
Daemonorops_monticola	5	0.69897	0.015	-1.82391	Australasia_IndoMalaya	0	0	1	0	0	1
Daemonorops_nigra	na		na		Australasia_IndoMalaya	1	0	0	1	0	0
Daemonorops_nuichuaensis	5	0.69897	0.02	-1.69897	Australasia_IndoMalaya	0	0	1	0	0	1
Daemonorops_oblata	10	1	0.028	-1.55284	Australasia_IndoMalaya	0	1	0	0	1	0
Daemonorops_oblonga	12	1.07918	na		Australasia_IndoMalaya	1	0	0	1	0	0
Daemonorops_ochrolepis	15	1.17609	na		Australasia_IndoMalaya	1	0	0	1	0	0
Daemonorops_ocreata	12	1.07918	0.017	-1.76955	Australasia_IndoMalaya	0	0	1	0	0	1
Daemonorops_oligolepis	na		na		Australasia_IndoMalaya	1	0	0	1	0	0
Daemonorops_oligophylla	na		na		Australasia_IndoMalaya	0	0	1	0	0	1
Daemonorops_oxycarpa	15	1.17609	na		Australasia_IndoMalaya	0	1	0	0	1	0
Daemonorops_pachyrostris	na		na		Australasia_IndoMalaya	0	1	0	0	1	0
Daemonorops_palembanica	na		na		Australasia_IndoMalaya	1	0	0	1	0	0
Daemonorops_pannosa	na		na		Australasia_IndoMalaya	1	0	0	1	0	0
Daemonorops_pedicellaris	na		na		Australasia_IndoMalaya	1	0	0	1	0	0
Daemonorops_periacantha	10	1	na		Australasia_IndoMalaya	1	1	1	0	0	0
Daemonorops_plagiocycla	na		na		Australasia_IndoMalaya	1	0	0	1	0	0
Daemonorops_poilanei	20	1.30103	0.025	-1.60206	Australasia_IndoMalaya	0	0	1	0	0	1
Daemonorops_polita	15	1.17609	na		Australasia_IndoMalaya	1	0	0	1	0	0
Daemonorops_pumila	na		na		Australasia_IndoMalaya	0	1	0	0	1	0
Daemonorops_rarispinosa	20	1.30103	0.013	-1.88606	Australasia_IndoMalaya	1	0	0	1	0	0
Daemonorops_riedeliana	10	1	0.013	-1.88606	Australasia_IndoMalaya	1	1	0	0	0	0
Daemonorops_robusta	7	0.845098	0.1	-1	Australasia_IndoMalaya	1	1	0	0	0	0
Daemonorops_rubra	10	1	na		Australasia_IndoMalaya	1	0	0	1	0	0
Daemonorops_ruptilis	10	1	na		Australasia_IndoMalaya	0	1	0	0	1	0
Daemonorops_sabut	40	1.60206	0.016	-1.79588	Australasia_IndoMalaya	1	1	1	0	0	0
Daemonorops_sarasinorum	35	1.54407	na		Australasia_IndoMalaya	1	1	0	0	0	0
Daemonorops_scapigera	3.5	0.544068	0.03	-1.52288	Australasia_IndoMalaya	1	1	1	0	0	0
Daemonorops_schlechteri	na		na		Australasia_IndoMalaya	1	1	0	0	0	0
Daemonorops_sekundurensis	2	0.30103	0.01	-2	Australasia_IndoMalaya	1	0	0	1	0	0
Daemonorops_sepal	15	1.17609	0.03	-1.52288	Australasia_IndoMalaya	0	0	1	0	0	1
Daemonorops_serpentina	0.2	-0.69897	0.02	-1.69897	Australasia_IndoMalaya	0	1	0	0	1	0
Daemonorops_siberutensis	5	0.69897	0.012	-1.92082	Australasia_IndoMalaya	1	0	0	1	0	0
Daemonorops_singalana	10	1	na		Australasia_IndoMalaya	1	0	0	1	0	0
Daemonorops_sparsiflora	20	1.30103	0.01	-2	Australasia_IndoMalaya	0	1	0	0	1	0
Daemonorops_spectabilis	2	0.30103	0.03	-1.52288	Australasia_IndoMalaya	0	1	0	0	1	0
Daemonorops_stenophylla	30	1.47712	na		Australasia_IndoMalaya	1	0	0	1	0	0
Daemonorops_takanensis	na		0.01	-2	Australasia_IndoMalaya	1	1	0	0	0	0
Daemonorops_treubiana	na		na		Australasia_IndoMalaya	0	0	1	0	0	1
Daemonorops_trichroa	15	1.17609	na		Australasia_IndoMalaya	1	0	0	1	0	0
Daemonorops_unijuga	20	1.30103	0.02	-1.69897	Australasia_IndoMalaya	0	1	0	0	1	0
Daemonorops_urdanetana	na		na		Australasia_IndoMalaya	1	0	0	1	0	0
Daemonorops_uschdraweitiana	10	1	na		Australasia_IndoMalaya	1	0	0	1	0	0
Daemonorops_verticillaris	15	1.17609	0.015	-1.82391	Australasia_IndoMalaya	1	0	1	0	0	0
Daemonorops_wrightmyoensis	20	1.30103	0.015	-1.82391	Australasia_IndoMalaya	1	0	0	1	0	0
Deckenia_nobilis	40	1.60206	0.004	-2.39794	Afrotropics/Neotropics	1	1	0	0	0	0
Desmoncus_chinantlensis	20	1.30103	0.016	-1.79588	Neotropics	0	0	1	0	0	1
Desmoncus_cirrhifer	20	1.30103	0.0157	-1.8041	Neotropics	0	0	1	0	0	1
Desmoncus_costaricensis	6	0.778151	0.0138	-1.86012	Neotropics	0	0	1	0	0	1
Desmoncus_giganteus	50	1.69897	0.0183	-1.73755	Neotropics	0	0	1	0	0	1
Desmoncus_horridus	15	1.17609	0.0124	-1.90658	Neotropics	1	1	1	0	0	0
Desmoncus_interjectus	6	0.778151	0.0123	-1.91009	Neotropics	0	0	1	0	0	1
Desmoncus_kunarius	na		0.0241	-1.61798	Neotropics	0	0	1	0	0	1
Desmoncus_latisectus	4	0.60206	0.009	-2.04576	Neotropics	0	0	1	0	0	1
Desmoncus_leptoclonos	10	1	0.0094	-2.02687	Neotropics	0	0	1	0	0	1
Desmoncus_loretanus	na		0.0096	-2.01773	Neotropics	0	0	1	0	0	1
Desmoncus_madrensis	6.5	0.812913	0.072	-1.14267	Neotropics	0	0	1	0	0	1
Desmoncus_mitis	10	1	0.0109	-1.96257	Neotropics	0	0	1	0	0	1
Desmoncus_moorei	32.5	1.51188	0.0138	-1.86012	Neotropics	0	0	1	0	0	1
Desmoncus_myriacanthos	9	0.954243	0.01	-2	Neotropics	0	0	1	0	0	1
Desmoncus_obovoideus	7	0.845098	0.016	-1.79588	Neotropics	0	0	1	0	0	1
Desmoncus_orthacanthos	20	1.30103	0.05	-1.30103	Neotropics	0	0	1	0	0	1
Desmoncus_osensis	na		0.0159	-1.7986	Neotropics	0	0	1	0	0	1
Desmoncus_parvulus	10	1	0.0112	-1.95078	Neotropics	0	0	1	0	0	1
Desmoncus_polyacanthos	37	1.5682	0.018	-1.74473	Neotropics	1	1	1	0	0	0
Desmoncus_prunifer	na		na		Neotropics	0	0	1	0	0	1
Desmoncus_pumilus	5	0.69897	0.085	-1.07058	Neotropics	0	0	1	0	0	1
Desmoncus_setosus	15	1.17609	0.0085	-2.07058	Neotropics	0	0	1	0	0	1
Desmoncus_stans	2.5	0.39794	0.0111	-1.95468	Neotropics	0	0	1	0	0	1
Desmoncus_vacivus	10	1	0.0153	-1.81531	Neotropics	0	0	1	0	0	1
Dictyocaryum_fuscum	22	1.34242	0.03	-1.52288	Neotropics	0	0	1	0	0	1
Dictyocaryum_lamarckianum	25	1.39794	0.03	-1.52288	Neotropics	0	0	1	0	0	1
Dictyocaryum_ptarianum	20	1.30103	0.035	-1.45593	Neotropics	0	0	1	0	0	1
Dictyosperma_album	15	1.17609	0.011	-1.95861	Afrotropics	1	0	0	1	0	0
Dransfieldia_micrantha	10	1	0.0095	-2.02228	Australasia_IndoMalaya	0	1	0	0	1	0
Drymophloeus_litigiosus	5	0.69897	na		Australasia_IndoMalaya	1	1	0	0	0	0
Drymophloeus_oliviformis	4	0.60206	na		Australasia_IndoMalaya	1	1	0	0	0	0
Drymophloeus_whitmeeanus	na		na		Australasia_IndoMalaya	1	0	0	1	0	0
Dypsis_acaulis	0.05	-1.30103	0.006	-2.22185	Afrotropics	0	1	0	0	1	0
Dypsis_acuminum	6	0.778151	0.007	-2.1549	Afrotropics	0	1	0	0	1	0
Dypsis_albofarinosa	5	0.69897	0.015	-1.82391	Afrotropics	0	1	0	0	1	0
Dypsis_ambanjae	5	0.69897	0.011	-1.95861	Afrotropics	0	1	0	0	1	0
Dypsis_ambilaensis	3	0.477121	0.05	-1.30103	Afrotropics	0	1	0	0	1	0
Dypsis_ambositrae	7	0.845098	0.011	-1.95861	Afrotropics	0	1	0	0	1	0
Dypsis_andapae	1.2	0.0791812	0.08	-1.09691	Afrotropics	0	1	0	0	1	0
Dypsis_andilamenensis	20	1.30103	na		Afrotropics	0	1	0	0	1	0
Dypsis_andrianatonga	9	0.954243	0.015	-1.82391	Afrotropics	0	1	0	0	1	0
Dypsis_angusta	2	0.30103	na		Afrotropics	0	1	0	0	1	0
Dypsis_angustifolia	1	0	na		Afrotropics	0	1	0	0	1	0
Dypsis_anjae	3	0.477121	0.0022	-2.65758	Afrotropics	0	1	0	0	1	0
Dypsis_ankaizinensis	15	1.17609	0.012	-1.92082	Afrotropics	0	1	0	0	1	0
Dypsis_ankirindro	5	0.69897	na		Afrotropics	0	1	0	0	1	0
Dypsis_antanambensis	4	0.60206	0.018	-1.74473	Afrotropics	0	1	0	0	1	0
Dypsis_aquatilis	0		na		Afrotropics	0	1	0	0	1	0
Dypsis_arenarum	6	0.778151	0.009	-2.04576	Afrotropics	0	1	0	0	1	0
Dypsis_baronii	8	0.90309	0.016	-1.79588	Afrotropics	0	1	0	0	1	0
Dypsis_basilonga	5	0.69897	0.01	-2	Afrotropics	0	1	0	0	1	0
Dypsis_beentjei	0.04	-1.39794	0.01	-2	Afrotropics	0	1	0	0	1	0
Dypsis_bejofo	25	1.39794	0.021	-1.67778	Afrotropics	0	1	0	0	1	0
Dypsis_bernieriana	1	0	0.05	-1.30103	Afrotropics	0	1	0	0	1	0
Dypsis_betamponensis	4	0.60206	na		Afrotropics	0	1	0	0	1	0
Dypsis_betsimisarakae	na		0.005	-2.30103	Afrotropics	0	1	0	0	1	0
Dypsis_boiviniana	8	0.90309	na		Afrotropics	0	1	0	0	1	0
Dypsis_bonsai	2	0.30103	na		Afrotropics	0	1	0	0	1	0
Dypsis_bosseri	2.5	0.39794	na		Afrotropics	0	1	0	0	1	0
Dypsis_brevicaulis	0.15	-0.823909	na		Afrotropics	0	1	0	0	1	0
Dypsis_brittiana	3	0.477121	na		Afrotropics	0	1	0	0	1	0
Dypsis_cabadae	10	1	0.006	-2.22185	Afrotropics	1	0	0	1	0	0
Dypsis_canaliculata	15	1.17609	0.021	-1.67778	Afrotropics	0	1	0	0	1	0
Dypsis_canescens	8	0.90309	na		Afrotropics	0	1	0	0	1	0
Dypsis_carlsmithii	6	0.778151	0.009	-2.04576	Afrotropics	0	1	0	0	1	0
Dypsis_catatiana	1	0	0.01	-2	Afrotropics	0	1	0	0	1	0
Dypsis_caudata	3	0.477121	0.005	-2.30103	Afrotropics	0	1	0	0	1	0
Dypsis_ceracea	15	1.17609	0.013	-1.88606	Afrotropics	0	1	0	0	1	0
Dypsis_commersoniana	5	0.69897	na		Afrotropics	0	1	0	0	1	0
Dypsis_concinna	2	0.30103	0.007	-2.1549	Afrotropics	0	1	0	0	1	0
Dypsis_confusa	7	0.845098	0.005	-2.30103	Afrotropics	0	1	0	0	1	0
Dypsis_cookei	2	0.30103	na		Afrotropics	0	1	0	0	1	0
Dypsis_coriacea	2	0.30103	0.006	-2.22185	Afrotropics	0	1	0	0	1	0
Dypsis_corniculata	6	0.778151	0.006	-2.22185	Afrotropics	0	1	0	0	1	0
Dypsis_coursii	8	0.90309	0.025	-1.60206	Afrotropics	0	1	0	0	1	0
Dypsis_crinita	15	1.17609	0.018	-1.74473	Afrotropics	0	1	0	0	1	0
Dypsis_culminis	3	0.477121	na		Afrotropics	0	1	0	0	1	0
Dypsis_curtisii	3.5	0.544068	na		Afrotropics	0	1	0	0	1	0
Dypsis_decaryi	7	0.845098	0.019	-1.72125	Afrotropics	0	1	0	0	1	0
Dypsis_decipiens	20	1.30103	0.022	-1.65758	Afrotropics	0	1	0	0	1	0
Dypsis_delicatula	1.1	0.0413927	na		Afrotropics	0	1	0	0	1	0
Dypsis_digitata	0.4	-0.39794	0.008	-2.09691	Afrotropics	0	1	0	0	1	0
Dypsis_dracaenoides	4	0.60206	na		Afrotropics	0	1	0	0	1	0
Dypsis_dransfieldii	8	0.90309	0.014	-1.85387	Afrotropics	0	1	0	0	1	0
Dypsis_elegans	2	0.30103	na		Afrotropics	0	1	0	0	1	0
Dypsis_eriostachys	1.5	0.176091	0.006	-2.22185	Afrotropics	0	1	0	0	1	0
Dypsis_faneva	6	0.778151	na		Afrotropics	0	1	0	0	1	0
Dypsis_fanjana	5	0.69897	na		Afrotropics	0	1	0	0	1	0
Dypsis_fasciculata	6	0.778151	0.008	-2.09691	Afrotropics	0	1	0	0	1	0
Dypsis_fibrosa	9	0.954243	0.025	-1.60206	Afrotropics	0	1	0	0	1	0
Dypsis_forficifolia	4	0.60206	0.025	-1.60206	Afrotropics	0	1	0	0	1	0
Dypsis_furcata	2	0.30103	na		Afrotropics	0	1	0	0	1	0
Dypsis_gautieri	5	0.69897	na		Afrotropics	0	1	0	0	1	0
Dypsis_glabrescens	2	0.30103	0.011	-1.95861	Afrotropics	0	1	0	0	1	0
Dypsis_gronophyllum	4	0.60206	na		Afrotropics	0	1	0	0	1	0
Dypsis_henrici	3	0.477121	na		Afrotropics	0	1	0	0	1	0
Dypsis_heteromorpha	12	1.07918	0.022	-1.65758	Afrotropics	0	1	0	0	1	0
Dypsis_heterophylla	2.5	0.39794	0.005	-2.30103	Afrotropics	0	1	0	0	1	0
Dypsis_hiarakae	6	0.778151	0.005	-2.30103	Afrotropics	0	1	0	0	1	0
Dypsis_hildebrandtii	2	0.30103	0.006	-2.22185	Afrotropics	0	1	0	0	1	0
Dypsis_hovomantsina	15	1.17609	na		Afrotropics	0	1	0	0	1	0
Dypsis_humbertii	3	0.477121	na		Afrotropics	0	1	0	0	1	0
Dypsis_humblotiana	15	1.17609	na		Afrotropics	1	0	0	1	0	0
Dypsis_humilis	0		0.0003	-3.52288	Afrotropics	0	1	0	0	1	0
Dypsis_ifanadianae	24	1.38021	0.01	-2	Afrotropics	0	1	0	0	1	0
Dypsis_integra	2	0.30103	na		Afrotropics	0	1	0	0	1	0
Dypsis_intermedia	10	1	na		Afrotropics	0	1	0	0	1	0
Dypsis_interrupta	3	0.477121	na		Afrotropics	0	1	0	0	1	0
Dypsis_jeremiei	2	0.30103	0.005	-2.30103	Afrotropics	0	1	0	0	1	0
Dypsis_jumelleana	4	0.60206	0.012	-1.92082	Afrotropics	0	1	0	0	1	0
Dypsis_laevis	3	0.477121	0.003	-2.52288	Afrotropics	0	1	0	0	1	0
Dypsis_lanceolata	6	0.778151	0.01	-2	Afrotropics	1	0	0	1	0	0
Dypsis_lantzeana	4	0.60206	0.007	-2.1549	Afrotropics	0	1	0	0	1	0
Dypsis_lanuginosa	4	0.60206	na		Afrotropics	0	1	0	0	1	0
Dypsis_lastelliana	15	1.17609	0.017	-1.76955	Afrotropics	0	1	0	0	1	0
Dypsis_leptocheilos	10	1	0.012	-1.92082	Afrotropics	0	1	0	0	1	0
Dypsis_ligulata	6	0.778151	0.009	-2.04576	Afrotropics	0	1	0	0	1	0
Dypsis_linearis	7	0.845098	0.006	-2.22185	Afrotropics	0	1	0	0	1	0
Dypsis_lokohoensis	3	0.477121	na		Afrotropics	0	1	0	0	1	0
Dypsis_louvelii	1	0	0.008	-2.09691	Afrotropics	0	1	0	0	1	0
Dypsis_lucens	0.6	-0.221849	na		Afrotropics	0	1	0	0	1	0
Dypsis_lutea	3	0.477121	na		Afrotropics	0	1	0	0	1	0
Dypsis_lutescens	7	0.845098	0.01	-2	Afrotropics	1	1	0	0	0	0
Dypsis_madagascariensis	18	1.25527	0.01	-2	Afrotropics	0	1	0	0	1	0
Dypsis_mahia	0.6	-0.221849	na		Afrotropics	0	1	0	0	1	0
Dypsis_makirae	5	0.69897	0.004	-2.39794	Afrotropics	0	1	0	0	1	0
Dypsis_malcomberi	25	1.39794	0.007	-2.1549	Afrotropics	0	1	0	0	1	0
Dypsis_mananjarensis	25	1.39794	0.006	-2.22185	Afrotropics	0	1	0	0	1	0
Dypsis_mangorensis	6	0.778151	na		Afrotropics	0	1	0	0	1	0
Dypsis_marojejyi	6	0.778151	0.018	-1.74473	Afrotropics	0	1	0	0	1	0
Dypsis_mcdonaldiana	5	0.69897	0.004	-2.39794	Afrotropics	0	1	0	0	1	0
Dypsis_metallica	5	0.69897	na		Afrotropics	0	1	0	0	1	0
Dypsis_minuta	0.5	-0.30103	0.003	-2.52288	Afrotropics	0	1	0	0	1	0
Dypsis_mirabilis	2.5	0.39794	0.007	-2.1549	Afrotropics	0	1	0	0	1	0
Dypsis_mocquerysiana	2	0.30103	0.006	-2.22185	Afrotropics	0	1	0	0	1	0
Dypsis_monostachya	1	0	na		Afrotropics	0	1	0	0	1	0
Dypsis_montana	1	0	na		Afrotropics	0	1	0	0	1	0
Dypsis_moorei	1	0	0.022	-1.65758	Afrotropics	0	1	0	0	1	0
Dypsis_nauseosa	15	1.17609	na		Afrotropics	0	1	0	0	1	0
Dypsis_nodifera	10	1	0.008	-2.09691	Afrotropics	0	1	0	0	1	0
Dypsis_nossibensis	10	1	0.013	-1.88606	Afrotropics	0	1	0	0	1	0
Dypsis_occidentalis	2	0.30103	0.005	-2.30103	Afrotropics	0	1	0	0	1	0
Dypsis_onilahensis	20	1.30103	0.015	-1.82391	Afrotropics	0	1	0	0	1	0
Dypsis_oreophila	8	0.90309	0.008	-2.09691	Afrotropics	0	1	0	0	1	0
Dypsis_oropedionis	20	1.30103	0.008	-2.09691	Afrotropics	0	1	0	0	1	0
Dypsis_ovobontsira	10	1	0.015	-1.82391	Afrotropics	0	1	0	0	1	0
Dypsis_pachyramea	0.5	-0.30103	0.007	-2.1549	Afrotropics	0	1	0	0	1	0
Dypsis_paludosa	6	0.778151	0.009	-2.04576	Afrotropics	0	1	0	0	1	0
Dypsis_pembana	18	1.25527	0.007	-2.1549	Afrotropics	0	1	1	0	0	0
Dypsis_perrieri	15	1.17609	0.016	-1.79588	Afrotropics	0	1	0	0	1	0
Dypsis_pervillei	na		na		Afrotropics	0	1	0	0	1	0
Dypsis_pilulifera	30	1.47712	0.007	-2.1549	Afrotropics	0	1	0	0	1	0
Dypsis_pinnatifrons	12	1.07918	0.007	-2.1549	Afrotropics	0	1	0	0	1	0
Dypsis_plumosa	na		na		Afrotropics	0	1	0	0	1	0
Dypsis_plurisecta	na		na		Afrotropics	0	1	0	0	1	0
Dypsis_poivreana	0.8	-0.09691	na		Afrotropics	0	1	0	0	1	0
Dypsis_prestoniana	12	1.07918	0.008	-2.09691	Afrotropics	0	1	0	0	1	0
Dypsis_procera	6	0.778151	na		Afrotropics	0	1	0	0	1	0
Dypsis_procumbens	7	0.845098	0.006	-2.22185	Afrotropics	0	1	0	0	1	0
Dypsis_psammophila	4	0.60206	0.006	-2.22185	Afrotropics	0	1	0	0	1	0
Dypsis_pulchella	1	0	na		Afrotropics	0	1	0	0	1	0
Dypsis_pumila	1	0	0.02	-1.69897	Afrotropics	0	1	0	0	1	0
Dypsis_pusilla	2	0.30103	0.015	-1.82391	Afrotropics	0	1	0	0	1	0
Dypsis_rakotonasoloi	2	0.30103	na		Afrotropics	0	1	0	0	1	0
Dypsis_ramentacea	0.7	-0.154902	0.008	-2.09691	Afrotropics	0	1	0	0	1	0
Dypsis_reflexa	3	0.477121	na		Afrotropics	0	1	0	0	1	0
Dypsis_remotiflora	1	0	0.004	-2.39794	Afrotropics	0	1	0	0	1	0
Dypsis_rivularis	5.5	0.740363	0.007	-2.1549	Afrotropics	0	1	0	0	1	0
Dypsis_robusta	1.4	0.146128	0.012	-1.92082	Afrotropics	0	1	0	0	1	0
Dypsis_sahanofensis	6	0.778151	na		Afrotropics	0	1	0	0	1	0
Dypsis_saintelucei	6	0.778151	na		Afrotropics	0	1	0	0	1	0
Dypsis_sancta	10	1	na		Afrotropics	0	1	0	0	1	0
Dypsis_sanctaemariae	2.5	0.39794	na		Afrotropics	0	1	0	0	1	0
Dypsis_scandens	10	1	0.005	-2.30103	Afrotropics	0	1	0	0	1	0
Dypsis_schatzii	3	0.477121	0.006	-2.22185	Afrotropics	0	1	0	0	1	0
Dypsis_scottiana	4	0.60206	0.007	-2.1549	Afrotropics	0	1	0	0	1	0
Dypsis_serpentina	6	0.778151	0.01	-2	Afrotropics	0	1	0	0	1	0
Dypsis_simianensis	2	0.30103	na		Afrotropics	0	1	0	0	1	0
Dypsis_singularis	6	0.778151	na		Afrotropics	0	1	0	0	1	0
Dypsis_soanieranae	5	0.69897	na		Afrotropics	0	1	0	0	1	0
Dypsis_spicata	1	0	0.007	-2.1549	Afrotropics	0	1	0	0	1	0
Dypsis_tanalensis	na		0.007	-2.1549	Afrotropics	0	1	0	0	1	0
Dypsis_tenuissima	0.5	-0.30103	0.006	-2.22185	Afrotropics	0	1	0	0	1	0
Dypsis_thermarum	2	0.30103	0.004	-2.39794	Afrotropics	0	1	0	0	1	0
Dypsis_thiryana	1	0	0.005	-2.30103	Afrotropics	0	1	0	0	1	0
Dypsis_thouarsiana	na		na		Afrotropics	0	1	0	0	1	0
Dypsis_tokoravina	20	1.30103	0.013	-1.88606	Afrotropics	0	1	0	0	1	0
Dypsis_trapezoidea	1.2	0.0791812	0.006	-2.22185	Afrotropics	0	1	0	0	1	0
Dypsis_tsaratananensis	na		0.011	-1.95861	Afrotropics	0	1	0	0	1	0
Dypsis_tsaravoasira	25	1.39794	0.006	-2.22185	Afrotropics	0	1	0	0	1	0
Dypsis_turkii	1	0	0.008	-2.09691	Afrotropics	0	1	0	0	1	0
Dypsis_utilis	17	1.23045	0.02	-1.69897	Afrotropics	0	1	0	0	1	0
Dypsis_viridis	1.5	0.176091	0.005	-2.30103	Afrotropics	0	1	0	0	1	0
Dypsis_vonitrandambo	1	0	0.005	-2.30103	Afrotropics	0	1	0	0	1	0
Elaeis_guineensis	30	1.47712	0.02	-1.69897	Afrotropics/Australasia_IndoMalaya/Neotropics	1	1	1	0	0	0
Elaeis_oleifera	6	0.778151	0.02	-1.69897	Neotropics	0	0	1	0	0	1
Eleiodoxa_conferta	0		0.025	-1.60206	Australasia_IndoMalaya	1	1	1	0	0	0
Eremospatha_barendii	30	1.47712	0.017	-1.76955	Afrotropics	0	0	1	0	0	1
Eremospatha_cabrae	50	1.69897	0.019	-1.72125	Afrotropics	0	0	1	0	0	1
Eremospatha_cuspidata	15	1.17609	0.02	-1.69897	Afrotropics	0	0	1	0	0	1
Eremospatha_dransfieldii	50	1.69897	na		Afrotropics	0	0	1	0	0	1
Eremospatha_haullevilleana	25	1.39794	0.02	-1.69897	Afrotropics	0	0	1	0	0	1
Eremospatha_hookeri	30	1.47712	na		Afrotropics	0	0	1	0	0	1
Eremospatha_laurentii	30	1.47712	0.015	-1.82391	Afrotropics	0	0	1	0	0	1
Eremospatha_macrocarpa	75	1.87506	0.015	-1.82391	Afrotropics	0	0	1	0	0	1
Eremospatha_quinquecostulata	15	1.17609	na		Afrotropics	0	0	1	0	0	1
Eremospatha_tessmanniana	150	2.17609	na		Afrotropics	0	0	1	0	0	1
Eremospatha_wendlandiana	60	1.77815	0.024	-1.61979	Afrotropics	0	0	1	0	0	1
Eugeissona_ambigua	0		na		Australasia_IndoMalaya	0	1	0	0	1	0
Eugeissona_brachystachys	0		0.055	-1.25964	Australasia_IndoMalaya	0	0	1	0	0	1
Eugeissona_insignis	1.8	0.255273	na		Australasia_IndoMalaya	0	1	0	0	1	0
Eugeissona_minor	2	0.30103	0.055	-1.25964	Australasia_IndoMalaya	0	1	0	0	1	0
Eugeissona_tristis	1.5	0.176091	0.05	-1.30103	Australasia_IndoMalaya	0	0	1	0	0	1
Eugeissona_utilis	8	0.90309	0.05	-1.30103	Australasia_IndoMalaya	0	1	0	0	1	0
Euterpe_broadwayi	20	1.30103	0.014	-1.85387	Neotropics	1	1	0	0	0	0
Euterpe_catinga	20	1.30103	0.013	-1.88606	Neotropics	0	0	1	0	0	1
Euterpe_edulis	12	1.07918	0.014	-1.85387	Neotropics	0	0	1	0	0	1
Euterpe_longibracteata	20	1.30103	0.012	-1.92082	Neotropics	0	0	1	0	0	1
Euterpe_luminosa	11	1.04139	0.01	-2	Neotropics	0	0	1	0	0	1
Euterpe_oleracea	20	1.30103	0.02	-1.69897	Neotropics	1	1	1	0	0	0
Euterpe_precatoria	20	1.30103	0.013	-1.88606	Neotropics	1	1	1	0	0	0
Gaussia_attenuata	15	1.17609	0.012	-1.92082	Neotropics	0	1	0	0	1	0
Gaussia_gomez_pompae	14	1.14613	0.016	-1.79588	Neotropics	0	0	1	0	0	1
Gaussia_maya	20	1.30103	0.015	-1.82391	Neotropics	0	0	1	0	0	1
Gaussia_princeps	8	0.90309	0.007	-2.1549	Neotropics	0	1	0	0	1	0
Gaussia_spirituana	7	0.845098	0.01	-2	Neotropics	0	1	0	0	1	0
Geonoma_aspidiifolia	3	0.477121	0.005	-2.30103	Neotropics	0	0	1	0	0	1
Geonoma_baculifera	4	0.60206	0.007	-2.1549	Neotropics	0	0	1	0	0	1
Geonoma_bernalii	1.5	0.176091	0.0062	-2.20761	Neotropics	0	0	1	0	0	1
Geonoma_braunii	2	0.30103	0.0069	-2.16115	Neotropics	0	0	1	0	0	1
Geonoma_brenesii	0.4	-0.39794	0.0062	-2.20761	Neotropics	0	0	1	0	0	1
Geonoma_brongniartii	1	0	0.01	-2	Neotropics	0	0	1	0	0	1
Geonoma_calyptrogynoidea	4	0.60206	na		Neotropics	0	0	1	0	0	1
Geonoma_camana	2	0.30103	0.0089	-2.05061	Neotropics	0	0	1	0	0	1
Geonoma_chlamydostachys	2.5	0.39794	0.0092	-2.03621	Neotropics	0	0	1	0	0	1
Geonoma_chococola	3	0.477121	0.0178	-1.74958	Neotropics	0	0	1	0	0	1
Geonoma_concinna	3.5	0.544068	0.0073	-2.13668	Neotropics	0	0	1	0	0	1
Geonoma_concinnoidea	4	0.60206	0.006	-2.22185	Neotropics	0	0	1	0	0	1
Geonoma_congesta	8	0.90309	0.0117	-1.93181	Neotropics	0	0	1	0	0	1
Geonoma_cuneata	3	0.477121	0.0065	-2.18709	Neotropics	0	0	1	0	0	1
Geonoma_deneversii	1.3	0.113943	na		Neotropics	0	0	1	0	0	1
Geonoma_deversa	7	0.845098	0.014	-1.85387	Neotropics	0	0	1	0	0	1
Geonoma_dindoensis	2	0.30103	na		Neotropics	0	0	1	0	0	1
Geonoma_divisa	3.5	0.544068	0.0065	-2.18709	Neotropics	0	0	1	0	0	1
Geonoma_elegans	3	0.477121	0.0092	-2.03621	Neotropics	0	0	1	0	0	1
Geonoma_epetiolata	3	0.477121	0.0053	-2.27572	Neotropics	0	0	1	0	0	1
Geonoma_euspatha	3	0.477121	0.006	-2.22185	Neotropics	0	0	1	0	0	1
Geonoma_ferruginea	5	0.69897	0.0073	-2.13668	Neotropics	0	0	1	0	0	1
Geonoma_fosteri	1.5	0.176091	na		Neotropics	0	0	1	0	0	1
Geonoma_frontinensis	0.3	-0.522879	0.005	-2.30103	Neotropics	0	0	1	0	0	1
Geonoma_galeanoae	2	0.30103	na		Neotropics	0	0	1	0	0	1
Geonoma_gentryi	1	0	0.005	-2.30103	Neotropics	0	0	1	0	0	1
Geonoma_hollinensis	2.2	0.342423	0.005	-2.30103	Neotropics	0	0	1	0	0	1
Geonoma_hugonis	1.2	0.0791812	0.0063	-2.20066	Neotropics	0	0	1	0	0	1
Geonoma_interrupta	8	0.90309	0.0063	-2.20066	Neotropics	0	0	1	0	0	1
Geonoma_lanata	2	0.30103	0.006	-2.22185	Neotropics	0	0	1	0	0	1
Geonoma_laxiflora	5	0.69897	0.0074	-2.13077	Neotropics	0	0	1	0	0	1
Geonoma_lehmannii	4	0.60206	0.007	-2.1549	Neotropics	0	0	1	0	0	1
Geonoma_leptospadix	2	0.30103	0.0078	-2.10791	Neotropics	0	0	1	0	0	1
Geonoma_longipedunculata	1	0	0.0052	-2.284	Neotropics	0	0	1	0	0	1
Geonoma_longivaginata	5	0.69897	0.0063	-2.20066	Neotropics	0	0	1	0	0	1
Geonoma_macrostachys	1	0	0.0098	-2.00877	Neotropics	0	0	1	0	0	1
Geonoma_maxima	9	0.954243	0.013	-1.88606	Neotropics	0	0	1	0	0	1
Geonoma_monospatha	0.7	-0.154902	0.005	-2.30103	Neotropics	0	0	1	0	0	1
Geonoma_mooreana	2.4	0.380211	0.005	-2.30103	Neotropics	0	0	1	0	0	1
Geonoma_multisecta	2.3	0.361728	0.007	-2.1549	Neotropics	0	0	1	0	0	1
Geonoma_occidentalis	3	0.477121	0.006	-2.22185	Neotropics	0	0	1	0	0	1
Geonoma_oldemanii	2.5	0.39794	0.0163	-1.78781	Neotropics	0	0	1	0	0	1
Geonoma_oligoclona	2.5	0.39794	0.0064	-2.19382	Neotropics	0	0	1	0	0	1
Geonoma_operculata	1.5	0.176091	0.005	-2.30103	Neotropics	0	0	1	0	0	1
Geonoma_orbignyana	4	0.60206	0.01	-2	Neotropics	0	0	1	0	0	1
Geonoma_paradoxa	0.3	-0.522879	0.012	-1.92082	Neotropics	0	0	1	0	0	1
Geonoma_pauciflora	3	0.477121	0.0085	-2.07058	Neotropics	0	0	1	0	0	1
Geonoma_peruviana	1	0	0.005	-2.30103	Neotropics	0	0	1	0	0	1
Geonoma_pinnatifrons	6	0.778151	0.007	-2.1549	Neotropics	0	1	1	0	0	0
Geonoma_poeppigiana	4	0.60206	0.0066	-2.18046	Neotropics	0	0	1	0	0	1
Geonoma_pohliana	7.5	0.875061	0.0099	-2.00436	Neotropics	0	0	1	0	0	1
Geonoma_poiteauana	0.1	-1	0.008	-2.09691	Neotropics	0	0	1	0	0	1
Geonoma_sanmartinensis	1.5	0.176091	0.007	-2.1549	Neotropics	0	0	1	0	0	1
Geonoma_santanderensis	1.5	0.176091	0.0072	-2.14267	Neotropics	0	0	1	0	0	1
Geonoma_schizocarpa	2	0.30103	0.0093	-2.03152	Neotropics	0	0	1	0	0	1
Geonoma_schottiana	4	0.60206	0.0106	-1.97469	Neotropics	0	0	1	0	0	1
Geonoma_scoparia	3	0.477121	0.0047	-2.3279	Neotropics	0	0	1	0	0	1
Geonoma_simplicifrons	3	0.477121	0.01	-2	Neotropics	0	0	1	0	0	1
Geonoma_spinescens	2	0.30103	0.0055	-2.25964	Neotropics	0	0	1	0	0	1
Geonoma_stricta	5	0.69897	0.0073	-2.13668	Neotropics	0	0	1	0	0	1
Geonoma_talamancana	1.3	0.113943	0.005	-2.30103	Neotropics	0	0	1	0	0	1
Geonoma_tenuissima	4	0.60206	0.0055	-2.25964	Neotropics	0	0	1	0	0	1
Geonoma_triandra	3	0.477121	0.0061	-2.21467	Neotropics	0	0	1	0	0	1
Geonoma_triglochin	8	0.90309	0.0127	-1.8962	Neotropics	0	0	1	0	0	1
Geonoma_trigona	3	0.477121	0.0065	-2.18709	Neotropics	0	0	1	0	0	1
Geonoma_umbraculiformis	2	0.30103	0.011	-1.95861	Neotropics	0	0	1	0	0	1
Geonoma_undata	15	1.17609	0.012	-1.92082	Neotropics	0	1	1	0	0	0
Geonoma_venosa	2.5	0.39794	0.0072	-2.14267	Neotropics	0	0	1	0	0	1
Guihaia_argyrata	0.5	-0.30103	0.006	-2.22185	Australasia_IndoMalaya	0	0	1	0	0	1
Guihaia_grossifibrosa	2.5	0.39794	0.01	-2	Australasia_IndoMalaya	0	0	1	0	0	1
Hedyscepe_canterburyana	15	1.17609	0.04	-1.39794	Australasia_IndoMalaya	1	0	0	1	0	0
Hemithrinax_compacta	15	1.17609	na		Neotropics	0	1	0	0	1	0
Hemithrinax_ekmaniana	na		0.009	-2.04576	Neotropics	0	1	0	0	1	0
Hemithrinax_rivularis	na		na		Neotropics	0	1	0	0	1	0
Heterospathe_annectens	12	1.07918	na		Australasia_IndoMalaya	0	1	0	0	1	0
Heterospathe_arfakiana	na		na		Australasia_IndoMalaya	0	1	0	0	1	0
Heterospathe_barfodii	na		0.01	-2	Australasia_IndoMalaya	0	1	0	0	1	0
Heterospathe_brevicaulis	0.5	-0.30103	0.006	-2.22185	Australasia_IndoMalaya	1	0	0	1	0	0
Heterospathe_cagayanensis	6.5	0.812913	na		Australasia_IndoMalaya	1	0	0	1	0	0
Heterospathe_califrons	1.5	0.176091	0.007	-2.1549	Australasia_IndoMalaya	1	0	0	1	0	0
Heterospathe_clemensiae	na		na		Australasia_IndoMalaya	0	1	0	0	1	0
Heterospathe_compsoclada	na		na		Australasia_IndoMalaya	0	1	0	0	1	0
Heterospathe_delicatula	0		na		Australasia_IndoMalaya	0	1	0	0	1	0
Heterospathe_dransfieldii	4	0.60206	na		Australasia_IndoMalaya	1	0	0	1	0	0
Heterospathe_elata	13	1.11394	na		Australasia_IndoMalaya	1	1	0	0	0	0
Heterospathe_elegans	2.5	0.39794	0.01	-2	Australasia_IndoMalaya	0	1	0	0	1	0
Heterospathe_elmeri	8	0.90309	na		Australasia_IndoMalaya	1	0	0	1	0	0
Heterospathe_glabra	na		na		Australasia_IndoMalaya	0	1	0	0	1	0
Heterospathe_glauca	na		0.01	-2	Australasia_IndoMalaya	1	0	0	1	0	0
Heterospathe_intermedia	7	0.845098	na		Australasia_IndoMalaya	1	0	0	1	0	0
Heterospathe_kajewskii	na		na		Australasia_IndoMalaya	1	0	0	1	0	0
Heterospathe_ledermanniana	na		na		Australasia_IndoMalaya	0	1	0	0	1	0
Heterospathe_lepidota	4	0.60206	na		Australasia_IndoMalaya	0	1	0	0	1	0
Heterospathe_longipes	3.6	0.556303	na		Australasia_IndoMalaya	1	0	0	1	0	0
Heterospathe_macgregorii	na		na		Australasia_IndoMalaya	0	1	0	0	1	0
Heterospathe_minor	na		na		Australasia_IndoMalaya	1	0	0	1	0	0
Heterospathe_muelleriana	9.5	0.977724	na		Australasia_IndoMalaya	0	1	0	0	1	0
Heterospathe_negrosensis	3	0.477121	na		Australasia_IndoMalaya	1	0	0	1	0	0
Heterospathe_obriensis	na		0.02	-1.69897	Australasia_IndoMalaya	0	1	0	0	1	0
Heterospathe_parviflora	na		na		Australasia_IndoMalaya	1	0	0	1	0	0
Heterospathe_philippinensis	5	0.69897	na		Australasia_IndoMalaya	1	0	0	1	0	0
Heterospathe_phillipsii	15	1.17609	na		Australasia_IndoMalaya	1	0	0	1	0	0
Heterospathe_pilosa	na		na		Australasia_IndoMalaya	0	1	0	0	1	0
Heterospathe_porcata	na		0.009	-2.04576	Australasia_IndoMalaya	0	1	0	0	1	0
Heterospathe_pulchra	na		na		Australasia_IndoMalaya	0	1	0	0	1	0
Heterospathe_pullenii	6	0.778151	0.0011	-2.95861	Australasia_IndoMalaya	0	1	0	0	1	0
Heterospathe_ramulosa	na		na		Australasia_IndoMalaya	1	0	0	1	0	0
Heterospathe_salomonensis	na		na		Australasia_IndoMalaya	1	0	0	1	0	0
Heterospathe_scitula	3	0.477121	0.006	-2.22185	Australasia_IndoMalaya	1	0	0	1	0	0
Heterospathe_sensisi	na		na		Australasia_IndoMalaya	1	0	0	1	0	0
Heterospathe_sibuyanensis	10	1	na		Australasia_IndoMalaya	1	0	0	1	0	0
Heterospathe_sphaerocarpa	0		na		Australasia_IndoMalaya	0	1	0	0	1	0
Heterospathe_trispatha	3	0.477121	0.008	-2.09691	Australasia_IndoMalaya	1	0	0	1	0	0
Heterospathe_uniformis	na		na		Australasia_IndoMalaya	1	0	0	1	0	0
Heterospathe_woodfordiana	4	0.60206	na		Australasia_IndoMalaya	1	0	0	1	0	0
Howea_belmoreana	12	1.07918	na		Australasia_IndoMalaya	1	0	0	1	0	0
Howea_forsteriana	25	1.39794	0.02	-1.69897	Australasia_IndoMalaya	1	0	0	1	0	0
Hydriastele_affinis	na		na		Australasia_IndoMalaya	0	1	0	0	1	0
Hydriastele_aprica	5	0.69897	0.007	-2.1549	Australasia_IndoMalaya	0	1	0	0	1	0
Hydriastele_beccariana	9	0.954243	na		Australasia_IndoMalaya	0	1	0	0	1	0
Hydriastele_beguinii	15	1.17609	na		Australasia_IndoMalaya	1	0	0	1	0	0
Hydriastele_biakensis	na		0.006	-2.22185	Australasia_IndoMalaya	0	1	0	0	1	0
Hydriastele_boumae	32	1.50515	0.008	-2.09691	Australasia_IndoMalaya	1	0	0	1	0	0
Hydriastele_brassii	15	1.17609	na		Australasia_IndoMalaya	0	1	0	0	1	0
Hydriastele_cariosa	na		na		Australasia_IndoMalaya	0	1	0	0	1	0
Hydriastele_carrii	na		na		Australasia_IndoMalaya	0	1	0	0	1	0
Hydriastele_chaunostachys	30	1.47712	na		Australasia_IndoMalaya	0	1	0	0	1	0
Hydriastele_costata	35	1.54407	0.005	-2.30103	Australasia_IndoMalaya	1	1	1	0	0	0
Hydriastele_cyclopensis	na		na		Australasia_IndoMalaya	0	1	0	0	1	0
Hydriastele_cylindrocarpa	27	1.43136	0.006	-2.22185	Australasia_IndoMalaya	1	0	0	1	0	0
Hydriastele_dransfieldii	10	1	0.005	-2.30103	Australasia_IndoMalaya	0	1	0	0	1	0
Hydriastele_flabellata	5	0.69897	0.008	-2.09691	Australasia_IndoMalaya	0	1	0	0	1	0
Hydriastele_geelvinkiana	na		na		Australasia_IndoMalaya	0	1	0	0	1	0
Hydriastele_gibbsiana	na		na		Australasia_IndoMalaya	0	1	0	0	1	0
Hydriastele_gracilis	1.5	0.176091	na		Australasia_IndoMalaya	0	1	0	0	1	0
Hydriastele_hombronii	20	1.30103	na		Australasia_IndoMalaya	1	0	0	1	0	0
Hydriastele_kasesa	6	0.778151	0.009	-2.04576	Australasia_IndoMalaya	1	0	0	1	0	0
Hydriastele_kjellbergii	na		na		Australasia_IndoMalaya	1	1	0	0	0	0
Hydriastele_ledermanniana	na		na		Australasia_IndoMalaya	0	1	0	0	1	0
Hydriastele_lepidota	na		na		Australasia_IndoMalaya	0	1	0	0	1	0
Hydriastele_longispatha	24	1.38021	0.009	-2.04576	Australasia_IndoMalaya	0	1	0	0	1	0
Hydriastele_lurida	na		na		Australasia_IndoMalaya	0	1	0	0	1	0
Hydriastele_macrospadix	40	1.60206	0.008	-2.09691	Australasia_IndoMalaya	1	0	0	1	0	0
Hydriastele_manusii	18	1.25527	na		Australasia_IndoMalaya	1	0	0	1	0	0
Hydriastele_mayrii	na		na		Australasia_IndoMalaya	0	1	0	0	1	0
Hydriastele_micrantha	na		na		Australasia_IndoMalaya	0	1	0	0	1	0
Hydriastele_microcarpa	8	0.90309	0.003	-2.52288	Australasia_IndoMalaya	1	0	0	1	0	0
Hydriastele_microspadix	16.2	1.20952	na		Australasia_IndoMalaya	0	1	0	0	1	0
Hydriastele_moluccana	55	1.74036	na		Australasia_IndoMalaya	1	0	0	1	0	0
Hydriastele_montana	1.5	0.176091	0.004	-2.39794	Australasia_IndoMalaya	0	1	0	0	1	0
Hydriastele_nannostachys	3	0.477121	na		Australasia_IndoMalaya	1	1	0	0	0	0
Hydriastele_oxypetala	4.6	0.662758	na		Australasia_IndoMalaya	1	0	0	1	0	0
Hydriastele_palauensis	na		na		Australasia_IndoMalaya	1	0	0	1	0	0
Hydriastele_pinangoides	15	1.17609	0.008	-2.09691	Australasia_IndoMalaya	0	1	0	0	1	0
Hydriastele_pleurocarpa	na		na		Australasia_IndoMalaya	0	1	0	0	1	0
Hydriastele_procera	na		na		Australasia_IndoMalaya	0	1	0	0	1	0
Hydriastele_ramsayi	30	1.47712	na		Australasia_IndoMalaya	0	0	1	0	0	1
Hydriastele_rheophytica	6	0.778151	na		Australasia_IndoMalaya	0	1	0	0	1	0
Hydriastele_rhopalocarpa	3	0.477121	na		Australasia_IndoMalaya	0	1	0	0	1	0
Hydriastele_rostrata	10	1	na		Australasia_IndoMalaya	0	1	0	0	1	0
Hydriastele_sarasinorum	na		na		Australasia_IndoMalaya	1	1	0	0	0	0
Hydriastele_selebica	na		na		Australasia_IndoMalaya	1	1	0	0	0	0
Hydriastele_valida	20.5	1.31175	0.007	-2.1549	Australasia_IndoMalaya	0	1	0	0	1	0
Hydriastele_variabilis	8	0.90309	0.0078	-2.10791	Australasia_IndoMalaya	0	1	0	0	1	0
Hydriastele_vitiensis	25	1.39794	na		Australasia_IndoMalaya	1	0	0	1	0	0
Hydriastele_wendlandiana	25	1.39794	0.008	-2.09691	Australasia_IndoMalaya	0	0	1	0	0	1
Hyophorbe_amaricaulis	6	0.778151	0.035	-1.45593	Afrotropics	1	0	0	1	0	0
Hyophorbe_indica	8	0.90309	0.022	-1.65758	Afrotropics	1	0	0	1	0	0
Hyophorbe_lagenicaulis	7	0.845098	0.018	-1.74473	Afrotropics	1	0	0	1	0	0
Hyophorbe_vaughanii	10	1	0.044	-1.35655	Afrotropics	1	0	0	1	0	0
Hyophorbe_verschaffeltii	12	1.07918	0.01	-2	Afrotropics	1	0	0	1	0	0
Hyospathe_elegans	8	0.90309	0.013	-1.88606	Neotropics	0	0	1	0	0	1
Hyospathe_frontinensis	2.5	0.39794	0.006	-2.22185	Neotropics	0	0	1	0	0	1
Hyospathe_macrorhachis	2	0.30103	0.009	-2.04576	Neotropics	0	0	1	0	0	1
Hyospathe_peruviana	na		0.006	-2.22185	Neotropics	0	0	1	0	0	1
Hyphaene_compressa	20	1.30103	0.08	-1.09691	Afrotropics	0	0	1	0	0	1
Hyphaene_coriacea	6	0.778151	0.04	-1.39794	Afrotropics	0	1	1	0	0	0
Hyphaene_dichotoma	20	1.30103	0.06	-1.22185	Australasia_IndoMalaya	0	1	1	0	0	0
Hyphaene_guineensis	20	1.30103	0.07	-1.1549	Afrotropics	0	0	1	0	0	1
Hyphaene_macrosperma	na		na		Afrotropics	0	0	1	0	0	1
Hyphaene_petersiana	20	1.30103	0.06	-1.22185	Afrotropics	0	0	1	0	0	1
Hyphaene_reptans	0		na		Afrotropics	0	0	1	0	0	1
Hyphaene_thebaica	25	1.39794	0.05	-1.30103	Afrotropics	1	0	1	0	0	0
Iguanura_ambigua	2.6	0.414973	0.007	-2.1549	Australasia_IndoMalaya	0	1	0	0	1	0
Iguanura_asli	2.5	0.39794	na		Australasia_IndoMalaya	0	0	1	0	0	1
Iguanura_belumensis	4	0.60206	na		Australasia_IndoMalaya	0	0	1	0	0	1
Iguanura_bicornis	3	0.477121	0.018	-1.74473	Australasia_IndoMalaya	0	0	1	0	0	1
Iguanura_borneensis	1.5	0.176091	0.005	-2.30103	Australasia_IndoMalaya	0	1	0	0	1	0
Iguanura_cemurung	na		na		Australasia_IndoMalaya	0	0	1	0	0	1
Iguanura_chaiana	3	0.477121	na		Australasia_IndoMalaya	0	1	0	0	1	0
Iguanura_corniculata	1.3	0.113943	na		Australasia_IndoMalaya	0	0	1	0	0	1
Iguanura_curvata	5	0.69897	0.006	-2.22185	Australasia_IndoMalaya	0	1	0	0	1	0
Iguanura_diffusa	na		na		Australasia_IndoMalaya	0	0	1	0	0	1
Iguanura_divergens	3	0.477121	na		Australasia_IndoMalaya	0	0	1	0	0	1
Iguanura_elegans	2	0.30103	na		Australasia_IndoMalaya	0	1	0	0	1	0
Iguanura_geonomiformis	4	0.60206	0.01	-2	Australasia_IndoMalaya	0	0	1	0	0	1
Iguanura_humilis	1	0	na		Australasia_IndoMalaya	0	0	1	0	0	1
Iguanura_kelantanensis	0		na		Australasia_IndoMalaya	0	0	1	0	0	1
Iguanura_leucocarpa	na		na		Australasia_IndoMalaya	1	0	0	1	0	0
Iguanura_macrostachya	2	0.30103	na		Australasia_IndoMalaya	0	1	0	0	1	0
Iguanura_melinauensis	3.5	0.544068	na		Australasia_IndoMalaya	0	1	0	0	1	0
Iguanura_minor	4	0.60206	na		Australasia_IndoMalaya	0	1	0	0	1	0
Iguanura_mirabilis	3	0.477121	na		Australasia_IndoMalaya	0	0	1	0	0	1
Iguanura_myochodoides	2	0.30103	0.007	-2.1549	Australasia_IndoMalaya	0	1	0	0	1	0
Iguanura_palmuncula	3	0.477121	na		Australasia_IndoMalaya	0	1	0	0	1	0
Iguanura_parvula	na		na		Australasia_IndoMalaya	0	0	1	0	0	1
Iguanura_perdana	4.5	0.653213	na		Australasia_IndoMalaya	0	0	1	0	0	1
Iguanura_piahensis	2	0.30103	0.006	-2.22185	Australasia_IndoMalaya	0	0	1	0	0	1
Iguanura_polymorpha	4	0.60206	0.008	-2.09691	Australasia_IndoMalaya	0	0	1	0	0	1
Iguanura_prolifera	na		na		Australasia_IndoMalaya	0	1	0	0	1	0
Iguanura_remotiflora	1.5	0.176091	na		Australasia_IndoMalaya	0	1	0	0	1	0
Iguanura_sanderiana	1.5	0.176091	na		Australasia_IndoMalaya	0	1	0	0	1	0
Iguanura_tenuis	1.5	0.176091	0.006	-2.22185	Australasia_IndoMalaya	0	0	1	0	0	1
Iguanura_thalangensis	2	0.30103	0.01	-2	Australasia_IndoMalaya	0	0	1	0	0	1
Iguanura_wallichiana	4	0.60206	0.01	-2	Australasia_IndoMalaya	1	0	1	0	0	0
Iriartea_deltoidea	30	1.47712	0.028	-1.55284	Neotropics	0	0	1	0	0	1
Iriartella_setigera	12	1.07918	0.007	-2.1549	Neotropics	0	0	1	0	0	1
Iriartella_stenocarpa	3	0.477121	0.028	-1.55284	Neotropics	0	0	1	0	0	1
Itaya_amicorum	4	0.60206	0.02	-1.69897	Neotropics	0	0	1	0	0	1
Johannesteijsmannia_altifrons	0		0.05	-1.30103	Australasia_IndoMalaya	1	1	1	0	0	0
Johannesteijsmannia_lanceolata	0		0.034	-1.46852	Australasia_IndoMalaya	0	0	1	0	0	1
Johannesteijsmannia_magnifica	0		0.04	-1.39794	Australasia_IndoMalaya	0	0	1	0	0	1
Johannesteijsmannia_perakensis	4	0.60206	0.05	-1.30103	Australasia_IndoMalaya	0	0	1	0	0	1
Juania_australis	15	1.17609	0.018	-1.74473	Neotropics	1	0	0	1	0	0
Jubaea_chilensis	25	1.39794	0.04	-1.39794	Neotropics	0	0	1	0	0	1
Jubaeopsis_caffra	6.5	0.812913	0.042	-1.37675	Afrotropics	0	0	1	0	0	1
Kentiopsis_magnifica	25	1.39794	0.012	-1.92082	Australasia_IndoMalaya	0	1	0	0	1	0
Kentiopsis_oliviformis	30	1.47712	0.009	-2.04576	Australasia_IndoMalaya	0	1	0	0	1	0
Kentiopsis_piersoniorum	15	1.17609	0.01	-2	Australasia_IndoMalaya	0	1	0	0	1	0
Kentiopsis_pyriformis	18	1.25527	0.007	-2.1549	Australasia_IndoMalaya	0	1	0	0	1	0
Kerriodoxa_elegans	7	0.845098	0.05	-1.30103	Australasia_IndoMalaya	0	0	1	0	0	1
Korthalsia_angustifolia	50	1.69897	na		Australasia_IndoMalaya	0	1	0	0	1	0
Korthalsia_bejaudii	10	1	0.01	-2	Australasia_IndoMalaya	0	0	1	0	0	1
Korthalsia_brassii	na		na		Australasia_IndoMalaya	0	1	0	0	1	0
Korthalsia_celebica	35	1.54407	0.015	-1.82391	Australasia_IndoMalaya	1	1	0	0	0	0
Korthalsia_cheb	40	1.60206	0.01	-2	Australasia_IndoMalaya	0	1	0	0	1	0
Korthalsia_concolor	50	1.69897	0.017	-1.76955	Australasia_IndoMalaya	0	1	0	0	1	0
Korthalsia_debilis	30	1.47712	na		Australasia_IndoMalaya	1	1	0	0	0	0
Korthalsia_echinometra	40	1.60206	0.015	-1.82391	Australasia_IndoMalaya	1	1	1	0	0	0
Korthalsia_ferox	50	1.69897	0.012	-1.92082	Australasia_IndoMalaya	0	1	0	0	1	0
Korthalsia_flagellaris	40	1.60206	0.011	-1.95861	Australasia_IndoMalaya	1	1	1	0	0	0
Korthalsia_furcata	20	1.30103	na		Australasia_IndoMalaya	0	1	0	0	1	0
Korthalsia_furtadoana	20	1.30103	0.012	-1.92082	Australasia_IndoMalaya	0	1	0	0	1	0
Korthalsia_hispida	30	1.47712	0.019	-1.72125	Australasia_IndoMalaya	1	1	1	0	0	0
Korthalsia_jala	60	1.77815	na		Australasia_IndoMalaya	0	1	0	0	1	0
Korthalsia_junghuhnii	na		na		Australasia_IndoMalaya	1	0	0	1	0	0
Korthalsia_laciniosa	75	1.87506	na		Australasia_IndoMalaya	1	0	1	0	0	0
Korthalsia_lanceolata	60	1.77815	na		Australasia_IndoMalaya	0	0	1	0	0	1
Korthalsia_merrillii	20	1.30103	na		Australasia_IndoMalaya	1	0	0	1	0	0
Korthalsia_paucijuga	20	1.30103	0.001	-3	Australasia_IndoMalaya	1	1	0	0	0	0
Korthalsia_rigida	75	1.87506	0.01	-2	Australasia_IndoMalaya	1	1	1	0	0	0
Korthalsia_robusta	30	1.47712	0.025	-1.60206	Australasia_IndoMalaya	1	1	0	0	0	0
Korthalsia_rogersii	45	1.65321	0.018	-1.74473	Australasia_IndoMalaya	1	0	0	1	0	0
Korthalsia_rostrata	25	1.39794	0.012	-1.92082	Australasia_IndoMalaya	1	1	1	0	0	0
Korthalsia_scaphigeroides	5	0.69897	na		Australasia_IndoMalaya	1	0	0	1	0	0
Korthalsia_scortechinii	35	1.54407	0.011	-1.95861	Australasia_IndoMalaya	0	0	1	0	0	1
Korthalsia_tenuissima	60	1.77815	0.008	-2.09691	Australasia_IndoMalaya	0	0	1	0	0	1
Korthalsia_zippelii	25	1.39794	na		Australasia_IndoMalaya	0	1	0	0	1	0
Laccospadix_australasicus	8	0.90309	0.008	-2.09691	Australasia_IndoMalaya	0	0	1	0	0	1
Laccosperma_acutiflorum	70	1.8451	0.0015	-2.82391	Afrotropics	0	0	1	0	0	1
Laccosperma_korupense	na		na		Afrotropics	0	0	1	0	0	1
Laccosperma_laeve	20	1.30103	0.008	-2.09691	Afrotropics	0	0	1	0	0	1
Laccosperma_opacum	30	1.47712	na		Afrotropics	0	1	1	0	0	0
Laccosperma_robustum	45	1.65321	0.012	-1.92082	Afrotropics	0	0	1	0	0	1
Laccosperma_secundiflorum	50	1.69897	0.008	-2.09691	Afrotropics	0	0	1	0	0	1
Lanonia_acaulis	0.4	-0.39794	na		Australasia_IndoMalaya	0	0	1	0	0	1
Lanonia_calciphila	2	0.30103	0.01	-2	Australasia_IndoMalaya	0	0	1	0	0	1
Lanonia_centralis	5	0.69897	0.008	-2.09691	Australasia_IndoMalaya	0	0	1	0	0	1
Lanonia_dasyantha	1.5	0.176091	0.008	-2.09691	Australasia_IndoMalaya	0	0	1	0	0	1
Lanonia_gracilis	1	0	0.009	-2.04576	Australasia_IndoMalaya	1	0	0	1	0	0
Lanonia_hainanensis	4	0.60206	0.09	-1.04576	Australasia_IndoMalaya	0	1	0	0	1	0
Lanonia_hexasepala	2	0.30103	0.07	-1.1549	Australasia_IndoMalaya	0	0	1	0	0	1
Lanonia_magalonii	1.5	0.176091	0.01	-2	Australasia_IndoMalaya	0	0	1	0	0	1
Latania_loddigesii	15	1.17609	0.045	-1.34679	Afrotropics	1	0	0	1	0	0
Latania_lontaroides	12	1.07918	0.05	-1.30103	Afrotropics	1	0	0	1	0	0
Latania_verschaffeltii	12	1.07918	0.035	-1.45593	Afrotropics	1	0	0	1	0	0
Lemurophoenix_halleuxii	20	1.30103	0.05	-1.30103	Afrotropics	0	1	0	0	1	0
Leopoldinia_piassaba	10	1	0.055	-1.25964	Neotropics	0	0	1	0	0	1
Leopoldinia_pulchra	7	0.845098	0.023	-1.63827	Neotropics	0	0	1	0	0	1
Lepidocaryum_tenue	4	0.60206	0.02	-1.69897	Neotropics	0	0	1	0	0	1
Lepidorrhachis_mooreana	2	0.30103	0.014	-1.85387	Australasia_IndoMalaya	1	0	0	1	0	0
Leucothrinax_morrisii	11	1.04139	0.005	-2.30103	Neotropics	0	1	1	0	0	0
Licuala_acuminata	1.8	0.255273	na		Australasia_IndoMalaya	0	1	0	0	1	0
Licuala_acutifida	2	0.30103	na		Australasia_IndoMalaya	0	0	1	0	0	1
Licuala_adscendens	2.5	0.39794	na		Australasia_IndoMalaya	1	0	0	1	0	0
Licuala_ahlidurii	0.5	-0.30103	0.011	-1.95861	Australasia_IndoMalaya	0	1	0	0	1	0
Licuala_angustiloba	1.5	0.176091	na		Australasia_IndoMalaya	0	1	0	0	1	0
Licuala_anomala	na		na		Australasia_IndoMalaya	0	1	0	0	1	0
Licuala_aruensis	na		na		Australasia_IndoMalaya	0	1	0	0	1	0
Licuala_atrovirens	1.5	0.176091	na		Australasia_IndoMalaya	0	1	0	0	1	0
Licuala_atroviridis	0.3	-0.522879	na		Australasia_IndoMalaya	0	0	1	0	0	1
Licuala_averyanovii	2	0.30103	0.07	-1.1549	Australasia_IndoMalaya	0	0	1	0	0	1
Licuala_bachmaensis	1.5	0.176091	0.005	-2.30103	Australasia_IndoMalaya	0	0	1	0	0	1
Licuala_bacularia	2	0.30103	na		Australasia_IndoMalaya	0	1	0	0	1	0
Licuala_bayana	0		0.022	-1.65758	Australasia_IndoMalaya	0	0	1	0	0	1
Licuala_beccariana	3	0.477121	na		Australasia_IndoMalaya	0	1	0	0	1	0
Licuala_bellatula	1.5	0.176091	na		Australasia_IndoMalaya	0	1	0	0	1	0
Licuala_bidentata	2	0.30103	na		Australasia_IndoMalaya	0	1	0	0	1	0
Licuala_bidoupensis	2.5	0.39794	0.005	-2.30103	Australasia_IndoMalaya	0	0	1	0	0	1
Licuala_bifida	2	0.30103	0.01	-2	Australasia_IndoMalaya	0	1	0	0	1	0
Licuala_bintulensis	1.5	0.176091	na		Australasia_IndoMalaya	0	1	0	0	1	0
Licuala_bissula	na		na		Australasia_IndoMalaya	1	1	0	0	0	0
Licuala_borneensis	1	0	na		Australasia_IndoMalaya	0	1	0	0	1	0
Licuala_bracteata	4	0.60206	0.006	-2.22185	Australasia_IndoMalaya	0	0	1	0	0	1
Licuala_brevicalyx	7	0.845098	na		Australasia_IndoMalaya	0	1	0	0	1	0
Licuala_bruneiana	0		na		Australasia_IndoMalaya	0	1	0	0	1	0
Licuala_burretii	1.8	0.255273	na		Australasia_IndoMalaya	0	1	0	0	1	0
Licuala_cabalionii	5	0.69897	0.01	-2	Australasia_IndoMalaya	1	0	0	1	0	0
Licuala_cameronensis	0.7	-0.154902	0.1	-1	Australasia_IndoMalaya	0	0	1	0	0	1
Licuala_campestris	3	0.477121	na		Australasia_IndoMalaya	0	1	0	0	1	0
Licuala_cattienensis	2	0.30103	0.006	-2.22185	Australasia_IndoMalaya	0	0	1	0	0	1
Licuala_celebica	2	0.30103	na		Australasia_IndoMalaya	1	1	0	0	0	0
Licuala_chaiana	0		na		Australasia_IndoMalaya	0	1	0	0	1	0
Licuala_collina	0		na		Australasia_IndoMalaya	0	1	0	0	1	0
Licuala_concinna	3	0.477121	na		Australasia_IndoMalaya	0	1	0	0	1	0
Licuala_cordata	0.7	-0.154902	na		Australasia_IndoMalaya	0	1	0	0	1	0
Licuala_corneri	4	0.60206	0.005	-2.30103	Australasia_IndoMalaya	0	0	1	0	0	1
Licuala_crassiflora	7	0.845098	0.025	-1.60206	Australasia_IndoMalaya	0	1	0	0	1	0
Licuala_dakrongensis	4	0.60206	0.005	-2.30103	Australasia_IndoMalaya	0	0	1	0	0	1
Licuala_debilis	0		na		Australasia_IndoMalaya	0	1	0	0	1	0
Licuala_densiflora	0.3	-0.522879	na		Australasia_IndoMalaya	0	1	0	0	1	0
Licuala_distans	8	0.90309	0.012	-1.92082	Australasia_IndoMalaya	0	0	1	0	0	1
Licuala_egregia	0		na		Australasia_IndoMalaya	0	0	1	0	0	1
Licuala_elegans	na		na		Australasia_IndoMalaya	1	0	0	1	0	0
Licuala_ellipsoidalis	na		na		Australasia_IndoMalaya	0	0	1	0	0	1
Licuala_elliptica	1	0	0.005	-2.30103	Australasia_IndoMalaya	0	1	0	0	1	0
Licuala_exigua	0		na		Australasia_IndoMalaya	0	1	0	0	1	0
Licuala_ferruginea	2	0.30103	0.015	-1.82391	Australasia_IndoMalaya	0	0	1	0	0	1
Licuala_ferruginoides	0.6	-0.221849	na		Australasia_IndoMalaya	1	0	0	1	0	0
Licuala_flammula	2	0.30103	0.008	-2.09691	Australasia_IndoMalaya	0	1	0	0	1	0
Licuala_flavida	na		na		Australasia_IndoMalaya	0	1	0	0	1	0
Licuala_flexuosa	0		na		Australasia_IndoMalaya	1	0	0	1	0	0
Licuala_fordiana	3	0.477121	0.008	-2.09691	Australasia_IndoMalaya	0	1	1	0	0	0
Licuala_fractiflexa	0.5	-0.30103	0.011	-1.95861	Australasia_IndoMalaya	0	0	1	0	0	1
Licuala_gjellerupii	na		na		Australasia_IndoMalaya	0	1	0	0	1	0
Licuala_glaberrima	na		na		Australasia_IndoMalaya	0	0	1	0	0	1
Licuala_glabra	2.5	0.39794	0.01	-2	Australasia_IndoMalaya	0	1	1	0	0	0
Licuala_graminifolia	1	0	0.01	-2	Australasia_IndoMalaya	0	1	0	0	1	0
Licuala_grandiflora	1.5	0.176091	na		Australasia_IndoMalaya	0	1	0	0	1	0
Licuala_grandis	3	0.477121	na		Australasia_IndoMalaya	1	0	1	0	0	0
Licuala_hallieriana	0.5	-0.30103	na		Australasia_IndoMalaya	0	1	0	0	1	0
Licuala_insignis	8	0.90309	na		Australasia_IndoMalaya	0	1	0	0	1	0
Licuala_intermedia	1	0	0.007	-2.1549	Australasia_IndoMalaya	0	1	0	0	1	0
Licuala_kamarudinii	0		0.007	-2.1549	Australasia_IndoMalaya	0	0	1	0	0	1
Licuala_kemamanensis	0		0.011	-1.95861	Australasia_IndoMalaya	0	0	1	0	0	1
Licuala_khoonmengii	0		0.01	-2	Australasia_IndoMalaya	0	0	1	0	0	1
Licuala_kiahii	0		0.009	-2.04576	Australasia_IndoMalaya	0	0	1	0	0	1
Licuala_kingiana	1	0	na		Australasia_IndoMalaya	0	0	1	0	0	1
Licuala_klossii	na		na		Australasia_IndoMalaya	0	1	0	0	1	0
Licuala_kuchingensis	1.5	0.176091	0.01	-2	Australasia_IndoMalaya	0	1	0	0	1	0
Licuala_kunstleri	1.5	0.176091	0.012	-1.92082	Australasia_IndoMalaya	0	0	1	0	0	1
Licuala_lambii	0		0.01	-2	Australasia_IndoMalaya	0	1	0	0	1	0
Licuala_lanata	0		na		Australasia_IndoMalaya	0	1	0	0	1	0
Licuala_lanuginosa	0		0.011	-1.95861	Australasia_IndoMalaya	0	0	1	0	0	1
Licuala_lauterbachii	7	0.845098	0.02	-1.69897	Australasia_IndoMalaya	1	1	0	0	0	0
Licuala_leopoldii	0		na		Australasia_IndoMalaya	0	1	0	0	1	0
Licuala_leprosa	1.5	0.176091	na		Australasia_IndoMalaya	0	1	0	0	1	0
Licuala_leptocalyx	na		na		Australasia_IndoMalaya	0	1	0	0	1	0
Licuala_leucocarpa	2	0.30103	na		Australasia_IndoMalaya	0	1	0	0	1	0
Licuala_linearis	3.6	0.556303	na		Australasia_IndoMalaya	0	1	0	0	1	0
Licuala_longicalycata	3	0.477121	0.01	-2	Australasia_IndoMalaya	0	0	1	0	0	1
Licuala_longiflora	3	0.477121	na		Australasia_IndoMalaya	0	0	1	0	0	1
Licuala_longipes	1	0	0.01	-2	Australasia_IndoMalaya	1	0	1	0	0	0
Licuala_longispadix	4	0.60206	0.015	-1.82391	Australasia_IndoMalaya	0	1	0	0	1	0
Licuala_macrantha	na		na		Australasia_IndoMalaya	0	1	0	0	1	0
Licuala_maculata	na		0.007	-2.1549	Australasia_IndoMalaya	0	1	0	0	1	0
Licuala_magna	20	1.30103	na		Australasia_IndoMalaya	0	1	0	0	1	0
Licuala_malajana	3	0.477121	0.01	-2	Australasia_IndoMalaya	0	0	1	0	0	1
Licuala_manglaensis	1	0	0.08	-1.09691	Australasia_IndoMalaya	0	0	1	0	0	1
Licuala_mattanensis	1	0	0.004	-2.39794	Australasia_IndoMalaya	0	1	0	0	1	0
Licuala_meijeri	na		na		Australasia_IndoMalaya	0	1	0	0	1	0
Licuala_merguensis	3	0.477121	0.01	-2	Australasia_IndoMalaya	0	0	1	0	0	1
Licuala_micholitzii	2	0.30103	na		Australasia_IndoMalaya	0	1	0	0	1	0
Licuala_micrantha	0		na		Australasia_IndoMalaya	0	1	0	0	1	0
Licuala_mirabilis	5	0.69897	0.01	-2	Australasia_IndoMalaya	0	0	1	0	0	1
Licuala_miriensis	1.5	0.176091	na		Australasia_IndoMalaya	0	1	0	0	1	0
Licuala_modesta	3	0.477121	0.01	-2	Australasia_IndoMalaya	0	0	1	0	0	1
Licuala_montana	4	0.60206	na		Australasia_IndoMalaya	0	1	0	0	1	0
Licuala_moszkowskiana	19	1.27875	na		Australasia_IndoMalaya	0	1	0	0	1	0
Licuala_moyseyi	0		0.006	-2.22185	Australasia_IndoMalaya	0	0	1	0	0	1
Licuala_mukahensis	0		0.009	-2.04576	Australasia_IndoMalaya	0	1	0	0	1	0
Licuala_mustapana	1.5	0.176091	0.009	-2.04576	Australasia_IndoMalaya	0	0	1	0	0	1
Licuala_nana	na		na		Australasia_IndoMalaya	1	0	0	1	0	0
Licuala_naumoniensis	na		na		Australasia_IndoMalaya	0	1	0	0	1	0
Licuala_nauroannii	na		na		Australasia_IndoMalaya	1	0	0	1	0	0
Licuala_olivifera	0.8	-0.09691	na		Australasia_IndoMalaya	0	1	0	0	1	0
Licuala_oliviformis	na		na		Australasia_IndoMalaya	0	1	0	0	1	0
Licuala_oninensis	na		na		Australasia_IndoMalaya	0	1	0	0	1	0
Licuala_orbicularis	na		0.01	-2	Australasia_IndoMalaya	0	1	0	0	1	0
Licuala_oryzoides	na		na		Australasia_IndoMalaya	0	1	0	0	1	0
Licuala_pachycalyx	na		na		Australasia_IndoMalaya	0	1	0	0	1	0
Licuala_pahangensis	2	0.30103	0.007	-2.1549	Australasia_IndoMalaya	0	0	1	0	0	1
Licuala_palas	0.5	-0.30103	na		Australasia_IndoMalaya	0	0	1	0	0	1
Licuala_paludosa	7	0.845098	0.01	-2	Australasia_IndoMalaya	1	1	1	0	0	0
Licuala_parviflora	2	0.30103	na		Australasia_IndoMalaya	0	1	0	0	1	0
Licuala_patens	3	0.477121	na		Australasia_IndoMalaya	0	0	1	0	0	1
Licuala_paucisecta	1	0	na		Australasia_IndoMalaya	0	1	0	0	1	0
Licuala_peekelii	na		na		Australasia_IndoMalaya	1	0	0	1	0	0
Licuala_peltata	10	1	0.01	-2	Australasia_IndoMalaya	1	0	1	0	0	0
Licuala_penduliflora	1.5	0.176091	na		Australasia_IndoMalaya	0	1	0	0	1	0
Licuala_petiolulata	2	0.30103	0.02	-1.69897	Australasia_IndoMalaya	0	1	0	0	1	0
Licuala_pilosa	na		na		Australasia_IndoMalaya	0	1	0	0	1	0
Licuala_pitta	2.5	0.39794	na		Australasia_IndoMalaya	0	0	1	0	0	1
Licuala_platydactyla	4	0.60206	na		Australasia_IndoMalaya	0	1	0	0	1	0
Licuala_polyschista	3.7	0.568202	na		Australasia_IndoMalaya	0	1	0	0	1	0
Licuala_poonsakii	6	0.778151	0.012	-1.92082	Australasia_IndoMalaya	0	0	1	0	0	1
Licuala_pseudovalida	2	0.30103	0.013	-1.88606	Australasia_IndoMalaya	0	1	0	0	1	0
Licuala_pulchella	na		na		Australasia_IndoMalaya	0	1	0	0	1	0
Licuala_pumila	1	0	0.009	-2.04576	Australasia_IndoMalaya	1	0	0	1	0	0
Licuala_punctulata	0		0.01	-2	Australasia_IndoMalaya	0	1	0	0	1	0
Licuala_pusilla	0		0.008	-2.09691	Australasia_IndoMalaya	0	0	1	0	0	1
Licuala_radula	0.7	-0.154902	0.01	-2	Australasia_IndoMalaya	0	0	1	0	0	1
Licuala_ramsayi	25	1.39794	0.01	-2	Australasia_IndoMalaya	0	0	1	0	0	1
Licuala_reptans	na		na		Australasia_IndoMalaya	0	1	0	0	1	0
Licuala_rheophytica	na		0.008	-2.09691	Australasia_IndoMalaya	0	1	0	0	1	0
Licuala_ridleyana	3	0.477121	0.01	-2	Australasia_IndoMalaya	0	0	1	0	0	1
Licuala_robinsoniana	5	0.69897	0.008	-2.09691	Australasia_IndoMalaya	0	0	1	0	0	1
Licuala_robusta	na		na		Australasia_IndoMalaya	0	1	0	0	1	0
Licuala_rubiginosa	na		na		Australasia_IndoMalaya	0	1	0	0	1	0
Licuala_rumphii	4	0.60206	na		Australasia_IndoMalaya	1	0	0	1	0	0
Licuala_ruthiae	0		na		Australasia_IndoMalaya	0	0	1	0	0	1
Licuala_sabahana	na		na		Australasia_IndoMalaya	0	1	0	0	1	0
Licuala_sallehana	1.5	0.176091	0.013	-1.88606	Australasia_IndoMalaya	0	0	1	0	0	1
Licuala_sarawakensis	1.5	0.176091	0.01	-2	Australasia_IndoMalaya	0	1	0	0	1	0
Licuala_scortechinii	1.5	0.176091	0.005	-2.30103	Australasia_IndoMalaya	0	0	1	0	0	1
Licuala_simplex	na		na		Australasia_IndoMalaya	0	1	0	0	1	0
Licuala_spathellifera	0		na		Australasia_IndoMalaya	0	1	0	0	1	0
Licuala_spectabilis	na		na		Australasia_IndoMalaya	1	0	0	1	0	0
Licuala_spicata	1	0	na		Australasia_IndoMalaya	0	1	0	0	1	0
Licuala_spinosa	5	0.69897	0.008	-2.09691	Australasia_IndoMalaya	1	1	0	0	0	0
Licuala_steinii	na		na		Australasia_IndoMalaya	0	1	0	0	1	0
Licuala_stipitata	na		na		Australasia_IndoMalaya	0	1	1	0	0	0
Licuala_stongensis	na		na		Australasia_IndoMalaya	0	0	1	0	0	1
Licuala_tanycola	3	0.477121	na		Australasia_IndoMalaya	0	1	0	0	1	0
Licuala_taynguyensis	3	0.477121	0.006	-2.22185	Australasia_IndoMalaya	0	0	1	0	0	1
Licuala_telifera	2	0.30103	na		Australasia_IndoMalaya	0	1	0	0	1	0
Licuala_tenuissima	0		0.008	-2.09691	Australasia_IndoMalaya	0	0	1	0	0	1
Licuala_terengganuensis	2	0.30103	0.008	-2.09691	Australasia_IndoMalaya	0	0	1	0	0	1
Licuala_thoana	0		0.009	-2.04576	Australasia_IndoMalaya	0	0	1	0	0	1
Licuala_tiomanensis	6	0.778151	na		Australasia_IndoMalaya	0	0	1	0	0	1
Licuala_triphylla	0		0.006	-2.22185	Australasia_IndoMalaya	1	1	1	0	0	0
Licuala_urciflora	2.5	0.39794	na		Australasia_IndoMalaya	0	1	1	0	0	0
Licuala_whitmorei	na		na		Australasia_IndoMalaya	0	0	1	0	0	1
Licuala_yiiana	na		na		Australasia_IndoMalaya	0	1	0	0	1	0
Linospadix_albertisianus	1.1	0.0413927	0.006	-2.22185	Australasia_IndoMalaya	0	1	0	0	1	0
Linospadix_apetiolatus	5	0.69897	0.006	-2.22185	Australasia_IndoMalaya	0	0	1	0	0	1
Linospadix_caninus	2	0.30103	na		Australasia_IndoMalaya	0	1	0	0	1	0
Linospadix_microcaryus	3	0.477121	0.007	-2.1549	Australasia_IndoMalaya	0	0	1	0	0	1
Linospadix_minor	5	0.69897	0.008	-2.09691	Australasia_IndoMalaya	0	0	1	0	0	1
Linospadix_monostachyos	6	0.778151	0.01	-2	Australasia_IndoMalaya	0	0	1	0	0	1
Linospadix_palmerianus	3	0.477121	0.007	-2.1549	Australasia_IndoMalaya	0	0	1	0	0	1
Livistona_alfredii	15	1.17609	0.035	-1.45593	Australasia_IndoMalaya	0	0	1	0	0	1
Livistona_australis	25	1.39794	0.022	-1.65758	Australasia_IndoMalaya	0	0	1	0	0	1
Livistona_benthamii	18	1.25527	0.011	-1.95861	Australasia_IndoMalaya	0	1	1	0	0	0
Livistona_boninensis	na		0.028	-1.55284	Australasia_IndoMalaya	1	0	0	1	0	0
Livistona_carinensis	20	1.30103	0.02	-1.69897	Afrotropics	0	0	1	0	0	1
Livistona_chinensis	20	1.30103	0.018	-1.74473	Afrotropics/Australasia_IndoMalaya/Neotropics	1	1	1	0	0	0
Livistona_concinna	30	1.47712	0.012	-1.92082	Australasia_IndoMalaya	0	0	1	0	0	1
Livistona_decora	18	1.25527	0.018	-1.74473	Australasia_IndoMalaya	0	0	1	0	0	1
Livistona_drudei	28	1.44716	0.011	-1.95861	Australasia_IndoMalaya	0	0	1	0	0	1
Livistona_eastonii	12	1.07918	0.009	-2.04576	Australasia_IndoMalaya	0	0	1	0	0	1
Livistona_endauensis	15	1.17609	na		Australasia_IndoMalaya	0	0	1	0	0	1
Livistona_exigua	5	0.69897	0.009	-2.04576	Australasia_IndoMalaya	0	1	0	0	1	0
Livistona_fulva	13	1.11394	0.015	-1.82391	Australasia_IndoMalaya	0	0	1	0	0	1
Livistona_halongensis	18	1.25527	0.012	-1.92082	Australasia_IndoMalaya	0	0	1	0	0	1
Livistona_humilis	7	0.845098	0.01	-2	Australasia_IndoMalaya	0	0	1	0	0	1
Livistona_inermis	10	1	0.007	-2.1549	Australasia_IndoMalaya	0	0	1	0	0	1
Livistona_jenkinsiana	25	1.39794	0.025	-1.60206	Australasia_IndoMalaya	0	1	1	0	0	0
Livistona_lanuginosa	18	1.25527	0.036	-1.4437	Australasia_IndoMalaya	0	0	1	0	0	1
Livistona_lorophylla	15	1.17609	0.009	-2.04576	Australasia_IndoMalaya	0	0	1	0	0	1
Livistona_mariae	30	1.47712	0.017	-1.76955	Australasia_IndoMalaya	0	0	1	0	0	1
Livistona_muelleri	12	1.07918	0.01	-2	Australasia_IndoMalaya	0	1	1	0	0	0
Livistona_nasmophila	30	1.47712	0.014	-1.85387	Australasia_IndoMalaya	0	0	1	0	0	1
Livistona_nitida	35	1.54407	0.017	-1.76955	Australasia_IndoMalaya	0	0	1	0	0	1
Livistona_rigida	28	1.44716	0.014	-1.85387	Australasia_IndoMalaya	0	0	1	0	0	1
Livistona_saribus	40	1.60206	0.02	-1.69897	Australasia_IndoMalaya	1	1	1	0	0	0
Livistona_speciosa	na		0.025	-1.60206	Australasia_IndoMalaya	0	0	1	0	0	1
Livistona_tahanensis	8	0.90309	na		Australasia_IndoMalaya	0	0	1	0	0	1
Livistona_victoriae	17	1.23045	0.01	-2	Australasia_IndoMalaya	0	0	1	0	0	1
Lodoicea_maldivica	34	1.53148	0.3	-0.522879	Afrotropics	0	1	0	0	1	0
Loxococcus_rupicola	12	1.07918	0.025	-1.60206	Australasia_IndoMalaya	0	1	0	0	1	0
Lytocaryum_hoehnei	5	0.69897	0.023	-1.63827	Neotropics	0	0	1	0	0	1
Lytocaryum_insigne	na		0.017	-1.76955	Neotropics	0	0	1	0	0	1
Lytocaryum_itapebiense	na		0.011	-1.95861	Neotropics	0	0	1	0	0	1
Lytocaryum_weddellianum	5	0.69897	0.015	-1.82391	Neotropics	0	0	1	0	0	1
Manicaria_martiana	na		0.045	-1.34679	Neotropics	0	0	1	0	0	1
Manicaria_saccifera	10	1	0.35	-0.455932	Neotropics	1	1	1	0	0	0
Marojejya_darianii	15	1.17609	0.022	-1.65758	Afrotropics	0	1	0	0	1	0
Marojejya_insignis	8	0.90309	0.018	-1.74473	Afrotropics	0	1	0	0	1	0
Masoala_kona	9	0.954243	0.014	-1.85387	Afrotropics	0	1	0	0	1	0
Masoala_madagascariensis	10	1	0.019	-1.72125	Afrotropics	0	1	0	0	1	0
Mauritia_carana	15	1.17609	0.05	-1.30103	Neotropics	0	0	1	0	0	1
Mauritia_flexuosa	35	1.54407	0.05	-1.30103	Neotropics	1	1	1	0	0	0
Mauritiella_aculeata	8	0.90309	0.045	-1.34679	Neotropics	0	0	1	0	0	1
Mauritiella_armata	25	1.39794	0.03	-1.52288	Neotropics	0	0	1	0	0	1
Mauritiella_macroclada	10	1	0.02	-1.69897	Neotropics	0	0	1	0	0	1
Mauritiella_pumila	na		0.02	-1.69897	Neotropics	0	0	1	0	0	1
Maxburretia_furtadoana	3	0.477121	0.004	-2.39794	Australasia_IndoMalaya	0	0	1	0	0	1
Maxburretia_gracilis	7	0.845098	na		Australasia_IndoMalaya	0	0	1	0	0	1
Maxburretia_rupicola	1.5	0.176091	0.004	-2.39794	Australasia_IndoMalaya	0	0	1	0	0	1
Medemia_argun	10	1	0.03	-1.52288	Afrotropics	0	0	1	0	0	1
Metroxylon_amicarum	33	1.51851	0.105	-0.978811	Australasia_IndoMalaya	1	0	0	1	0	0
Metroxylon_paulcoxii	na		0.06	-1.22185	Australasia_IndoMalaya	1	0	0	1	0	0
Metroxylon_sagu	20	1.30103	0.05	-1.30103	Australasia_IndoMalaya	1	1	1	0	0	0
Metroxylon_salomonense	20	1.30103	0.07	-1.1549	Australasia_IndoMalaya	1	1	0	0	0	0
Metroxylon_upoluense	na		na		Australasia_IndoMalaya	1	0	0	1	0	0
Metroxylon_vitiense	16	1.20412	0.07	-1.1549	Australasia_IndoMalaya	1	0	0	1	0	0
Metroxylon_warburgii	12	1.07918	0.09	-1.04576	Australasia_IndoMalaya	1	0	0	1	0	0
Myrialepis_paradoxa	45	1.65321	0.03	-1.52288	Australasia_IndoMalaya	1	0	1	0	0	0
Nannorrhops_ritchieana	4.5	0.653213	0.02	-1.69897	Australasia_IndoMalaya	0	0	1	0	0	1
Nenga_banaensis	6	0.778151	0.01	-2	Australasia_IndoMalaya	0	0	1	0	0	1
Nenga_gajah	2	0.30103	0.025	-1.60206	Australasia_IndoMalaya	1	1	0	0	0	0
Nenga_grandiflora	2	0.30103	0.0152	-1.81816	Australasia_IndoMalaya	0	0	1	0	0	1
Nenga_macrocarpa	6	0.778151	0.02	-1.69897	Australasia_IndoMalaya	0	0	1	0	0	1
Nenga_pumila	7	0.845098	0.015	-1.82391	Australasia_IndoMalaya	1	1	1	0	0	0
Neonicholsonia_watsonii	1	0	0.006	-2.22185	Neotropics	0	0	1	0	0	1
Neoveitchia_brunnea	na		na		Australasia_IndoMalaya	1	0	0	1	0	0
Neoveitchia_storckii	20	1.30103	0.025	-1.60206	Australasia_IndoMalaya	1	0	0	1	0	0
Nephrosperma_van_houtteanum	13	1.11394	0.0125	-1.90309	Afrotropics	0	1	0	0	1	0
Normanbya_normanbyi	30	1.47712	0.03	-1.52288	Australasia_IndoMalaya	0	0	1	0	0	1
Nypa_fruticans	0		0.1	-1	Afrotropics/Australasia_IndoMalaya/Neotropics	1	1	1	0	0	0
Oenocarpus_bacaba	20	1.30103	0.02	-1.69897	Neotropics	0	0	1	0	0	1
Oenocarpus_balickii	14	1.14613	0.015	-1.82391	Neotropics	0	0	1	0	0	1
Oenocarpus_bataua	26	1.41497	0.025	-1.60206	Neotropics	1	1	1	0	0	0
Oenocarpus_circumtextus	6	0.778151	0.01	-2	Neotropics	0	0	1	0	0	1
Oenocarpus_distichus	10.2	1.0086	0.017	-1.76955	Neotropics	0	0	1	0	0	1
Oenocarpus_makeru	8	0.90309	0.017	-1.76955	Neotropics	0	0	1	0	0	1
Oenocarpus_mapora	15	1.17609	0.025	-1.60206	Neotropics	0	0	1	0	0	1
Oenocarpus_minor	10	1	0.015	-1.82391	Neotropics	0	0	1	0	0	1
Oenocarpus_simplex	4	0.60206	0.014	-1.85387	Neotropics	0	0	1	0	0	1
Oncocalamus_djodu	na		na		Afrotropics	0	0	1	0	0	1
Oncocalamus_macrospathus	35	1.54407	na		Afrotropics	0	0	1	0	0	1
Oncocalamus_mannii	30	1.47712	0.02	-1.69897	Afrotropics	0	0	1	0	0	1
Oncocalamus_tuleyi	30	1.47712	0.018	-1.74473	Afrotropics	0	0	1	0	0	1
Oncocalamus_wrightianus	10	1	na		Afrotropics	0	0	1	0	0	1
Oncosperma_fasciculatum	20	1.30103	0.12	-0.920819	Australasia_IndoMalaya	0	1	0	0	1	0
Oncosperma_gracilipes	10	1	na		Australasia_IndoMalaya	1	0	0	1	0	0
Oncosperma_horridum	25	1.39794	0.017	-1.76955	Australasia_IndoMalaya	1	1	1	0	0	0
Oncosperma_platyphyllum	8	0.90309	na		Australasia_IndoMalaya	1	0	0	1	0	0
Oncosperma_tigillarium	30	1.47712	0.01	-2	Australasia_IndoMalaya	1	1	1	0	0	0
Orania_archboldiana	15	1.17609	0.035	-1.45593	Australasia_IndoMalaya	0	1	0	0	1	0
Orania_bakeri	na		0.039	-1.40894	Australasia_IndoMalaya	0	1	0	0	1	0
Orania_dafonsoroensis	na		0.045	-1.34679	Australasia_IndoMalaya	0	1	0	0	1	0
Orania_decipiens	8	0.90309	0.042	-1.37675	Australasia_IndoMalaya	1	0	0	1	0	0
Orania_deflexa	10	1	na		Australasia_IndoMalaya	0	1	0	0	1	0
Orania_disticha	20	1.30103	0.06	-1.22185	Australasia_IndoMalaya	0	1	0	0	1	0
Orania_ferruginea	na		0.04	-1.39794	Australasia_IndoMalaya	0	1	0	0	1	0
Orania_gagavu	7	0.845098	0.009	-2.04576	Australasia_IndoMalaya	0	1	0	0	1	0
Orania_glauca	na		0.048	-1.31876	Australasia_IndoMalaya	0	1	0	0	1	0
Orania_grandiflora	na		0.05	-1.30103	Australasia_IndoMalaya	0	1	0	0	1	0
Orania_lauterbachiana	20	1.30103	0.05	-1.30103	Australasia_IndoMalaya	0	1	0	0	1	0
Orania_littoralis	na		0.05	-1.30103	Australasia_IndoMalaya	0	1	0	0	1	0
Orania_longisquama	20	1.30103	0.045	-1.34679	Afrotropics	0	1	0	0	1	0
Orania_longistaminodia	na		0.07	-1.1549	Australasia_IndoMalaya	0	1	0	0	1	0
Orania_macropetala	20	1.30103	0.06	-1.22185	Australasia_IndoMalaya	0	1	0	0	1	0
Orania_micrantha	na		0.028	-1.55284	Australasia_IndoMalaya	0	1	0	0	1	0
Orania_oreophila	na		0.045	-1.34679	Australasia_IndoMalaya	0	1	0	0	1	0
Orania_palindan	30	1.47712	0.075	-1.12494	Australasia_IndoMalaya	1	1	0	0	0	0
Orania_paraguanensis	20	1.30103	0.05	-1.30103	Australasia_IndoMalaya	1	1	0	0	0	0
Orania_parva	4	0.60206	0.013	-1.88606	Australasia_IndoMalaya	0	1	0	0	1	0
Orania_ravaka	20	1.30103	0.06	-1.22185	Afrotropics	0	1	0	0	1	0
Orania_regalis	11	1.04139	0.08	-1.09691	Australasia_IndoMalaya	0	1	0	0	1	0
Orania_subdisticha	na		0.04	-1.39794	Australasia_IndoMalaya	0	1	0	0	1	0
Orania_sylvicola	20	1.30103	0.04	-1.39794	Australasia_IndoMalaya	0	0	1	0	0	1
Orania_tabubilensis	na		0.02	-1.69897	Australasia_IndoMalaya	0	1	0	0	1	0
Orania_timikae	4	0.60206	na		Australasia_IndoMalaya	0	1	0	0	1	0
Orania_trispatha	22	1.34242	0.045	-1.34679	Afrotropics	0	1	0	0	1	0
Orania_zonae	na		0.04	-1.39794	Australasia_IndoMalaya	0	1	0	0	1	0
Oraniopsis_appendiculata	20	1.30103	0.029	-1.5376	Australasia_IndoMalaya	0	0	1	0	0	1
Parajubaea_cocoides	16	1.20412	0.04	-1.39794	Neotropics	0	0	1	0	0	1
Parajubaea_sunkha	14	1.14613	0.03	-1.52288	Neotropics	0	0	1	0	0	1
Parajubaea_torallyi	15	1.17609	0.05	-1.30103	Neotropics	0	0	1	0	0	1
Pelagodoxa_henryana	11	1.04139	0.053	-1.27572	Australasia_IndoMalaya	1	0	0	1	0	0
Phoenicophorium_borsigianum	15	1.17609	0.008	-2.09691	Afrotropics	0	1	0	0	1	0
Phoenix_acaulis	0.5	-0.30103	0.08	-1.09691	Australasia_IndoMalaya	0	0	1	0	0	1
Phoenix_andamanensis	5	0.69897	0.001	-3	Australasia_IndoMalaya	1	0	0	1	0	0
[truncated: 541 more rows]

## Sheet: Palm_Height_Size
Palm height data for 1,982 palm species obtained from ﻿PalmTraits 1.0 (Kissling et al. 2019)- used for trait evolution model selection
Species	MSTEMHEIGHT (m)	LOG10
Acanthophoenix_crinita	10	1
Acanthophoenix_rousselii	25	1.39794
Acanthophoenix_rubra	15	1.17609
Acoelorrhaphe_wrightii	9.1	0.959041
Acrocomia_aculeata	12	1.07918
Acrocomia_crispa	18	1.25527
Acrocomia_media	15	1.17609
Actinokentia_divaricata	9	0.954243
Actinokentia_huerlimannii	9	0.954243
Actinorhytis_calapparia	40	1.60206
Adonidia_merrillii	7	0.845098
Aiphanes_bicornis	0.5	-0.30103
Aiphanes_buenaventurae	4	0.60206
Aiphanes_chiribogensis	3	0.477121
Aiphanes_deltoidea	2	0.30103
Aiphanes_duquei	5	0.69897
Aiphanes_eggersii	10	1
Aiphanes_erinacea	5	0.69897
Aiphanes_gelatinosa	9	0.954243
Aiphanes_graminifolia	5	0.69897
Aiphanes_grandis	21	1.32222
Aiphanes_hirsuta	10	1
Aiphanes_horrida	10	1
Aiphanes_leiostachys	5	0.69897
Aiphanes_lindeniana	7	0.845098
Aiphanes_linearis	12	1.07918
Aiphanes_macroloba	3	0.477121
Aiphanes_minima	18	1.25527
Aiphanes_parvifolia	2	0.30103
Aiphanes_pilaris	7	0.845098
Aiphanes_simplex	4	0.60206
Aiphanes_spicata	0.3	-0.522879
Aiphanes_tricuspidata	4.5	0.653213
Aiphanes_ulei	6	0.778151
Aiphanes_verrucosa	8	0.90309
Aiphanes_weberbaueri	1.5	0.176091
Allagoptera_arenaria	0.2	-0.69897
Allagoptera_brevicalyx	2	0.30103
Allagoptera_campestris	0.2	-0.69897
Allagoptera_caudescens	8	0.90309
Allagoptera_leucocalyx	2	0.30103
Ammandra_decasperma	1.5	0.176091
Aphandra_natalia	11	1.04139
Archontophoenix_alexandrae	30	1.47712
Archontophoenix_cunninghamiana	30	1.47712
Archontophoenix_maxima	22	1.34242
Archontophoenix_myolensis	20	1.30103
Archontophoenix_purpurea	25	1.39794
Archontophoenix_tuckeri	20	1.30103
Areca_abdulrahmanii	2.5	0.39794
Areca_ahmadii	0.08	-1.09691
Areca_andersonii	2.5	0.39794
Areca_arundinacea	2.5	0.39794
Areca_brachypoda	0.06	-1.22185
Areca_caliso	6	0.778151
Areca_camarinensis	3	0.477121
Areca_catechu	25	1.39794
Areca_chaiana	3	0.477121
Areca_concinna	5	0.69897
Areca_costulata	5	0.69897
Areca_furcata	2	0.30103
Areca_hutchinsoniana	3	0.477121
Areca_insignis	3.5	0.544068
Areca_ipot	4	0.60206
Areca_jugahpunya	1.5	0.176091
Areca_kinabaluensis	5	0.69897
Areca_klingkangensis	4	0.60206
Areca_laosensis	6	0.778151
Areca_macrocalyx	10	1
Areca_minuta	2	0.30103
Areca_montana	4	0.60206
Areca_novohibernica	4	0.60206
Areca_oxycarpa	2	0.30103
Areca_parens	25	1.39794
Areca_rheophytica	2	0.30103
Areca_ridleyana	2.5	0.39794
Areca_songthanhensis	1.5	0.176091
Areca_subacaulis	1.5	0.176091
Areca_triandra	6	0.778151
Areca_tunku	5	0.69897
Areca_vestiaria	15	1.17609
Areca_vidaliana	3	0.477121
Areca_whitfordii	10	1
Arenga_australasica	20	1.30103
Arenga_brevipes	15	1.17609
Arenga_caudata	1.5	0.176091
Arenga_distincta	5	0.69897
Arenga_engleri	4	0.60206
Arenga_hastata	2	0.30103
Arenga_hookeriana	0.5	-0.30103
Arenga_listeri	20	1.30103
Arenga_longicarpa	3	0.477121
Arenga_longipes	0.25	-0.60206
Arenga_micrantha	2	0.30103
Arenga_microcarpa	8	0.90309
Arenga_mindorensis	0.3	-0.522879
Arenga_obtusifolia	20	1.30103
Arenga_pinnata	20	1.30103
Arenga_plicata	1.5	0.176091
Arenga_porphyrocarpa	2.4	0.380211
Arenga_retroflorescens	0.8	-0.09691
Arenga_ryukyuensis	2	0.30103
Arenga_talamauensis	2	0.30103
Arenga_tremula	4	0.60206
Arenga_undulatifolia	10	1
Arenga_westerhoutii	20	1.30103
Arenga_wightii	7	0.845098
Asterogyne_guianensis	3	0.477121
Asterogyne_martiana	2	0.30103
Asterogyne_ramosa	3	0.477121
Asterogyne_spicata	8	0.90309
Asterogyne_yaracuyense	8	0.90309
Astrocaryum_acaule	1	0
Astrocaryum_aculeatissimum	8	0.90309
Astrocaryum_aculeatum	20	1.30103
Astrocaryum_alatum	7	0.845098
Astrocaryum_carnosum	4	0.60206
Astrocaryum_chambira	30	1.47712
Astrocaryum_chonta	7	0.845098
Astrocaryum_confertum	17	1.23045
Astrocaryum_faranae	10	1
Astrocaryum_farinosum	4	0.60206
Astrocaryum_ferrugineum	8	0.90309
Astrocaryum_giganteum	4	0.60206
Astrocaryum_gratum	5	0.69897
Astrocaryum_huaimi	7	0.845098
Astrocaryum_huicungo	2	0.30103
Astrocaryum_jauari	20	1.30103
Astrocaryum_javarense	4	0.60206
Astrocaryum_macrocalyx	9	0.954243
Astrocaryum_mexicanum	6	0.778151
Astrocaryum_minus	3	0.477121
Astrocaryum_murumuru	15	1.17609
Astrocaryum_paramaca	8	0.90309
Astrocaryum_perangustatum	4	0.60206
Astrocaryum_rodriguesii	20	1.30103
Astrocaryum_sciophilum	12	1.07918
Astrocaryum_standleyanum	15	1.17609
Astrocaryum_triandrum	5	0.69897
Astrocaryum_ulei	8	0.90309
Astrocaryum_urostachys	10	1
Astrocaryum_vulgare	15	1.17609
Attalea_amygdalina	0.5	-0.30103
Attalea_apoda	13	1.11394
Attalea_brasiliensis	6	0.778151
Attalea_brejinhoensis	30	1.47712
Attalea_butyracea	25	1.39794
Attalea_cohune	25	1.39794
Attalea_colenda	35	1.54407
Attalea_compta	15	1.17609
Attalea_crassispatha	20	1.30103
Attalea_dahlgreniana	15	1.17609
Attalea_dubia	25	1.39794
Attalea_eichleri	1.5	0.176091
Attalea_funifera	15	1.17609
Attalea_maripa	20	1.30103
Attalea_oleifera	30	1.47712
Attalea_phalerata	10	1
Attalea_pindobassu	15	1.17609
Attalea_princeps	15	1.17609
Attalea_rostrata	1.5	0.176091
Attalea_salvadorensis	30	1.47712
Attalea_seabrensis	20	1.30103
Attalea_septuagenata	12	1.07918
Attalea_speciosa	20	1.30103
Attalea_spectabilis	1	0
Attalea_tessmannii	19	1.27875
Attalea_vitrivir	20	1.30103
Bactris_acanthocarpa	2	0.30103
Bactris_acanthocarpoides	4	0.60206
Bactris_ana_juliae	3	0.477121
Bactris_aubletiana	2	0.30103
Bactris_bahiensis	3	0.477121
Bactris_balanophora	7	0.845098
Bactris_barronis	8	0.90309
Bactris_bidentula	4	0.60206
Bactris_bifida	4	0.60206
Bactris_brongniartii	6	0.778151
Bactris_campestris	5	0.69897
Bactris_caryotifolia	1.5	0.176091
Bactris_caudata	5	0.69897
Bactris_charnleyae	2	0.30103
Bactris_chaveziae	4	0.60206
Bactris_coloniata	7	0.845098
Bactris_coloradonis	10	1
Bactris_concinna	8	0.90309
Bactris_constanciae	5	0.69897
Bactris_corossilla	6	0.778151
Bactris_cubensis	6	0.778151
Bactris_cuspidata	1.5	0.176091
Bactris_dianeura	5	0.69897
Bactris_elegans	3.5	0.544068
Bactris_faucium	6	0.778151
Bactris_ferruginea	10	1
Bactris_fissifrons	3	0.477121
Bactris_gasipaes	18	1.25527
Bactris_gastoniana	0.6	-0.221849
Bactris_glandulosa	5	0.69897
Bactris_glassmanii	3	0.477121
Bactris_glaucescens	4	0.60206
Bactris_gracilior	4	0.60206
Bactris_grayumii	3.5	0.544068
Bactris_guineensis	3	0.477121
Bactris_halmoorei	8	0.90309
Bactris_hatschbachii	5	0.69897
Bactris_herrerana	3	0.477121
Bactris_hirta	3	0.477121
Bactris_horridispatha	6	0.778151
Bactris_jamaicana	12	1.07918
Bactris_killipii	0.6	-0.221849
Bactris_kunorum	6	0.778151
Bactris_longiseta	4.5	0.653213
Bactris_macroacantha	4	0.60206
Bactris_major	10	1
Bactris_maraja	7	0.845098
Bactris_martiana	8	0.90309
Bactris_mexicana	3	0.477121
Bactris_militaris	5	0.69897
Bactris_oligocarpa	1.5	0.176091
Bactris_oligoclada	3	0.477121
Bactris_panamensis	3	0.477121
Bactris_pickelii	3	0.477121
Bactris_pilosa	10	1
Bactris_pliniana	3	0.477121
Bactris_plumeriana	10	1
Bactris_ptariana	3	0.477121
Bactris_rhaphidacantha	1.5	0.176091
Bactris_riparia	10	1
Bactris_rostrata	6	0.778151
Bactris_schultesii	1.5	0.176091
Bactris_setiflora	5	0.69897
Bactris_setosa	6	0.778151
Bactris_setulosa	10	1
Bactris_simplicifrons	2.5	0.39794
Bactris_soeiroana	1.5	0.176091
Bactris_sphaerocarpa	1.5	0.176091
Bactris_syagroides	1.5	0.176091
Bactris_tefensis	1.5	0.176091
Bactris_timbuiensis	4.5	0.653213
Bactris_tomentosa	3	0.477121
Bactris_turbinocarpa	1.7	0.230449
Bactris_vulgaris	3	0.477121
Balaka_longirostris	7	0.845098
Balaka_macrocarpa	4	0.60206
Balaka_microcarpa	10	1
Balaka_pauciflora	1	0
Balaka_seemannii	7	0.845098
Balaka_streptostachys	7	0.845098
Basselinia_deplanchei	8	0.90309
Basselinia_favieri	15	1.17609
Basselinia_glabrata	15	1.17609
Basselinia_gracilis	8	0.90309
Basselinia_humboldtiana	15	1.17609
Basselinia_iterata	10	1
Basselinia_pancheri	15	1.17609
Basselinia_sordida	12	1.07918
Basselinia_tomentosa	20	1.30103
Basselinia_velutina	15	1.17609
Basselinia_vestita	5	0.69897
Beccariophoenix_alfredii	15	1.17609
Beccariophoenix_madagascariensis	12	1.07918
Bentinckia_condapanna	10	1
Bentinckia_nicobarica	20	1.30103
Bismarckia_nobilis	25	1.39794
Borassodendron_machadonis	20	1.30103
Borassus_aethiopum	30	1.47712
Borassus_akeassii	15	1.17609
Borassus_flabellifer	25	1.39794
Borassus_heineanus	25	1.39794
Borassus_madagascariensis	25	1.39794
Brahea_aculeata	9	0.954243
Brahea_armata	15	1.17609
Brahea_brandegeei	18	1.25527
Brahea_calcarea	12	1.07918
Brahea_decumbens	2.5	0.39794
Brahea_dulcis	7.5	0.875061
Brahea_edulis	13	1.11394
Brahea_moorei	0.3	-0.522879
Brahea_pimo	5	0.69897
Brahea_salvadorensis	6	0.778151
Brahea_sarukhanii	5	0.69897
Brassiophoenix_drymophloeoides	10.2	1.0086
Brassiophoenix_schumannii	10	1
Burretiokentia_dumasii	15	1.17609
Burretiokentia_grandiflora	12	1.07918
Burretiokentia_hapala	15	1.17609
Burretiokentia_koghiensis	18	1.25527
Burretiokentia_vieillardii	20	1.30103
Butia_archeri	1	0
Butia_capitata	6	0.778151
Butia_eriospatha	6	0.778151
Butia_exilata	1.5	0.176091
Butia_lallemantii	0.84	-0.0757207
Butia_paraguayensis	4	0.60206
Butia_purpurascens	4	0.60206
Butia_yatay	12	1.07918
Calamus_acanthochlamys	7	0.845098
Calamus_acanthophyllus	1	0
Calamus_acanthospathus	30	1.47712
Calamus_acuminatus	40	1.60206
Calamus_albidus	6	0.778151
Calamus_amplijugus	20	1.30103
Calamus_andamanicus	24	1.38021
Calamus_arborescens	10	1
Calamus_aruensis	50	1.69897
Calamus_ashtonii	20	1.30103
Calamus_australis	35	1.54407
Calamus_austroguangxiensis	10	1
Calamus_axillaris	40	1.60206
Calamus_bachmaensis	10	1
Calamus_bacularis	2	0.30103
Calamus_balingensis	12	1.07918
Calamus_baratangensis	25	1.39794
Calamus_barbatus	15	1.17609
Calamus_basui	20	1.30103
Calamus_beccarii	50	1.69897
Calamus_benkulensis	20	1.30103
Calamus_bimaniferus	3	0.477121
Calamus_blumei	60	1.77815
Calamus_boniensis	35	1.54407
Calamus_bousigonii	20	1.30103
Calamus_brandisii	15	1.17609
Calamus_burckianus	25	1.39794
Calamus_burkillianus	20	1.30103
Calamus_caesius	100	2
Calamus_calospathus	10	1
Calamus_caryotoides	15	1.17609
Calamus_castaneus	1.5	0.176091
Calamus_centralis	20	1.30103
Calamus_ceratophorus	30	1.47712
Calamus_ciliaris	25	1.39794
Calamus_cockburnii	0.08	-1.09691
Calamus_compsostachys	10	1
Calamus_comptus	10	1
Calamus_concinnus	6	0.778151
Calamus_congestiflorus	20	1.30103
Calamus_conirostris	10	1
Calamus_convallium	20	1.30103
Calamus_corneri	20	1.30103
Calamus_corrugatus	15	1.17609
Calamus_crassifolius	10	1
Calamus_crispus	10	1
Calamus_dasyacanthus	15	1.17609
Calamus_deerratus	20	1.30103
Calamus_delessertianus	40	1.60206
Calamus_delicatulus	10	1
Calamus_densiflorus	40	1.60206
Calamus_dianbaiensis	4	0.60206
Calamus_diepenhorstii	20	1.30103
Calamus_digitatus	5	0.69897
Calamus_dilaceratus	20	1.30103
Calamus_dioicus	10	1
Calamus_distentus	8	0.90309
Calamus_divaricatus	15	1.17609
Calamus_dransfieldii	22	1.34242
Calamus_egregius	50	1.69897
Calamus_elopurensis	7	0.845098
Calamus_endauensis	25	1.39794
Calamus_erectus	6	0.778151
Calamus_erinaceus	15	1.17609
Calamus_erioacanthus	10	1
Calamus_essigii	8	0.90309
Calamus_evansii	7	0.845098
Calamus_exilis	15	1.17609
Calamus_eximius	18	1.25527
Calamus_faberi	15	1.17609
Calamus_fertilis	30	1.47712
Calamus_filipendulus	5	0.69897
Calamus_flabellatus	30	1.47712
Calamus_flagellum	30	1.47712
Calamus_floribundus	6	0.778151
Calamus_formosanus	20	1.30103
Calamus_gamblei	30	1.47712
Calamus_gibbsianus	8	0.90309
Calamus_godefroyi	30	1.47712
Calamus_gonospermus	10	1
Calamus_gracilis	30	1.47712
Calamus_griseus	5	0.69897
Calamus_guruba	20	1.30103
Calamus_harmandii	1.1	0.0413927
Calamus_henryanus	20	1.30103
Calamus_hepburnii	20	1.30103
Calamus_heteracanthus	25	1.39794
Calamus_hispidulus	10	1
Calamus_holttumii	15	1.17609
Calamus_hookerianus	10	1
Calamus_hukaungensis	4	0.60206
Calamus_humboldtianus	10	1
Calamus_hypertrichosus	3	0.477121
Calamus_insignis	40	1.60206
Calamus_javensis	10	1
Calamus_karnatakensis	35	1.54407
Calamus_kiahii	10	1
Calamus_kingianus	5	0.69897
Calamus_kontumensis	3	0.477121
Calamus_lacciferus	15	1.17609
Calamus_laevigatus	30	1.47712
Calamus_lakshmanae	20	1.30103
Calamus_lambirensis	3	0.477121
Calamus_laoensis	40	1.60206
Calamus_lateralis	70	1.8451
Calamus_latifolius	20	1.30103
Calamus_laxissimus	3	0.477121
Calamus_leloi	10	1
Calamus_leptospadix	25	1.39794
Calamus_lobbianus	0.5	-0.30103
Calamus_longipinna	25	1.39794
Calamus_longisetus	50	1.69897
Calamus_longispathus	7	0.845098
Calamus_luridus	20	1.30103
Calamus_macrochlamys	50	1.69897
Calamus_macrorhynchus	3	0.477121
Calamus_macrosphaerion	40	1.60206
Calamus_maiadum	3	0.477121
Calamus_malawaliensis	7	0.845098
Calamus_manan	170	2.23045
Calamus_marginatus	15	1.17609
Calamus_mattanensis	15	1.17609
Calamus_maturbongsii	30	1.47712
Calamus_meghalayensis	2	0.30103
Calamus_merrillii	60	1.77815
Calamus_mesilauensis	10	1
Calamus_metzianus	15	1.17609
Calamus_microsphaerion	10	1
Calamus_minor	3	0.477121
Calamus_minutus	0.6	-0.221849
Calamus_modestus	1.5	0.176091
Calamus_mogeae	4	0.60206
Calamus_moti	45	1.65321
Calamus_muelleri	20	1.30103
Calamus_multispicatus	5	0.69897
Calamus_muricatus	10	1
Calamus_myriacanthus	3	0.477121
Calamus_nagbettai	25	1.39794
Calamus_nambariensis	30	1.47712
Calamus_nanodendron	1	0
Calamus_neelagiricus	25	1.39794
Calamus_nematospadix	10	1
Calamus_nielsenii	1	0
Calamus_occidentalis	100	2
Calamus_oligostachys	7	0.845098
Calamus_optimus	50	1.69897
Calamus_ornatus	60	1.77815
Calamus_ovoideus	100	2
Calamus_oxleyanus	15	1.17609
Calamus_oxycarpus	3	0.477121
Calamus_pachypus	26	1.41497
Calamus_pachystemonus	15	1.17609
Calamus_palustris	30	1.47712
Calamus_pandanosmus	15	1.17609
Calamus_papuanus	15	1.17609
Calamus_parvulus	10	1
Calamus_paspalanthus	20	1.30103
Calamus_paulii	1	0
Calamus_penicillatus	40	1.60206
Calamus_perakensis	5	0.69897
Calamus_peregrinus	40	1.60206
Calamus_pholidostachys	30	1.47712
Calamus_pilosellus	10	1
Calamus_platyspathus	25	1.39794
Calamus_poensis	5	0.69897
Calamus_pogonacanthus	30	1.47712
Calamus_poilanei	150	2.17609
Calamus_praetermissus	25	1.39794
Calamus_pseudorivalis	30	1.47712
Calamus_pseudotenuis	15	1.17609
Calamus_pseudoulur	20	1.30103
Calamus_psilocladus	5	0.69897
Calamus_pycnocarpus	30	1.47712
Calamus_pygmaeus	0.3	-0.522879
Calamus_quinquenervius	70	1.8451
Calamus_radiatus	5	0.69897
Calamus_radicalis	40	1.60206
Calamus_radulosus	15	1.17609
Calamus_renukae	25	1.39794
Calamus_rhabdocladus	40	1.60206
Calamus_ridleyanus	30	1.47712
Calamus_rotang	30	1.47712
Calamus_rudentum	75	1.87506
Calamus_rugosus	8	0.90309
Calamus_ruvidus	25	1.39794
Calamus_salicifolius	2	0.30103
Calamus_sarawakensis	30	1.47712
Calamus_scabridulus	20	1.30103
Calamus_schlechterianus	8	0.90309
Calamus_scipionum	50	1.69897
Calamus_sedens	2	0.30103
Calamus_semierectus	15	1.17609
Calamus_semoi	20	1.30103
Calamus_senalingensis	15	1.17609
Calamus_seriatus	10	1
Calamus_shendurunii	20	1.30103
Calamus_siamensis	25	1.39794
Calamus_simplex	6	0.778151
Calamus_simplicifolius	50	1.69897
Calamus_siphonospathus	30	1.47712
Calamus_solitarius	50	1.69897
Calamus_sordidus	30	1.47712
Calamus_speciosissimus	25	1.39794
Calamus_spectatissimus	20	1.30103
Calamus_spicatus	4	0.60206
Calamus_spiralis	15	1.17609
Calamus_suaveolens	10	1
Calamus_subinermis	40	1.60206
Calamus_tanakadatei	20	1.30103
Calamus_temii	5	0.69897
Calamus_tenompokensis	2	0.30103
Calamus_tenuis	20	1.30103
Calamus_tetradactyloides	5	0.69897
Calamus_tetradactylus	6	0.778151
Calamus_thwaitesii	50	1.69897
Calamus_thysanolepis	5	0.69897
Calamus_tomentosus	20	1.30103
Calamus_travancoricus	15	1.17609
Calamus_tumidus	60	1.77815
Calamus_ulur	10	1
Calamus_unifarius	20	1.30103
Calamus_usitatus	10	1
Calamus_vattayila	30	1.47712
Calamus_vestitus	20	1.30103
Calamus_viminalis	35	1.54407
Calamus_viridispinus	15	1.17609
Calamus_viridissimus	15	1.17609
Calamus_vitiensis	15	1.17609
Calamus_walkeri	15	1.17609
Calamus_wanggaii	25	1.39794
Calamus_warburgii	40	1.60206
Calamus_whitmorei	3	0.477121
Calamus_wightii	30	1.47712
Calamus_wuliangshanensis	15	1.17609
Calamus_yentuensis	1.5	0.176091
Calamus_zebrinus	35	1.54407
Calamus_zonatus	10	1
Calyptrocalyx_albertisianus	15	1.17609
Calyptrocalyx_amoenus	5	0.69897
Calyptrocalyx_arfakianus	2.5	0.39794
Calyptrocalyx_awa	3	0.477121
Calyptrocalyx_caudiculatus	3	0.477121
Calyptrocalyx_doxanthus	2	0.30103
Calyptrocalyx_elegans	5	0.69897
Calyptrocalyx_flabellatus	3	0.477121
Calyptrocalyx_forbesii	5	0.69897
Calyptrocalyx_geonomiformis	2	0.30103
Calyptrocalyx_hollrungii	3	0.477121
Calyptrocalyx_julianettii	2	0.30103
Calyptrocalyx_lauterbachianus	9	0.954243
Calyptrocalyx_laxiflorus	0.02	-1.69897
Calyptrocalyx_lepidotus	10	1
Calyptrocalyx_leptostachys	4	0.60206
Calyptrocalyx_merrillianus	4	0.60206
Calyptrocalyx_micholitzii	1	0
Calyptrocalyx_multifidus	2	0.30103
Calyptrocalyx_pachystachys	5	0.69897
Calyptrocalyx_pauciflorus	2	0.30103
Calyptrocalyx_polyphyllus	4	0.60206
Calyptrocalyx_pusillus	1	0
Calyptrocalyx_sessiliflorus	3	0.477121
Calyptrocalyx_spicatus	14	1.14613
Calyptrocalyx_yamutumene	2.5	0.39794
Calyptrogyne_allenii	2.5	0.39794
Calyptrogyne_anomala	0.5	-0.30103
Calyptrogyne_costatifrons	5.43	0.7348
Calyptrogyne_deneversii	1	0
Calyptrogyne_fortunensis	1	0
Calyptrogyne_ghiesbreghtiana	5	0.69897
Calyptrogyne_kunorum	1.75	0.243038
Calyptrogyne_osensis	0.5	-0.30103
Calyptrogyne_panamensis	1	0
Calyptrogyne_sanblasensis	1.7	0.230449
Calyptrogyne_trichostachys	1	0
Calyptrogyne_tutensis	0.7	-0.154902
Calyptronoma_occidentalis	12	1.07918
Calyptronoma_plumeriana	10	1
Calyptronoma_rivalis	15	1.17609
Carpentaria_acuminata	30	1.47712
Carpoxylon_macrospermum	25	1.39794
Caryota_angustifolia	30	1.47712
Caryota_cumingii	20	1.30103
Caryota_kiriwongensis	35	1.54407
Caryota_maxima	33	1.51851
Caryota_mitis	10	1
Caryota_monostachya	3	0.477121
Caryota_no	20	1.30103
Caryota_obtusa	40	1.60206
Caryota_ophiopellis	8	0.90309
Caryota_rumphiana	20	1.30103
Caryota_sympetala	6	0.778151
Caryota_urens	20	1.30103
Caryota_zebrina	20	1.30103
Ceratolobus_concolor	15	1.17609
Ceratolobus_discolor	20	1.30103
Ceratolobus_glaucescens	10	1
Ceratolobus_kingianus	15	1.17609
Ceratolobus_pseudoconcolor	10	1
Ceratolobus_subangulatus	20	1.30103
Ceroxylon_alpinum	21	1.32222
Ceroxylon_amazonicum	12	1.07918
Ceroxylon_ceriferum	25	1.39794
Ceroxylon_echinulatum	20	1.30103
Ceroxylon_parvifrons	15	1.17609
Ceroxylon_parvum	10	1
Ceroxylon_peruvianum	12	1.07918
Ceroxylon_pityrophyllum	22	1.34242
Ceroxylon_quindiuense	61	1.78533
Ceroxylon_sasaimae	15	1.17609
Ceroxylon_ventricosum	35	1.54407
Ceroxylon_vogelianum	17	1.23045
Chamaedorea_adscendens	2.5	0.39794
Chamaedorea_allenii	2	0.30103
Chamaedorea_alternans	6	0.778151
Chamaedorea_amabilis	2	0.30103
Chamaedorea_anemophila	4	0.60206
Chamaedorea_angustisecta	4	0.60206
Chamaedorea_arenbergiana	4	0.60206
Chamaedorea_atrovirens	2	0.30103
Chamaedorea_benziei	5	0.69897
Chamaedorea_binderi	0.5	-0.30103
Chamaedorea_brachypoda	2.5	0.39794
Chamaedorea_carchensis	5	0.69897
Chamaedorea_castillo_montii	0.5	-0.30103
Chamaedorea_cataractarum	2	0.30103
Chamaedorea_christinae	4	0.60206
Chamaedorea_correae	1	0
Chamaedorea_costaricana	8	0.90309
Chamaedorea_crucensis	2	0.30103
Chamaedorea_dammeriana	1	0
Chamaedorea_deckeriana	2	0.30103
Chamaedorea_deneversiana	2	0.30103
Chamaedorea_elatior	20	1.30103
Chamaedorea_elegans	2	0.30103
Chamaedorea_ernesti_augusti	2	0.30103
Chamaedorea_falcifera	6	0.778151
Chamaedorea_foveata	2.5	0.39794
Chamaedorea_fractiflexa	1	0
Chamaedorea_fragrans	4	0.60206
Chamaedorea_frondosa	0.7	-0.154902
Chamaedorea_geonomiformis	2	0.30103
Chamaedorea_glaucifolia	4	0.60206
Chamaedorea_graminifolia	3	0.477121
Chamaedorea_guntheriana	3	0.477121
Chamaedorea_hodelii	2	0.30103
Chamaedorea_hooperiana	4	0.60206
Chamaedorea_ibarrae	0.3	-0.522879
Chamaedorea_incrustata	6	0.778151
Chamaedorea_keelerorum	4	0.60206
Chamaedorea_klotzschiana	4	0.60206
Chamaedorea_lehmannii	2	0.30103
Chamaedorea_liebmannii	4	0.60206
Chamaedorea_linearis	10	1
Chamaedorea_lucidifrons	2	0.30103
Chamaedorea_macrospadix	3	0.477121
Chamaedorea_matae	3	0.477121
Chamaedorea_metallica	3	0.477121
Chamaedorea_microphylla	1	0
Chamaedorea_microspadix	3	0.477121
Chamaedorea_moliniana	3	0.477121
Chamaedorea_nationsiana	2.5	0.39794
Chamaedorea_neurochlamys	4.5	0.653213
Chamaedorea_nubium	3	0.477121
Chamaedorea_oblongata	3	0.477121
Chamaedorea_oreophila	3	0.477121
Chamaedorea_pachecoana	0.3	-0.522879
Chamaedorea_palmeriana	1	0
Chamaedorea_parvifolia	2	0.30103
Chamaedorea_parvisecta	2	0.30103
Chamaedorea_pauciflora	2	0.30103
Chamaedorea_pedunculata	3	0.477121
Chamaedorea_pinnatifrons	4.5	0.653213
Chamaedorea_piscifolia	1.5	0.176091
Chamaedorea_pittieri	2	0.30103
Chamaedorea_plumosa	4	0.60206
Chamaedorea_pochutlensis	5	0.69897
Chamaedorea_ponderosa	4	0.60206
Chamaedorea_pumila	0.5	-0.30103
Chamaedorea_pygmaea	0.75	-0.124939
Chamaedorea_queroana	1	0
Chamaedorea_radicalis	4	0.60206
Chamaedorea_recurvata	2.5	0.39794
Chamaedorea_rhizomatosa	2.5	0.39794
Chamaedorea_ricardoi	8	0.90309
Chamaedorea_rigida	2	0.30103
Chamaedorea_robertii	0.5	-0.30103
Chamaedorea_rojasiana	1	0
Chamaedorea_rossteniorum	0.5	-0.30103
Chamaedorea_sartorii	4	0.60206
Chamaedorea_scheryi	1.5	0.176091
Chamaedorea_schiedeana	4	0.60206
Chamaedorea_schippii	3	0.477121
Chamaedorea_seifrizii	0.25	-0.60206
Chamaedorea_serpens	1.5	0.176091
Chamaedorea_simplex	1	0
Chamaedorea_skutchii	2.5	0.39794
Chamaedorea_smithii	2	0.30103
Chamaedorea_stolonifera	2	0.30103
Chamaedorea_stricta	1.5	0.176091
Chamaedorea_subjectifolia	3.5	0.544068
Chamaedorea_tenerrima	1.5	0.176091
Chamaedorea_tepejilote	7	0.845098
Chamaedorea_tuerckheimii	1	0
Chamaedorea_undulatifolia	1	0
Chamaedorea_verapazensis	2	0.30103
Chamaedorea_verecunda	0.75	-0.124939
Chamaedorea_volcanensis	1	0
Chamaedorea_vulgata	2	0.30103
Chamaedorea_warscewiczii	4	0.60206
Chamaedorea_whitelockiana	2	0.30103
Chamaedorea_woodsoniana	12	1.07918
Chamaedorea_zamorae	3	0.477121
Chamaerops_humilis	6	0.778151
Chambeyronia_lepidota	15	1.17609
Chambeyronia_macrocarpa	20	1.30103
Chelyocarpus_chuco	12	1.07918
Chelyocarpus_dianeurus	15	1.17609
Chelyocarpus_repens	1	0
Chelyocarpus_ulei	8	0.90309
Chuniophoenix_hainanensis	5	0.69897
Chuniophoenix_nana	2	0.30103
Clinosperma_bracteale	15	1.17609
Clinosperma_lanuginosa	6	0.778151
Clinosperma_macrocarpa	15	1.17609
Clinosperma_vaginata	5	0.69897
Clinostigma_collegarum	16	1.20412
Clinostigma_exorrhizum	20	1.30103
Clinostigma_gronophyllum	22	1.34242
Clinostigma_haerestigma	9.5	0.977724
Clinostigma_harlandii	15	1.17609
Clinostigma_onchorhynchum	15	1.17609
Clinostigma_ponapense	20	1.30103
Clinostigma_samoense	25	1.39794
Clinostigma_savoryanum	16	1.20412
Clinostigma_warburgii	20	1.30103
Coccothrinax_alexandri	30	1.47712
Coccothrinax_argentata	10	1
Coccothrinax_argentea	15	1.17609
Coccothrinax_barbadensis	15	1.17609
Coccothrinax_bermudezii	3	0.477121
Coccothrinax_borhidiana	7	0.845098
Coccothrinax_boschiana	12	1.07918
Coccothrinax_crinita	10	1
Coccothrinax_ekmanii	15	1.17609
Coccothrinax_fragrans	8	0.90309
Coccothrinax_gracilis	10	1
Coccothrinax_guantanamensis	1.5	0.176091
Coccothrinax_gundlachii	10	1
Coccothrinax_hioramii	12	1.07918
Coccothrinax_inaguensis	6	0.778151
Coccothrinax_jamaicensis	8	0.90309
Coccothrinax_litoralis	12	1.07918
Coccothrinax_miraguama	15	1.17609
Coccothrinax_munizii	12	1.07918
Coccothrinax_pauciramosa	15	1.17609
Coccothrinax_proctorii	8	0.90309
Coccothrinax_readii	6	0.778151
Coccothrinax_salvatoris	8	0.90309
Coccothrinax_scoparia	12	1.07918
Coccothrinax_spissa	8	0.90309
Coccothrinax_torrida	8	0.90309
Coccothrinax_yuraguana	8	0.90309
Cocos_nucifera	35	1.54407
Colpothrinax_aphanopetala	20	1.30103
Colpothrinax_cookii	20	1.30103
Colpothrinax_wrightii	15	1.17609
Copernicia_alba	30	1.47712
Copernicia_baileyana	20	1.30103
Copernicia_berteroana	10	1
Copernicia_brittonorum	12	1.07918
Copernicia_cowellii	2.5	0.39794
Copernicia_curtissii	7	0.845098
Copernicia_ekmanii	12	1.07918
Copernicia_fallaensis	20	1.30103
Copernicia_gigas	20	1.30103
Copernicia_glabrescens	6	0.778151
Copernicia_hospita	8	0.90309
Copernicia_macroglossa	9.1	0.959041
Copernicia_prunifera	15	1.17609
Copernicia_rigida	15	1.17609
Copernicia_tectorum	10	1
Copernicia_yarey	8	0.90309
Corypha_lecomtei	5	0.69897
Corypha_taliera	10	1
Corypha_umbraculifera	25	1.39794
Corypha_utan	30	1.47712
Cryosophila_cookii	14	1.14613
Cryosophila_grayumii	5	0.69897
Cryosophila_guagara	10	1
Cryosophila_kalbreyeri	5	0.69897
Cryosophila_macrocarpa	5	0.69897
Cryosophila_nana	5	0.69897
Cryosophila_stauracantha	10	1
Cryosophila_warscewiczii	12	1.07918
Cryosophila_williamsii	7	0.845098
Cyphokentia_cerifera	20	1.30103
Cyphokentia_macrostachya	15	1.17609
Cyphophoenix_alba	10	1
Cyphophoenix_elegans	15	1.17609
Cyphophoenix_fulcita	13	1.11394
Cyphophoenix_nucele	15	1.17609
Cyphosperma_balansae	15	1.17609
Cyphosperma_tanga	5	0.69897
Cyphosperma_trichospadix	7	0.845098
Cyrtostachys_bakeri	25	1.39794
Cyrtostachys_barbata	25	1.39794
Cyrtostachys_elegans	20	1.30103
Cyrtostachys_excelsa	25	1.39794
Cyrtostachys_glauca	21.6	1.33445
Cyrtostachys_loriae	30	1.47712
Cyrtostachys_renda	20	1.30103
Daemonorops_acamptostachys	2	0.30103
Daemonorops_acehensis	5	0.69897
Daemonorops_angustifolia	50	1.69897
Daemonorops_asteracantha	10	1
Daemonorops_atra	15	1.17609
Daemonorops_aurea	20	1.30103
Daemonorops_banggiensis	3	0.477121
Daemonorops_beguinii	50	1.69897
Daemonorops_binnendijkii	25	1.39794
Daemonorops_brachystachys	3	0.477121
Daemonorops_brevicaulis	0.5	-0.30103
Daemonorops_collarifera	7	0.845098
Daemonorops_crinita	20	1.30103
Daemonorops_cristata	10	1
Daemonorops_curranii	20	1.30103
Daemonorops_depressiuscula	10	1
Daemonorops_didymophylla	20	1.30103
Daemonorops_draco	15	1.17609
Daemonorops_dransfieldii	6	0.778151
Daemonorops_elongata	15	1.17609
Daemonorops_fissa	30	1.47712
Daemonorops_fissilis	10	1
Daemonorops_forbesii	6	0.778151
Daemonorops_formicaria	20	1.30103
Daemonorops_geniculata	20	1.30103
Daemonorops_gracilipes	3	0.477121
Daemonorops_grandis	20	1.30103
Daemonorops_hirsuta	10	1
Daemonorops_ingens	1	0
Daemonorops_jenkinsiana	25	1.39794
Daemonorops_korthalsii	15	1.17609
Daemonorops_kunstleri	15	1.17609
Daemonorops_kurziana	25	1.39794
Daemonorops_leptopus	20	1.30103
Daemonorops_lewisiana	3	0.477121
Daemonorops_loheriana	20	1.30103
Daemonorops_longipes	5	0.69897
Daemonorops_longispatha	22	1.34242
Daemonorops_longistipes	10	1
Daemonorops_macrophylla	20	1.30103
Daemonorops_macroptera	15	1.17609
Daemonorops_maculata	5	0.69897
Daemonorops_manii	30	1.47712
Daemonorops_melanochaetes	30	1.47712
Daemonorops_micracantha	20	1.30103
Daemonorops_microstachys	1	0
Daemonorops_mollis	10	1
Daemonorops_mollispina	8	0.90309
Daemonorops_monticola	5	0.69897
Daemonorops_nuichuaensis	5	0.69897
Daemonorops_oblata	10	1
Daemonorops_oblonga	12	1.07918
Daemonorops_ochrolepis	15	1.17609
Daemonorops_ocreata	12	1.07918
Daemonorops_oxycarpa	15	1.17609
Daemonorops_periacantha	10	1
Daemonorops_poilanei	20	1.30103
Daemonorops_polita	15	1.17609
Daemonorops_rarispinosa	20	1.30103
Daemonorops_riedeliana	10	1
Daemonorops_robusta	7	0.845098
Daemonorops_rubra	10	1
Daemonorops_ruptilis	10	1
Daemonorops_sabut	40	1.60206
Daemonorops_sarasinorum	35	1.54407
Daemonorops_scapigera	3.5	0.544068
Daemonorops_sekundurensis	2	0.30103
Daemonorops_sepal	15	1.17609
Daemonorops_serpentina	0.2	-0.69897
Daemonorops_siberutensis	5	0.69897
Daemonorops_singalana	10	1
Daemonorops_sparsiflora	20	1.30103
Daemonorops_spectabilis	2	0.30103
Daemonorops_stenophylla	30	1.47712
Daemonorops_trichroa	15	1.17609
Daemonorops_unijuga	20	1.30103
Daemonorops_uschdraweitiana	10	1
Daemonorops_verticillaris	15	1.17609
Daemonorops_wrightmyoensis	20	1.30103
Deckenia_nobilis	40	1.60206
Desmoncus_chinantlensis	20	1.30103
Desmoncus_cirrhifer	20	1.30103
Desmoncus_costaricensis	6	0.778151
Desmoncus_giganteus	50	1.69897
Desmoncus_horridus	15	1.17609
Desmoncus_interjectus	6	0.778151
Desmoncus_latisectus	4	0.60206
Desmoncus_leptoclonos	10	1
Desmoncus_madrensis	6.5	0.812913
Desmoncus_mitis	10	1
Desmoncus_moorei	32.5	1.51188
Desmoncus_myriacanthos	9	0.954243
Desmoncus_obovoideus	7	0.845098
Desmoncus_orthacanthos	20	1.30103
Desmoncus_parvulus	10	1
Desmoncus_polyacanthos	37	1.5682
Desmoncus_pumilus	5	0.69897
Desmoncus_setosus	15	1.17609
Desmoncus_stans	2.5	0.39794
Desmoncus_vacivus	10	1
Dictyocaryum_fuscum	22	1.34242
Dictyocaryum_lamarckianum	25	1.39794
Dictyocaryum_ptarianum	20	1.30103
Dictyosperma_album	15	1.17609
Dransfieldia_micrantha	10	1
Drymophloeus_litigiosus	5	0.69897
Drymophloeus_oliviformis	4	0.60206
Dypsis_acaulis	0.05	-1.30103
Dypsis_acuminum	6	0.778151
Dypsis_albofarinosa	5	0.69897
Dypsis_ambanjae	5	0.69897
Dypsis_ambilaensis	3	0.477121
Dypsis_ambositrae	7	0.845098
Dypsis_andapae	1.2	0.0791812
Dypsis_andilamenensis	20	1.30103
Dypsis_andrianatonga	9	0.954243
Dypsis_angusta	2	0.30103
Dypsis_angustifolia	1	0
Dypsis_anjae	3	0.477121
Dypsis_ankaizinensis	15	1.17609
Dypsis_ankirindro	5	0.69897
Dypsis_antanambensis	4	0.60206
Dypsis_arenarum	6	0.778151
Dypsis_baronii	8	0.90309
Dypsis_basilonga	5	0.69897
Dypsis_beentjei	0.04	-1.39794
Dypsis_bejofo	25	1.39794
Dypsis_bernieriana	1	0
Dypsis_betamponensis	4	0.60206
Dypsis_boiviniana	8	0.90309
Dypsis_bonsai	2	0.30103
Dypsis_bosseri	2.5	0.39794
Dypsis_brevicaulis	0.15	-0.823909
Dypsis_brittiana	3	0.477121
Dypsis_cabadae	10	1
Dypsis_canaliculata	15	1.17609
Dypsis_canescens	8	0.90309
Dypsis_carlsmithii	6	0.778151
Dypsis_catatiana	1	0
Dypsis_caudata	3	0.477121
Dypsis_ceracea	15	1.17609
Dypsis_commersoniana	5	0.69897
Dypsis_concinna	2	0.30103
Dypsis_confusa	7	0.845098
Dypsis_cookei	2	0.30103
Dypsis_coriacea	2	0.30103
Dypsis_corniculata	6	0.778151
Dypsis_coursii	8	0.90309
Dypsis_crinita	15	1.17609
Dypsis_culminis	3	0.477121
Dypsis_curtisii	3.5	0.544068
Dypsis_decaryi	7	0.845098
Dypsis_decipiens	20	1.30103
Dypsis_delicatula	1.1	0.0413927
Dypsis_digitata	0.4	-0.39794
Dypsis_dracaenoides	4	0.60206
Dypsis_dransfieldii	8	0.90309
Dypsis_elegans	2	0.30103
Dypsis_eriostachys	1.5	0.176091
Dypsis_faneva	6	0.778151
Dypsis_fanjana	5	0.69897
Dypsis_fasciculata	6	0.778151
Dypsis_fibrosa	9	0.954243
Dypsis_forficifolia	4	0.60206
Dypsis_furcata	2	0.30103
Dypsis_gautieri	5	0.69897
Dypsis_glabrescens	2	0.30103
Dypsis_gronophyllum	4	0.60206
Dypsis_henrici	3	0.477121
Dypsis_heteromorpha	12	1.07918
Dypsis_heterophylla	2.5	0.39794
Dypsis_hiarakae	6	0.778151
Dypsis_hildebrandtii	2	0.30103
Dypsis_hovomantsina	15	1.17609
Dypsis_humbertii	3	0.477121
Dypsis_humblotiana	15	1.17609
Dypsis_ifanadianae	24	1.38021
Dypsis_integra	2	0.30103
Dypsis_intermedia	10	1
Dypsis_interrupta	3	0.477121
Dypsis_jeremiei	2	0.30103
Dypsis_jumelleana	4	0.60206
Dypsis_laevis	3	0.477121
Dypsis_lanceolata	6	0.778151
Dypsis_lantzeana	4	0.60206
Dypsis_lanuginosa	4	0.60206
Dypsis_lastelliana	15	1.17609
Dypsis_leptocheilos	10	1
Dypsis_ligulata	6	0.778151
Dypsis_linearis	7	0.845098
Dypsis_lokohoensis	3	0.477121
Dypsis_louvelii	1	0
Dypsis_lucens	0.6	-0.221849
Dypsis_lutea	3	0.477121
Dypsis_lutescens	7	0.845098
Dypsis_madagascariensis	18	1.25527
Dypsis_mahia	0.6	-0.221849
Dypsis_makirae	5	0.69897
Dypsis_malcomberi	25	1.39794
Dypsis_mananjarensis	25	1.39794
Dypsis_mangorensis	6	0.778151
Dypsis_marojejyi	6	0.778151
Dypsis_mcdonaldiana	5	0.69897
Dypsis_metallica	5	0.69897
Dypsis_minuta	0.5	-0.30103
Dypsis_mirabilis	2.5	0.39794
Dypsis_mocquerysiana	2	0.30103
Dypsis_monostachya	1	0
Dypsis_montana	1	0
Dypsis_moorei	1	0
Dypsis_nauseosa	15	1.17609
Dypsis_nodifera	10	1
Dypsis_nossibensis	10	1
Dypsis_occidentalis	2	0.30103
Dypsis_onilahensis	20	1.30103
Dypsis_oreophila	8	0.90309
Dypsis_oropedionis	20	1.30103
Dypsis_ovobontsira	10	1
Dypsis_pachyramea	0.5	-0.30103
Dypsis_paludosa	6	0.778151
Dypsis_pembana	18	1.25527
Dypsis_perrieri	15	1.17609
Dypsis_pilulifera	30	1.47712
Dypsis_pinnatifrons	12	1.07918
Dypsis_poivreana	0.8	-0.09691
Dypsis_prestoniana	12	1.07918
Dypsis_procera	6	0.778151
Dypsis_procumbens	7	0.845098
Dypsis_psammophila	4	0.60206
Dypsis_pulchella	1	0
Dypsis_pumila	1	0
Dypsis_pusilla	2	0.30103
Dypsis_rakotonasoloi	2	0.30103
Dypsis_ramentacea	0.7	-0.154902
Dypsis_reflexa	3	0.477121
Dypsis_remotiflora	1	0
Dypsis_rivularis	5.5	0.740363
Dypsis_robusta	1.4	0.146128
Dypsis_sahanofensis	6	0.778151
Dypsis_saintelucei	6	0.778151
Dypsis_sancta	10	1
Dypsis_sanctaemariae	2.5	0.39794
Dypsis_scandens	10	1
Dypsis_schatzii	3	0.477121
Dypsis_scottiana	4	0.60206
Dypsis_serpentina	6	0.778151
Dypsis_simianensis	2	0.30103
Dypsis_singularis	6	0.778151
Dypsis_soanieranae	5	0.69897
Dypsis_spicata	1	0
Dypsis_tenuissima	0.5	-0.30103
Dypsis_thermarum	2	0.30103
Dypsis_thiryana	1	0
Dypsis_tokoravina	20	1.30103
Dypsis_trapezoidea	1.2	0.0791812
Dypsis_tsaravoasira	25	1.39794
Dypsis_turkii	1	0
Dypsis_utilis	17	1.23045
Dypsis_viridis	1.5	0.176091
Dypsis_vonitrandambo	1	0
Elaeis_guineensis	30	1.47712
Elaeis_oleifera	6	0.778151
Eremospatha_barendii	30	1.47712
Eremospatha_cabrae	50	1.69897
Eremospatha_cuspidata	15	1.17609
Eremospatha_dransfieldii	50	1.69897
Eremospatha_haullevilleana	25	1.39794
Eremospatha_hookeri	30	1.47712
Eremospatha_laurentii	30	1.47712
Eremospatha_macrocarpa	75	1.87506
Eremospatha_quinquecostulata	15	1.17609
Eremospatha_tessmanniana	150	2.17609
Eremospatha_wendlandiana	60	1.77815
Eugeissona_insignis	1.8	0.255273
Eugeissona_minor	2	0.30103
Eugeissona_tristis	1.5	0.176091
Eugeissona_utilis	8	0.90309
Euterpe_broadwayi	20	1.30103
Euterpe_catinga	20	1.30103
Euterpe_edulis	12	1.07918
Euterpe_longibracteata	20	1.30103
Euterpe_luminosa	11	1.04139
Euterpe_oleracea	20	1.30103
Euterpe_precatoria	20	1.30103
Gaussia_attenuata	15	1.17609
Gaussia_gomez_pompae	14	1.14613
Gaussia_maya	20	1.30103
Gaussia_princeps	8	0.90309
Gaussia_spirituana	7	0.845098
Geonoma_aspidiifolia	3	0.477121
Geonoma_baculifera	4	0.60206
Geonoma_bernalii	1.5	0.176091
Geonoma_braunii	2	0.30103
Geonoma_brenesii	0.4	-0.39794
Geonoma_brongniartii	1	0
Geonoma_calyptrogynoidea	4	0.60206
Geonoma_camana	2	0.30103
Geonoma_chlamydostachys	2.5	0.39794
Geonoma_chococola	3	0.477121
Geonoma_concinna	3.5	0.544068
Geonoma_concinnoidea	4	0.60206
Geonoma_congesta	8	0.90309
Geonoma_cuneata	3	0.477121
Geonoma_deneversii	1.3	0.113943
Geonoma_deversa	7	0.845098
Geonoma_dindoensis	2	0.30103
Geonoma_divisa	3.5	0.544068
Geonoma_elegans	3	0.477121
Geonoma_epetiolata	3	0.477121
Geonoma_euspatha	3	0.477121
Geonoma_ferruginea	5	0.69897
Geonoma_fosteri	1.5	0.176091
Geonoma_frontinensis	0.3	-0.522879
Geonoma_galeanoae	2	0.30103
Geonoma_gentryi	1	0
Geonoma_hollinensis	2.2	0.342423
Geonoma_hugonis	1.2	0.0791812
Geonoma_interrupta	8	0.90309
Geonoma_lanata	2	0.30103
Geonoma_laxiflora	5	0.69897
Geonoma_lehmannii	4	0.60206
Geonoma_leptospadix	2	0.30103
Geonoma_longipedunculata	1	0
Geonoma_longivaginata	5	0.69897
Geonoma_macrostachys	1	0
Geonoma_maxima	9	0.954243
Geonoma_monospatha	0.7	-0.154902
Geonoma_mooreana	2.4	0.380211
Geonoma_multisecta	2.3	0.361728
Geonoma_occidentalis	3	0.477121
Geonoma_oldemanii	2.5	0.39794
Geonoma_oligoclona	2.5	0.39794
Geonoma_operculata	1.5	0.176091
Geonoma_orbignyana	4	0.60206
Geonoma_paradoxa	0.3	-0.522879
Geonoma_pauciflora	3	0.477121
Geonoma_peruviana	1	0
Geonoma_pinnatifrons	6	0.778151
Geonoma_poeppigiana	4	0.60206
Geonoma_pohliana	7.5	0.875061
Geonoma_poiteauana	0.1	-1
Geonoma_sanmartinensis	1.5	0.176091
Geonoma_santanderensis	1.5	0.176091
Geonoma_schizocarpa	2	0.30103
Geonoma_schottiana	4	0.60206
Geonoma_scoparia	3	0.477121
Geonoma_simplicifrons	3	0.477121
Geonoma_spinescens	2	0.30103
Geonoma_stricta	5	0.69897
Geonoma_talamancana	1.3	0.113943
Geonoma_tenuissima	4	0.60206
Geonoma_triandra	3	0.477121
Geonoma_triglochin	8	0.90309
Geonoma_trigona	3	0.477121
Geonoma_umbraculiformis	2	0.30103
Geonoma_undata	15	1.17609
Geonoma_venosa	2.5	0.39794
Guihaia_argyrata	0.5	-0.30103
Guihaia_grossifibrosa	2.5	0.39794
Hedyscepe_canterburyana	15	1.17609
Hemithrinax_compacta	15	1.17609
Heterospathe_annectens	12	1.07918
Heterospathe_brevicaulis	0.5	-0.30103
Heterospathe_cagayanensis	6.5	0.812913
Heterospathe_califrons	1.5	0.176091
Heterospathe_dransfieldii	4	0.60206
Heterospathe_elata	13	1.11394
Heterospathe_elegans	2.5	0.39794
Heterospathe_elmeri	8	0.90309
Heterospathe_intermedia	7	0.845098
Heterospathe_lepidota	4	0.60206
Heterospathe_longipes	3.6	0.556303
Heterospathe_muelleriana	9.5	0.977724
Heterospathe_negrosensis	3	0.477121
Heterospathe_philippinensis	5	0.69897
Heterospathe_phillipsii	15	1.17609
Heterospathe_pullenii	6	0.778151
Heterospathe_scitula	3	0.477121
Heterospathe_sibuyanensis	10	1
Heterospathe_trispatha	3	0.477121
Heterospathe_woodfordiana	4	0.60206
Howea_belmoreana	12	1.07918
Howea_forsteriana	25	1.39794
Hydriastele_aprica	5	0.69897
Hydriastele_beccariana	9	0.954243
Hydriastele_beguinii	15	1.17609
Hydriastele_boumae	32	1.50515
Hydriastele_brassii	15	1.17609
Hydriastele_chaunostachys	30	1.47712
Hydriastele_costata	35	1.54407
Hydriastele_cylindrocarpa	27	1.43136
Hydriastele_dransfieldii	10	1
Hydriastele_flabellata	5	0.69897
Hydriastele_gracilis	1.5	0.176091
Hydriastele_hombronii	20	1.30103
Hydriastele_kasesa	6	0.778151
Hydriastele_longispatha	24	1.38021
Hydriastele_macrospadix	40	1.60206
Hydriastele_manusii	18	1.25527
Hydriastele_microcarpa	8	0.90309
Hydriastele_microspadix	16.2	1.20952
Hydriastele_moluccana	55	1.74036
Hydriastele_montana	1.5	0.176091
Hydriastele_nannostachys	3	0.477121
Hydriastele_oxypetala	4.6	0.662758
Hydriastele_pinangoides	15	1.17609
Hydriastele_ramsayi	30	1.47712
Hydriastele_rheophytica	6	0.778151
Hydriastele_rhopalocarpa	3	0.477121
Hydriastele_rostrata	10	1
Hydriastele_valida	20.5	1.31175
Hydriastele_variabilis	8	0.90309
Hydriastele_vitiensis	25	1.39794
Hydriastele_wendlandiana	25	1.39794
Hyophorbe_amaricaulis	6	0.778151
Hyophorbe_indica	8	0.90309
Hyophorbe_lagenicaulis	7	0.845098
Hyophorbe_vaughanii	10	1
Hyophorbe_verschaffeltii	12	1.07918
Hyospathe_elegans	8	0.90309
Hyospathe_frontinensis	2.5	0.39794
Hyospathe_macrorhachis	2	0.30103
Hyphaene_compressa	20	1.30103
Hyphaene_coriacea	6	0.778151
Hyphaene_dichotoma	20	1.30103
Hyphaene_guineensis	20	1.30103
Hyphaene_petersiana	20	1.30103
Hyphaene_thebaica	25	1.39794
Iguanura_ambigua	2.6	0.414973
Iguanura_asli	2.5	0.39794
Iguanura_belumensis	4	0.60206
Iguanura_bicornis	3	0.477121
Iguanura_borneensis	1.5	0.176091
Iguanura_chaiana	3	0.477121
Iguanura_corniculata	1.3	0.113943
Iguanura_curvata	5	0.69897
Iguanura_divergens	3	0.477121
Iguanura_elegans	2	0.30103
Iguanura_geonomiformis	4	0.60206
Iguanura_humilis	1	0
Iguanura_macrostachya	2	0.30103
Iguanura_melinauensis	3.5	0.544068
Iguanura_minor	4	0.60206
Iguanura_mirabilis	3	0.477121
Iguanura_myochodoides	2	0.30103
Iguanura_palmuncula	3	0.477121
Iguanura_perdana	4.5	0.653213
Iguanura_piahensis	2	0.30103
Iguanura_polymorpha	4	0.60206
Iguanura_remotiflora	1.5	0.176091
Iguanura_sanderiana	1.5	0.176091
Iguanura_tenuis	1.5	0.176091
Iguanura_thalangensis	2	0.30103
Iguanura_wallichiana	4	0.60206
Iriartea_deltoidea	30	1.47712
Iriartella_setigera	12	1.07918
Iriartella_stenocarpa	3	0.477121
Itaya_amicorum	4	0.60206
Johannesteijsmannia_perakensis	4	0.60206
Juania_australis	15	1.17609
Jubaea_chilensis	25	1.39794
Jubaeopsis_caffra	6.5	0.812913
Kentiopsis_magnifica	25	1.39794
Kentiopsis_oliviformis	30	1.47712
Kentiopsis_piersoniorum	15	1.17609
Kentiopsis_pyriformis	18	1.25527
Kerriodoxa_elegans	7	0.845098
Korthalsia_angustifolia	50	1.69897
Korthalsia_bejaudii	10	1
Korthalsia_celebica	35	1.54407
Korthalsia_cheb	40	1.60206
Korthalsia_concolor	50	1.69897
Korthalsia_debilis	30	1.47712
Korthalsia_echinometra	40	1.60206
Korthalsia_ferox	50	1.69897
Korthalsia_flagellaris	40	1.60206
Korthalsia_furcata	20	1.30103
Korthalsia_furtadoana	20	1.30103
Korthalsia_hispida	30	1.47712
Korthalsia_jala	60	1.77815
Korthalsia_laciniosa	75	1.87506
Korthalsia_lanceolata	60	1.77815
Korthalsia_merrillii	20	1.30103
Korthalsia_paucijuga	20	1.30103
Korthalsia_rigida	75	1.87506
Korthalsia_robusta	30	1.47712
Korthalsia_rogersii	45	1.65321
Korthalsia_rostrata	25	1.39794
Korthalsia_scaphigeroides	5	0.69897
Korthalsia_scortechinii	35	1.54407
Korthalsia_tenuissima	60	1.77815
Korthalsia_zippelii	25	1.39794
Laccospadix_australasicus	8	0.90309
Laccosperma_acutiflorum	70	1.8451
Laccosperma_laeve	20	1.30103
Laccosperma_opacum	30	1.47712
Laccosperma_robustum	45	1.65321
Laccosperma_secundiflorum	50	1.69897
Lanonia_acaulis	0.4	-0.39794
Lanonia_calciphila	2	0.30103
Lanonia_centralis	5	0.69897
Lanonia_dasyantha	1.5	0.176091
Lanonia_gracilis	1	0
Lanonia_hainanensis	4	0.60206
Lanonia_hexasepala	2	0.30103
Lanonia_magalonii	1.5	0.176091
Latania_loddigesii	15	1.17609
Latania_lontaroides	12	1.07918
Latania_verschaffeltii	12	1.07918
Lemurophoenix_halleuxii	20	1.30103
Leopoldinia_piassaba	10	1
Leopoldinia_pulchra	7	0.845098
Lepidocaryum_tenue	4	0.60206
Lepidorrhachis_mooreana	2	0.30103
Leucothrinax_morrisii	11	1.04139
Licuala_acuminata	1.8	0.255273
Licuala_acutifida	2	0.30103
Licuala_adscendens	2.5	0.39794
Licuala_ahlidurii	0.5	-0.30103
Licuala_angustiloba	1.5	0.176091
Licuala_atrovirens	1.5	0.176091
Licuala_atroviridis	0.3	-0.522879
Licuala_averyanovii	2	0.30103
Licuala_bachmaensis	1.5	0.176091
Licuala_bacularia	2	0.30103
Licuala_beccariana	3	0.477121
Licuala_bellatula	1.5	0.176091
Licuala_bidentata	2	0.30103
Licuala_bidoupensis	2.5	0.39794
Licuala_bifida	2	0.30103
Licuala_bintulensis	1.5	0.176091
Licuala_borneensis	1	0
Licuala_bracteata	4	0.60206
Licuala_brevicalyx	7	0.845098
Licuala_burretii	1.8	0.255273
Licuala_cabalionii	5	0.69897
Licuala_cameronensis	0.7	-0.154902
Licuala_campestris	3	0.477121
Licuala_cattienensis	2	0.30103
Licuala_celebica	2	0.30103
Licuala_concinna	3	0.477121
Licuala_cordata	0.7	-0.154902
Licuala_corneri	4	0.60206
Licuala_crassiflora	7	0.845098
Licuala_dakrongensis	4	0.60206
Licuala_densiflora	0.3	-0.522879
Licuala_distans	8	0.90309
Licuala_elliptica	1	0
Licuala_ferruginea	2	0.30103
Licuala_ferruginoides	0.6	-0.221849
Licuala_flammula	2	0.30103
Licuala_fordiana	3	0.477121
Licuala_fractiflexa	0.5	-0.30103
Licuala_glabra	2.5	0.39794
Licuala_graminifolia	1	0
Licuala_grandiflora	1.5	0.176091
Licuala_grandis	3	0.477121
Licuala_hallieriana	0.5	-0.30103
Licuala_insignis	8	0.90309
Licuala_intermedia	1	0
Licuala_kingiana	1	0
Licuala_kuchingensis	1.5	0.176091
Licuala_kunstleri	1.5	0.176091
Licuala_lauterbachii	7	0.845098
Licuala_leprosa	1.5	0.176091
Licuala_leucocarpa	2	0.30103
Licuala_linearis	3.6	0.556303
Licuala_longicalycata	3	0.477121
Licuala_longiflora	3	0.477121
Licuala_longipes	1	0
Licuala_longispadix	4	0.60206
Licuala_magna	20	1.30103
Licuala_malajana	3	0.477121
Licuala_manglaensis	1	0
Licuala_mattanensis	1	0
Licuala_merguensis	3	0.477121
Licuala_micholitzii	2	0.30103
Licuala_mirabilis	5	0.69897
Licuala_miriensis	1.5	0.176091
Licuala_modesta	3	0.477121
Licuala_montana	4	0.60206
Licuala_moszkowskiana	19	1.27875
Licuala_mustapana	1.5	0.176091
Licuala_olivifera	0.8	-0.09691
Licuala_pahangensis	2	0.30103
Licuala_palas	0.5	-0.30103
Licuala_paludosa	7	0.845098
Licuala_parviflora	2	0.30103
Licuala_patens	3	0.477121
Licuala_paucisecta	1	0
Licuala_peltata	10	1
Licuala_penduliflora	1.5	0.176091
Licuala_petiolulata	2	0.30103
Licuala_pitta	2.5	0.39794
Licuala_platydactyla	4	0.60206
Licuala_polyschista	3.7	0.568202
Licuala_poonsakii	6	0.778151
Licuala_pseudovalida	2	0.30103
Licuala_pumila	1	0
Licuala_radula	0.7	-0.154902
Licuala_ramsayi	25	1.39794
Licuala_ridleyana	3	0.477121
Licuala_robinsoniana	5	0.69897
Licuala_rumphii	4	0.60206
Licuala_sallehana	1.5	0.176091
Licuala_sarawakensis	1.5	0.176091
Licuala_scortechinii	1.5	0.176091
Licuala_spicata	1	0
Licuala_spinosa	5	0.69897
Licuala_tanycola	3	0.477121
Licuala_taynguyensis	3	0.477121
Licuala_telifera	2	0.30103
Licuala_terengganuensis	2	0.30103
Licuala_tiomanensis	6	0.778151
Licuala_urciflora	2.5	0.39794
Linospadix_albertisianus	1.1	0.0413927
Linospadix_apetiolatus	5	0.69897
Linospadix_caninus	2	0.30103
Linospadix_microcaryus	3	0.477121
Linospadix_minor	5	0.69897
Linospadix_monostachyos	6	0.778151
Linospadix_palmerianus	3	0.477121
Livistona_alfredii	15	1.17609
Livistona_australis	25	1.39794
Livistona_benthamii	18	1.25527
Livistona_carinensis	20	1.30103
Livistona_chinensis	20	1.30103
Livistona_concinna	30	1.47712
Livistona_decora	18	1.25527
Livistona_drudei	28	1.44716
Livistona_eastonii	12	1.07918
Livistona_endauensis	15	1.17609
Livistona_exigua	5	0.69897
Livistona_fulva	13	1.11394
Livistona_halongensis	18	1.25527
Livistona_humilis	7	0.845098
Livistona_inermis	10	1
Livistona_jenkinsiana	25	1.39794
Livistona_lanuginosa	18	1.25527
Livistona_lorophylla	15	1.17609
Livistona_mariae	30	1.47712
Livistona_muelleri	12	1.07918
Livistona_nasmophila	30	1.47712
Livistona_nitida	35	1.54407
Livistona_rigida	28	1.44716
Livistona_saribus	40	1.60206
Livistona_tahanensis	8	0.90309
Livistona_victoriae	17	1.23045
Lodoicea_maldivica	34	1.53148
Loxococcus_rupicola	12	1.07918
Lytocaryum_hoehnei	5	0.69897
Lytocaryum_weddellianum	5	0.69897
Manicaria_saccifera	10	1
Marojejya_darianii	15	1.17609
Marojejya_insignis	8	0.90309
Masoala_kona	9	0.954243
Masoala_madagascariensis	10	1
Mauritia_carana	15	1.17609
Mauritia_flexuosa	35	1.54407
Mauritiella_aculeata	8	0.90309
Mauritiella_armata	25	1.39794
Mauritiella_macroclada	10	1
Maxburretia_furtadoana	3	0.477121
Maxburretia_gracilis	7	0.845098
Maxburretia_rupicola	1.5	0.176091
Medemia_argun	10	1
Metroxylon_amicarum	33	1.51851
Metroxylon_sagu	20	1.30103
Metroxylon_salomonense	20	1.30103
Metroxylon_vitiense	16	1.20412
Metroxylon_warburgii	12	1.07918
Myrialepis_paradoxa	45	1.65321
Nannorrhops_ritchieana	4.5	0.653213
Nenga_banaensis	6	0.778151
Nenga_gajah	2	0.30103
Nenga_grandiflora	2	0.30103
Nenga_macrocarpa	6	0.778151
Nenga_pumila	7	0.845098
Neonicholsonia_watsonii	1	0
Neoveitchia_storckii	20	1.30103
Nephrosperma_van-houtteanum	13	1.11394
Normanbya_normanbyi	30	1.47712
Oenocarpus_bacaba	20	1.30103
Oenocarpus_balickii	14	1.14613
Oenocarpus_bataua	26	1.41497
Oenocarpus_circumtextus	6	0.778151
Oenocarpus_distichus	10.2	1.0086
Oenocarpus_makeru	8	0.90309
Oenocarpus_mapora	15	1.17609
Oenocarpus_minor	10	1
Oenocarpus_simplex	4	0.60206
Oncocalamus_macrospathus	35	1.54407
Oncocalamus_mannii	30	1.47712
Oncocalamus_tuleyi	30	1.47712
Oncocalamus_wrightianus	10	1
Oncosperma_fasciculatum	20	1.30103
Oncosperma_gracilipes	10	1
Oncosperma_horridum	25	1.39794
Oncosperma_platyphyllum	8	0.90309
Oncosperma_tigillarium	30	1.47712
Orania_archboldiana	15	1.17609
Orania_decipiens	8	0.90309
Orania_deflexa	10	1
Orania_disticha	20	1.30103
Orania_gagavu	7	0.845098
Orania_lauterbachiana	20	1.30103
Orania_longisquama	20	1.30103
Orania_macropetala	20	1.30103
Orania_palindan	30	1.47712
Orania_paraguanensis	20	1.30103
Orania_parva	4	0.60206
Orania_ravaka	20	1.30103
Orania_regalis	11	1.04139
Orania_sylvicola	20	1.30103
Orania_timikae	4	0.60206
Orania_trispatha	22	1.34242
Oraniopsis_appendiculata	20	1.30103
Parajubaea_cocoides	16	1.20412
Parajubaea_sunkha	14	1.14613
Parajubaea_torallyi	15	1.17609
Pelagodoxa_henryana	11	1.04139
Phoenicophorium_borsigianum	15	1.17609
Phoenix_acaulis	0.5	-0.30103
Phoenix_andamanensis	5	0.69897
Phoenix_atlantica	15	1.17609
Phoenix_canariensis	20	1.30103
Phoenix_dactylifera	30	1.47712
Phoenix_loureiroi	5	0.69897
Phoenix_paludosa	8	0.90309
Phoenix_pusilla	6	0.778151
Phoenix_reclinata	15	1.17609
Phoenix_roebelenii	3.1	0.491362
Phoenix_rupicola	6.1	0.78533
Phoenix_sylvestris	20	1.30103
Phoenix_theophrasti	17	1.23045
Pholidocarpus_ihur	30	1.47712
Pholidocarpus_macrocarpus	40	1.60206
Pholidocarpus_majadum	15	1.17609
Pholidocarpus_sumatranus	15	1.17609
Pholidostachys_dactyloides	10	1
Pholidostachys_kalbreyeri	6.6	0.819544
Pholidostachys_occidentalis	11	1.04139
Pholidostachys_panamensis	3	0.477121
Pholidostachys_pulchra	9	0.954243
Pholidostachys_sanluisensis	5	0.69897
Pholidostachys_synanthera	12	1.07918
Physokentia_dennisii	10.5	1.02119
Physokentia_insolita	15	1.17609
Physokentia_petiolata	8	0.90309
Physokentia_tete	4.5	0.653213
Physokentia_thurstonii	7	0.845098
Physokentia_whitmorei	6	0.778151
Phytelephas_aequatorialis	15	1.17609
Phytelephas_macrocarpa	2	0.30103
Phytelephas_seemannii	4	0.60206
Phytelephas_tenuicaulis	7	0.845098
Phytelephas_tumacana	5	0.69897
Pigafetta_elata	40	1.60206
Pigafetta_filaris	25	1.39794
Pinanga_acaulis	0.1	-1
Pinanga_acuminata	5	0.69897
Pinanga_adangensis	8	0.90309
Pinanga_albescens	1.5	0.176091
Pinanga_angustisecta	3	0.477121
Pinanga_annamensis	5	0.69897
Pinanga_arinasae	12	1.07918
Pinanga_aristata	2	0.30103
Pinanga_auriculata	4	0.60206
Pinanga_badia	3	0.477121
Pinanga_basilanensis	10	1
Pinanga_batanensis	6	0.778151
Pinanga_baviensis	5	0.69897
Pinanga_bicolana	3	0.477121
Pinanga_brevipes	0.5	-0.30103
Pinanga_caesia	3	0.477121
Pinanga_capitata	2	0.30103
Pinanga_cattienensis	1.5	0.176091
Pinanga_celebica	5	0.69897
Pinanga_chaiana	5.5	0.740363
Pinanga_cleistantha	3	0.477121
Pinanga_copelandii	10	1
Pinanga_coronata	10	1
Pinanga_crassipes	2	0.30103
Pinanga_cucullata	0.6	-0.221849
Pinanga_cupularis	2	0.30103
Pinanga_curranii	15	1.17609
Pinanga_declinata	5	0.69897
Pinanga_decora	8	0.90309
Pinanga_densiflora	2	0.30103
Pinanga_dicksonii	6	0.778151
Pinanga_disticha	1.8	0.255273
Pinanga_dumetosa	1	0
Pinanga_fractiflexa	5	0.69897
Pinanga_geonomiformis	5	0.69897
Pinanga_glauca	3.5	0.544068
Pinanga_glaucifolia	3	0.477121
Pinanga_gracilis	4	0.60206
Pinanga_griffithii	3	0.477121
Pinanga_heterophylla	3	0.477121
Pinanga_hexasticha	10	1
Pinanga_hookeriana	1	0
Pinanga_humilis	1	0
Pinanga_hymenospatha	1	0
Pinanga_inaequalis	1	0
Pinanga_insignis	15	1.17609
Pinanga_isabelensis	3	0.477121
Pinanga_javana	10	1
Pinanga_johorensis	7	0.845098
Pinanga_keahii	4	0.60206
Pinanga_kontumensis	2	0.30103
Pinanga_lacei	1	0
Pinanga_latisecta	1	0
Pinanga_lepidota	2.5	0.39794
Pinanga_ligulata	2	0.30103
Pinanga_limosa	4	0.60206
Pinanga_maculata	5	0.69897
Pinanga_malaiana	7	0.845098
Pinanga_manii	16	1.20412
Pinanga_minor	3	0.477121
Pinanga_minuta	1.5	0.176091
Pinanga_modesta	3	0.477121
Pinanga_mooreana	8	0.90309
Pinanga_negrosensis	8	0.90309
Pinanga_nuichuensis	5	0.69897
Pinanga_pachyphylla	3	0.477121
Pinanga_pantiensis	6	0.778151
Pinanga_paradoxa	1.8	0.255273
Pinanga_patula	6	0.778151
Pinanga_pectinata	4	0.60206
Pinanga_perakensis	3	0.477121
Pinanga_philippinensis	3	0.477121
Pinanga_plicata	2	0.30103
Pinanga_polymorpha	3	0.477121
Pinanga_pulchella	1.5	0.176091
Pinanga_quadrijuga	3	0.477121
Pinanga_ridleyana	1	0
Pinanga_rigida	5	0.69897
Pinanga_riparia	5	0.69897
Pinanga_rivularis	1.5	0.176091
Pinanga_rumphiana	15	1.17609
Pinanga_rupestris	0.6	-0.221849
Pinanga_salicifolia	4	0.60206
Pinanga_sclerophylla	4	0.60206
Pinanga_scortechinii	5	0.69897
Pinanga_sessilifolia	2	0.30103
Pinanga_sibuyanensis	9	0.954243
Pinanga_sierramadreana	5	0.69897
Pinanga_simplicifrons	1.5	0.176091
Pinanga_sobolifera	2	0.30103
Pinanga_stricta	1.5	0.176091
Pinanga_stylosa	4	0.60206
Pinanga_subintegra	3	0.477121
Pinanga_sylvestris	6	0.778151
Pinanga_tashiroi	7	0.845098
Pinanga_tenacinervis	0.1	-1
Pinanga_tenella	2	0.30103
Pinanga_tomentella	1.5	0.176091
Pinanga_trichoneura	2.15	0.332438
Pinanga_urdanetensis	3	0.477121
Pinanga_urosperma	3.6	0.556303
Pinanga_variegata	3	0.477121
Pinanga_veitchii	2	0.30103
Pinanga_versicolor	5	0.69897
Pinanga_watanaiana	2.5	0.39794
Pinanga_woodiana	5	0.69897
Pinanga_yassinii	2	0.30103
Plectocomia_assamica	15	1.17609
Plectocomia_dransfieldiana	30	1.47712
Plectocomia_elmeri	25	1.39794
Plectocomia_elongata	50	1.69897
Plectocomia_himalayana	20	1.30103
Plectocomia_khasyana	25	1.39794
Plectocomia_longistigma	20	1.30103
Plectocomia_microstachys	15	1.17609
Plectocomia_mulleri	30	1.47712
Plectocomia_pierreana	50	1.69897
Plectocomiopsis_corneri	25	1.39794
Plectocomiopsis_geminiflora	50	1.69897
Plectocomiopsis_mira	40	1.60206
Plectocomiopsis_songthanhensis	30	1.47712
Plectocomiopsis_triquetra	40	1.60206
Plectocomiopsis_wrayi	30	1.47712
Podococcus_barteri	2	0.30103
Pogonotium_divaricatum	4	0.60206
Pogonotium_moorei	2	0.30103
Pogonotium_ursinum	4	0.60206
Ponapea_hosinoi	15	1.17609
Ponapea_ledermanniana	15	1.17609
Prestoea_acuminata	15	1.17609
Prestoea_carderi	4	0.60206
Prestoea_decurrens	10	1
Prestoea_ensiformis	10	1
Prestoea_longepetiolata	3	0.477121
Prestoea_pubens	3.5	0.544068
Prestoea_pubigera	4	0.60206
Prestoea_schultzeana	5	0.69897
Prestoea_simplicifolia	8	0.90309
Prestoea_tenuiramosa	10	1
Pritchardia_arecina	15	1.17609
Pritchardia_beccariana	20	1.30103
Pritchardia_flynnii	5	0.69897
Pritchardia_forbesiana	10	1
Pritchardia_glabrata	5	0.69897
Pritchardia_gordonii	20	1.30103
Pritchardia_hardyi	10	1
Pritchardia_hillebrandii	8	0.90309
Pritchardia_kaalae	10	1
Pritchardia_kahukuensis	25	1.39794
Pritchardia_lanigera	15	1.17609
Pritchardia_lowreyana	10	1
Pritchardia_maideniana	10	1
Pritchardia_martii	10	1
Pritchardia_minor	12	1.07918
Pritchardia_mitiaroana	25	1.39794
Pritchardia_munroi	5	0.69897
Pritchardia_napaliensis	10	1
Pritchardia_pacifica	15	1.17609
Pritchardia_perlmanii	10	1
Pritchardia_remota	10	1
Pritchardia_schattaueri	40	1.60206
Pritchardia_thurstonii	11	1.04139
Pritchardia_viscosa	10	1
Pritchardia_waialealeana	20	1.30103
Pritchardia_woodii	25	1.39794
Pseudophoenix_ekmanii	6	0.778151
Pseudophoenix_lediniana	20	1.30103
Pseudophoenix_sargentii	8	0.90309
Pseudophoenix_vinifera	25	1.39794
Ptychococcus_lepidotus	11.5	1.0607
Ptychococcus_paradoxus	26	1.41497
Ptychosperma_ambiguum	5	0.69897
Ptychosperma_buabe	5	0.69897
Ptychosperma_burretianum	8	0.90309
Ptychosperma_caryotoides	9	0.954243
Ptychosperma_cuneatum	5	0.69897
Ptychosperma_elegans	12	1.07918
Ptychosperma_furcatum	5	0.69897
Ptychosperma_gracile	12	1.07918
Ptychosperma_lauterbachii	14	1.14613
Ptychosperma_lineare	15	1.17609
Ptychosperma_macarthurii	10	1
Ptychosperma_mambare	6	0.778151
Ptychosperma_microcarpum	9	0.954243
Ptychosperma_mooreanum	8	0.90309
Ptychosperma_nicolai	8	0.90309
Ptychosperma_praemorsum	4	0.60206
Ptychosperma_propinquum	8	0.90309
Ptychosperma_pullenii	6	0.778151
Ptychosperma_ramosissimum	8	0.90309
Ptychosperma_rosselense	9	0.954243
Ptychosperma_salomonense	12	1.07918
Ptychosperma_sanderianum	4	0.60206
Ptychosperma_schefferi	7	0.845098
Ptychosperma_streimannii	4	0.60206
Ptychosperma_tagulense	2.5	0.39794
Ptychosperma_vestitum	3	0.477121
Ptychosperma_waitianum	5	0.69897
Raphia_africana	10	1
Raphia_australis	16	1.20412
Raphia_farinifera	25	1.39794
Raphia_gentiliana	6	0.778151
Raphia_hookeri	15	1.17609
Raphia_laurentii	4	0.60206
Raphia_longiflora	7	0.845098
Raphia_mannii	10	1
Raphia_monbuttorum	4	0.60206
Raphia_palma_pinus	6	0.778151
Raphia_ruwenzorica	10	1
Raphia_sese	9	0.954243
Raphia_sudanica	8	0.90309
Raphia_taedigera	12	1.07918
Raphia_textilis	10	1
Raphia_vinifera	7.6	0.880814
Ravenea_albicans	9	0.954243
Ravenea_beentjei	10	1
Ravenea_delicatula	5	0.69897
Ravenea_dransfieldii	7	0.845098
Ravenea_glauca	8	0.90309
Ravenea_hildebrandtii	6	0.778151
Ravenea_hypoleuca	10	1
Ravenea_julietiae	10	1
Ravenea_krociana	30	1.47712
Ravenea_lakatra	14	1.14613
Ravenea_latisecta	10	1
Ravenea_louvelii	3	0.477121
Ravenea_madagascariensis	12	1.07918
Ravenea_moorei	20	1.30103
Ravenea_musicalis	8	0.90309
Ravenea_nana	4	0.60206
Ravenea_rivularis	30	1.47712
Ravenea_robustior	30	1.47712
Ravenea_sambiranensis	30	1.47712
Ravenea_xerophila	8	0.90309
Reinhardtia_elegans	6	0.778151
Reinhardtia_gracilis	2.5	0.39794
Reinhardtia_koschnyana	0.7	-0.154902
Reinhardtia_latisecta	8	0.90309
Reinhardtia_paiewonskiana	12	1.07918
Reinhardtia_simplex	1.5	0.176091
Retispatha_dumetosa	8	0.90309
Rhapidophyllum_hystrix	1.2	0.0791812
Rhapis_cochinchinensis	3	0.477121
Rhapis_excelsa	4	0.60206
Rhapis_gracilis	2	0.30103
Rhapis_humilis	6	0.778151
Rhapis_micrantha	2	0.30103
Rhapis_multifida	3	0.477121
Rhapis_puhuongensis	1	0
Rhapis_robusta	2	0.30103
Rhapis_subtilis	3	0.477121
Rhapis_vidalii	2	0.30103
Rhopaloblaste_augusta	25	1.39794
Rhopaloblaste_ceramica	35	1.54407
Rhopaloblaste_elegans	12	1.07918
Rhopaloblaste_gideonii	25	1.39794
Rhopaloblaste_ledermanniana	30	1.47712
Rhopaloblaste_singaporensis	5	0.69897
Rhopalostylis_baueri	18	1.25527
Rhopalostylis_sapida	15	1.17609
Roscheria_melanochaetes	8	0.90309
Roystonea_altissima	20	1.30103
Roystonea_borinquena	15	1.17609
Roystonea_dunlapiana	20	1.30103
Roystonea_lenis	20	1.30103
Roystonea_maisiana	20	1.30103
Roystonea_oleracea	40	1.60206
Roystonea_princeps	20	1.30103
Roystonea_regia	30	1.47712
Roystonea_stellata	15	1.17609
Roystonea_violacea	15	1.17609
Sabal_bermudana	7	0.845098
Sabal_causiarum	16	1.20412
Sabal_domingensis	18	1.25527
Sabal_gretherae	8	0.90309
Sabal_maritima	15	1.17609
Sabal_mauritiiformis	20	1.30103
Sabal_mexicana	20	1.30103
Sabal_palmetto	20	1.30103
Sabal_pumos	15	1.17609
Sabal_rosei	15	1.17609
Sabal_uresana	20	1.30103
Sabal_yapa	20	1.30103
Salacca_clemensiana	1	0
Salacca_dolicholepis	0.15	-0.823909
Salacca_graciliflora	0.2	-0.69897
Salacca_minuta	1	0
Salacca_stolonifera	0.7	-0.154902
Salacca_wallichiana	5	0.69897
Saribus_brevifolius	22	1.34242
Saribus_chocolatinus	22	1.34242
Saribus_merrillii	20	1.30103
Saribus_papuanus	30	1.47712
Saribus_rotundifolius	45	1.65321
Saribus_surru	20	1.30103
Saribus_tothur	20	1.30103
Saribus_woodfordii	16	1.20412
Satakentia_liukiuensis	30	1.47712
Satranala_decussilvae	15	1.17609
Schippia_concolor	10	1
Sclerosperma_profizianum	2	0.30103
Serenoa_repens	7.5	0.875061
Socratea_exorrhiza	20	1.30103
Socratea_hecatonandra	20	1.30103
Socratea_rostrata	25	1.39794
Socratea_salazarii	16	1.20412
Solfia_samoensis	12	1.07918
Syagrus_amara	20	1.30103
Syagrus_botryophora	18	1.25527
Syagrus_caerulescens	0.15	-0.823909
Syagrus_campestris	3	0.477121
Syagrus_campylospatha	1.5	0.176091
Syagrus_cardenasii	4	0.60206
Syagrus_cearensis	10	1
Syagrus_cerqueirana	0.1	-1
Syagrus_cocoides	9	0.954243
Syagrus_comosa	7	0.845098
Syagrus_coronata	12	1.07918
Syagrus_deflexa	3	0.477121
Syagrus_duartei	2	0.30103
Syagrus_evansiana	1	0
Syagrus_flexuosa	5	0.69897
Syagrus_glaucescens	5	0.69897
Syagrus_glazioviana	0.1	-1
Syagrus_gouveiana	0.1	-1
Syagrus_graminifolia	0.15	-0.823909
Syagrus_harleyi	0.1	-1
Syagrus_inajai	15	1.17609
Syagrus_itacambirana	0.1	-1
Syagrus_kellyana	5	0.69897
Syagrus_lilliputiana	0.06	-1.22185
Syagrus_loefgrenii	0.06	-1.22185
Syagrus_longipedunculata	0.14	-0.853872
Syagrus_lorenzoniorum	4	0.60206
Syagrus_macrocarpa	10	1
Syagrus_mendanhensis	0.04	-1.39794
Syagrus_oleracea	20	1.30103
Syagrus_orinocensis	12	1.07918
Syagrus_petraea	0.3	-0.522879
Syagrus_picrophylla	8	0.90309
Syagrus_pleioclada	0.5	-0.30103
Syagrus_pleiocladoides	0.2	-0.69897
Syagrus_pseudococos	15	1.17609
Syagrus_romanzoffiana	17	1.23045
Syagrus_rupicola	0.2	-0.69897
Syagrus_ruschiana	8	0.90309
Syagrus_sancona	30	1.47712
Syagrus_schizophylla	4	0.60206
Syagrus_smithii	10	1
Syagrus_stenopetala	15	1.17609
Syagrus_stratincola	14	1.14613
Syagrus_vagans	0.3	-0.522879
Syagrus_vermicularis	15	1.17609
Syagrus_werdermannii	0.1	-1
Syagrus_yungasensis	6	0.778151
Synechanthus_fibrosus	6	0.778151
Synechanthus_warscewiczianus	6	0.778151
Tahina_spectabilis	18	1.25527
Tectiphiala_ferox	9	0.954243
Thrinax_excelsa	11	1.04139
Thrinax_parviflora	13	1.11394
Thrinax_radiata	12	1.07918
Trachycarpus_fortunei	20	1.30103
Trachycarpus_geminisectus	2	0.30103
Trachycarpus_latisectus	12	1.07918
Trachycarpus_martianus	15	1.17609
Trachycarpus_nanus	0.8	-0.09691
Trachycarpus_oreophilus	12	1.07918
Trachycarpus_princeps	10	1
Trachycarpus_takil	15	1.17609
Trachycarpus_ukhrulensis	15	1.17609
Trithrinax_brasiliensis	15	1.17609
Trithrinax_campestris	6	0.778151
Trithrinax_schizophylla	6	0.778151
Veitchia_arecina	25	1.39794
Veitchia_filifera	15	1.17609
Veitchia_joannis	35	1.54407
Veitchia_simulans	15	1.17609
Veitchia_spiralis	15	1.17609
Veitchia_vitiensis	20	1.30103
Veitchia_winin	20	1.30103
Verschaffeltia_splendida	25	1.39794
Voanioala_gerardii	20	1.30103
Wallichia_caryotoides	3	0.477121
Wallichia_disticha	9	0.954243
Wallichia_gracilis	2.5	0.39794
Wallichia_lidiae	4	0.60206
Wallichia_marianneae	1.6	0.20412
Wallichia_triandra	3	0.477121
Washingtonia_filifera	18.3	1.26245
Washingtonia_robusta	30.5	1.4843
Welfia_regia	20	1.30103
Wendlandiella_gracilis	1.5	0.176091
Wettinia_aequalis	10	1
Wettinia_aequatorialis	8	0.90309
Wettinia_anomala	15	1.17609
Wettinia_augusta	12	1.07918
Wettinia_castanea	7	0.845098
Wettinia_disticha	17	1.23045
Wettinia_drudei	7	0.845098
Wettinia_fascicularis	20	1.30103
Wettinia_hirsuta	12	1.07918
Wettinia_kalbreyeri	20	1.30103
Wettinia_lanata	9	0.954243
Wettinia_longipetala	6	0.778151
Wettinia_maynensis	19	1.27875
Wettinia_microcarpa	12	1.07918
Wettinia_minima	6	0.778151
Wettinia_oxycarpa	15	1.17609
Wettinia_panamensis	16	1.20412
Wettinia_praemorsa	15	1.17609
Wettinia_quinaria	15	1.17609
Wettinia_radiata	9	0.954243
Wettinia_verruculosa	10	1
Wodyetia_bifurcata	15	1.17609
Zombia_antillarum	3	0.477121

## Sheet: Palm_fruit_Size
Palm fruit diameter data for 1,687 palm species - used for trait evolution model selection
Species	FRUITDIAM (m)	LOG10
Acanthophoenix_rousselii	0.008	-2.09691
Acanthophoenix_rubra	0.01	-2
Acoelorrhaphe_wrightii	0.009	-2.04576
Acrocomia_aculeata	0.05	-1.30103
Acrocomia_crispa	0.0255	-1.59346
Acrocomia_emensis	0.022	-1.65758
Acrocomia_hassleri	0.03	-1.52288
Acrocomia_intumescens	0.041	-1.38722
Acrocomia_media	0.034	-1.46852
Acrocomia_totai	0.034	-1.46852
Actinokentia_divaricata	0.014	-1.85387
Actinokentia_huerlimannii	0.013	-1.88606
Actinorhytis_calapparia	0.045	-1.34679
Adonidia_maturbongsii	0.016	-1.79588
Aiphanes_bicornis	0.008	-2.09691
Aiphanes_chiribogensis	0.012	-1.92082
Aiphanes_duquei	0.012	-1.92082
Aiphanes_eggersii	0.02	-1.69897
Aiphanes_erinacea	0.008	-2.09691
Aiphanes_gelatinosa	0.015	-1.82391
Aiphanes_grandis	0.023	-1.63827
Aiphanes_hirsuta	0.02	-1.69897
Aiphanes_horrida	0.023	-1.63827
Aiphanes_lindeniana	0.016	-1.79588
Aiphanes_linearis	0.035	-1.45593
Aiphanes_macroloba	0.007	-2.1549
Aiphanes_minima	0.017	-1.76955
Aiphanes_multiplex	0.017	-1.76955
Aiphanes_parvifolia	0.01	-2
Aiphanes_pilaris	0.047	-1.3279
Aiphanes_simplex	0.01	-2
Aiphanes_spicata	0.009	-2.04576
Aiphanes_tricuspidata	0.009	-2.04576
Aiphanes_ulei	0.007	-2.1549
Aiphanes_verrucosa	0.03	-1.52288
Aiphanes_weberbaueri	0.01	-2
Allagoptera_arenaria	0.013	-1.88606
Allagoptera_brevicalyx	0.015	-1.82391
Allagoptera_campestris	0.007	-2.1549
Ammandra_decasperma	0.12	-0.920819
Aphandra_natalia	0.11	-0.958607
Archontophoenix_alexandrae	0.011	-1.95861
Archontophoenix_cunninghamiana	0.015	-1.82391
Archontophoenix_maxima	0.012	-1.92082
Archontophoenix_myolensis	0.012	-1.92082
Archontophoenix_purpurea	0.022	-1.65758
Archontophoenix_tuckeri	0.015	-1.82391
Areca_abdulrahmanii	0.007	-2.1549
Areca_ahmadii	0.014	-1.85387
Areca_andersonii	0.007	-2.1549
Areca_bakeri	0.0145	-1.83863
Areca_brachypoda	0.005	-2.30103
Areca_caliso	0.022	-1.65758
Areca_catechu	0.04	-1.39794
Areca_costulata	0.013	-1.88606
Areca_gurita	0.01	-2
Areca_hutchinsoniana	0.009	-2.04576
Areca_jugahpunya	0.01	-2
Areca_klingkangensis	0.005	-2.30103
Areca_laosensis	0.01	-2
Areca_macrocalyx	0.005	-2.30103
Areca_mandacanii	0.012	-1.92082
Areca_mogeana	0.003	-2.52288
Areca_novohibernica	0.03	-1.52288
Areca_oxycarpa	0.03	-1.52288
Areca_parens	0.035	-1.45593
Areca_rheophytica	0.007	-2.1549
Areca_songthanhensis	0.013	-1.88606
Areca_triandra	0.015	-1.82391
Areca_tunku	0.03	-1.52288
Areca_vestiaria	0.02	-1.69897
Areca_whitfordii	0.018	-1.74473
Arenga_australasica	0.015	-1.82391
Arenga_brevipes	0.04	-1.39794
Arenga_caudata	0.008	-2.09691
Arenga_distincta	0.01	-2
Arenga_engleri	0.014	-1.85387
Arenga_hastata	0.009	-2.04576
Arenga_hookeriana	0.008	-2.09691
Arenga_listeri	0.012	-1.92082
Arenga_longicarpa	0.01	-2
Arenga_microcarpa	0.015	-1.82391
Arenga_obtusifolia	0.035	-1.45593
Arenga_pinnata	0.045	-1.34679
Arenga_porphyrocarpa	0.008	-2.09691
Arenga_retroflorescens	0.022	-1.65758
Arenga_ryukyuensis	0.018	-1.74473
Arenga_tremula	0.02	-1.69897
Arenga_undulatifolia	0.03	-1.52288
Arenga_westerhoutii	0.04	-1.39794
Arenga_wightii	0.03	-1.52288
Asterogyne_guianensis	0.012	-1.92082
Asterogyne_martiana	0.02	-1.69897
Asterogyne_ramosa	0.015	-1.82391
Asterogyne_spicata	0.01	-2
Asterogyne_yaracuyense	0.02	-1.69897
Astrocaryum_acaule	0.02	-1.69897
Astrocaryum_aculeatissimum	0.035	-1.45593
Astrocaryum_aculeatum	0.042	-1.37675
Astrocaryum_campestre	0.025	-1.60206
Astrocaryum_chambira	0.05	-1.30103
Astrocaryum_confertum	0.02	-1.69897
Astrocaryum_echinatum	0.045	-1.34679
Astrocaryum_faranae	0.024	-1.61979
Astrocaryum_gratum	0.04	-1.39794
Astrocaryum_huaimi	0.03	-1.52288
Astrocaryum_jauari	0.025	-1.60206
Astrocaryum_javarense	0.008	-2.09691
Astrocaryum_malybo	0.026	-1.58503
Astrocaryum_mexicanum	0.6	-0.221849
Astrocaryum_murumuru	0.045	-1.34679
Astrocaryum_paramaca	0.02	-1.69897
Astrocaryum_sciophilum	0.04	-1.39794
Astrocaryum_standleyanum	0.03	-1.52288
Astrocaryum_triandrum	0.023	-1.63827
Astrocaryum_vulgare	0.05	-1.30103
Attalea_allenii	0.05	-1.30103
Attalea_amygdalina	0.05	-1.30103
Attalea_attaleoides	0.025	-1.60206
Attalea_barreirensis	0.043	-1.36653
Attalea_brasiliensis	0.05	-1.30103
Attalea_butyracea	0.045	-1.34679
Attalea_cephalotus	0.053	-1.27572
Attalea_cohune	0.045	-1.34679
Attalea_colenda	0.035	-1.45593
Attalea_compta	0.06	-1.22185
Attalea_crassispatha	0.02	-1.69897
Attalea_cuatrecasana	0.095	-1.02228
Attalea_dahlgreniana	0.04	-1.39794
Attalea_dubia	0.03	-1.52288
Attalea_eichleri	0.055	-1.25964
Attalea_exigua	0.055	-1.25964
Attalea_funifera	0.09	-1.04576
Attalea_geraensis	0.045	-1.34679
Attalea_guianensis	0.027	-1.56864
Attalea_humilis	0.08	-1.09691
Attalea_iguadummat	0.063	-1.20066
Attalea_insignis	0.04	-1.39794
Attalea_luetzelburgii	0.025	-1.60206
Attalea_maripa	0.03	-1.52288
Attalea_microcarpa	0.03	-1.52288
Attalea_nucifera	0.05	-1.30103
Attalea_oleifera	0.06	-1.22185
Attalea_phalerata	0.05	-1.30103
Attalea_pindobassu	0.06	-1.22185
Attalea_plowmanii	0.052	-1.284
Attalea_racemosa	0.05	-1.30103
Attalea_septuagenata	0.06	-1.22185
Attalea_speciosa	0.099	-1.00436
Attalea_spectabilis	0.04	-1.39794
Attalea_tessmannii	0.07	-1.1549
Bactris_acanthocarpa	0.018	-1.74473
Bactris_acanthocarpoides	0.02	-1.69897
Bactris_ana_juliae	0.01	-2
Bactris_aubletiana	0.007	-2.1549
Bactris_bahiensis	0.012	-1.92082
Bactris_balanophora	0.008	-2.09691
Bactris_barronis	0.016	-1.79588
Bactris_bidentula	0.015	-1.82391
Bactris_bifida	0.015	-1.82391
Bactris_brongniartii	0.015	-1.82391
Bactris_campestris	0.008	-2.09691
Bactris_caryotifolia	0.018	-1.74473
Bactris_caudata	0.012	-1.92082
Bactris_charnleyae	0.008	-2.09691
Bactris_chaveziae	0.02	-1.69897
Bactris_coloniata	0.025	-1.60206
Bactris_coloradonis	0.015	-1.82391
Bactris_concinna	0.025	-1.60206
Bactris_constanciae	0.025	-1.60206
Bactris_corossilla	0.02	-1.69897
Bactris_cubensis	0.015	-1.82391
Bactris_cuspidata	0.007	-2.1549
Bactris_dianeura	0.016	-1.79588
Bactris_elegans	0.015	-1.82391
Bactris_faucium	0.02	-1.69897
Bactris_ferruginea	0.02	-1.69897
Bactris_fissifrons	0.02	-1.69897
Bactris_gasipaes	0.03	-1.52288
Bactris_gastoniana	0.02	-1.69897
Bactris_glandulosa	0.016	-1.79588
Bactris_glassmanii	0.02	-1.69897
Bactris_glaucescens	0.02	-1.69897
Bactris_gracilior	0.011	-1.95861
Bactris_grayumii	0.011	-1.95861
Bactris_guineensis	0.02	-1.69897
Bactris_halmoorei	0.015	-1.82391
Bactris_hatschbachii	0.02	-1.69897
Bactris_herrerana	0.015	-1.82391
Bactris_hirta	0.005	-2.30103
Bactris_horridispatha	0.025	-1.60206
Bactris_jamaicana	0.013	-1.88606
Bactris_killipii	0.01	-2
Bactris_kunorum	0.02	-1.69897
Bactris_longiseta	0.016	-1.79588
Bactris_macroacantha	0.023	-1.63827
Bactris_major	0.035	-1.45593
Bactris_maraja	0.02	-1.69897
Bactris_martiana	0.0025	-2.60206
Bactris_mexicana	0.012	-1.92082
Bactris_militaris	0.017	-1.76955
Bactris_nancibaensis	0.025	-1.60206
Bactris_obovata	0.015	-1.82391
Bactris_oligocarpa	0.013	-1.88606
Bactris_oligoclada	0.015	-1.82391
Bactris_panamensis	0.008	-2.09691
Bactris_pickelii	0.015	-1.82391
Bactris_pilosa	0.02	-1.69897
Bactris_pliniana	0.02	-1.69897
Bactris_plumeriana	0.016	-1.79588
Bactris_polystachya	0.018	-1.74473
Bactris_ptariana	0.008	-2.09691
Bactris_rhaphidacantha	0.015	-1.82391
Bactris_riparia	0.02	-1.69897
Bactris_rostrata	0.024	-1.61979
Bactris_schultesii	0.01	-2
Bactris_setiflora	0.02	-1.69897
Bactris_setosa	0.02	-1.69897
Bactris_setulosa	0.02	-1.69897
Bactris_simplicifrons	0.005	-2.30103
Bactris_soeiroana	0.015	-1.82391
Bactris_sphaerocarpa	0.018	-1.74473
Bactris_syagroides	0.007	-2.1549
Bactris_tefensis	0.01	-2
Bactris_timbuiensis	0.015	-1.82391
Bactris_tomentosa	0.015	-1.82391
Bactris_turbinocarpa	0.02	-1.69897
Bactris_vulgaris	0.024	-1.61979
Balaka_diffusa	0.17	-0.769551
Balaka_macrocarpa	0.015	-1.82391
Balaka_microcarpa	0.008	-2.09691
Barcella_odora	0.025	-1.60206
Basselinia_deplanchei	0.006	-2.22185
Basselinia_favieri	0.01	-2
Basselinia_glabrata	0.05	-1.30103
Basselinia_gracilis	0.006	-2.22185
Basselinia_humboldtiana	0.01	-2
Basselinia_iterata	0.01	-2
Basselinia_moorei	0.013	-1.88606
Basselinia_pancheri	0.009	-2.04576
Basselinia_porphyrea	0.01	-2
Basselinia_sordida	0.01	-2
Basselinia_tomentosa	0.01	-2
Basselinia_velutina	0.009	-2.04576
Basselinia_vestita	0.007	-2.1549
Beccariophoenix_madagascariensis	0.025	-1.60206
Bentinckia_condapanna	0.012	-1.92082
Bentinckia_nicobarica	0.01	-2
Bismarckia_nobilis	0.035	-1.45593
Borassodendron_borneense	0.11	-0.958607
Borassodendron_machadonis	0.1	-1
Borassus_aethiopum	0.18	-0.744727
Borassus_akeassii	0.12	-0.920819
Borassus_flabellifer	0.2	-0.69897
Borassus_heineanus	0.1	-1
Borassus_madagascariensis	0.18	-0.744727
Brahea_aculeata	0.025	-1.60206
Brahea_armata	0.02	-1.69897
Brahea_brandegeei	0.02	-1.69897
Brahea_dulcis	0.016	-1.79588
Brahea_edulis	0.035	-1.45593
Brahea_moorei	0.007	-2.1549
Brahea_pimo	0.015	-1.82391
Brahea_sarukhanii	0.016	-1.79588
Brassiophoenix_schumannii	0.019	-1.72125
Burretiokentia_dumasii	0.011	-1.95861
Burretiokentia_grandiflora	0.017	-1.76955
Burretiokentia_hapala	0.009	-2.04576
Burretiokentia_koghiensis	0.011	-1.95861
Burretiokentia_vieillardii	0.014	-1.85387
Butia_archeri	0.018	-1.74473
Butia_campicola	0.01	-2
Butia_capitata	0.022	-1.65758
Butia_eriospatha	0.019	-1.72125
Butia_exilata	0.02	-1.69897
Butia_exospadix	0.004	-2.39794
Butia_lallemantii	0.025	-1.60206
Butia_marmorii	0.015	-1.82391
Butia_microspadix	0.01	-2
Butia_missionera	0.04	-1.39794
Butia_noblickii	0.03	-1.52288
Butia_odorata	0.22	-0.657577
Butia_paraguayensis	0.025	-1.60206
Butia_purpurascens	0.013	-1.88606
Butia_yatay	0.028	-1.55284
Calamus_acanthochlamys	0.008	-2.09691
Calamus_acanthophyllus	0.009	-2.04576
Calamus_acanthospathus	0.015	-1.82391
Calamus_acuminatus	0.006	-2.22185
Calamus_albidus	0.015	-1.82391
Calamus_altiscandens	0.004	-2.39794
Calamus_amplijugus	0.009	-2.04576
Calamus_andamanicus	0.011	-1.95861
Calamus_arborescens	0.015	-1.82391
Calamus_ashtonii	0.005	-2.30103
Calamus_australis	0.011	-1.95861
Calamus_austroguangxiensis	0.012	-1.92082
Calamus_axillaris	0.009	-2.04576
Calamus_bachmaensis	0.01	-2
Calamus_bacularis	0.006	-2.22185
Calamus_balingensis	0.012	-1.92082
Calamus_baratangensis	0.009	-2.04576
Calamus_basui	0.001	-3
Calamus_beccarii	0.012	-1.92082
Calamus_bimaniferus	0.008	-2.09691
Calamus_blumei	0.017	-1.76955
Calamus_bousigonii	0.014	-1.85387
Calamus_brandisii	0.01	-2
Calamus_burkillianus	0.006	-2.22185
Calamus_caesius	0.01	-2
Calamus_caryotoides	0.01	-2
Calamus_castaneus	0.018	-1.74473
Calamus_ceratophorus	0.008	-2.09691
Calamus_cockburnii	0.01	-2
Calamus_compsostachys	0.008	-2.09691
Calamus_comptus	0.007	-2.1549
Calamus_concinnus	0.08	-1.09691
Calamus_congestiflorus	0.0065	-2.18709
Calamus_conirostris	0.02	-1.69897
Calamus_convallium	0.025	-1.60206
Calamus_corneri	0.006	-2.22185
Calamus_corrugatus	0.007	-2.1549
Calamus_dasyacanthus	0.01	-2
Calamus_deerratus	0.008	-2.09691
Calamus_delessertianus	0.015	-1.82391
Calamus_delicatulus	0.01	-2
Calamus_densiflorus	0.012	-1.92082
Calamus_dianbaiensis	0.015	-1.82391
Calamus_diepenhorstii	0.02	-1.69897
Calamus_digitatus	0.01	-2
Calamus_dilaceratus	0.008	-2.09691
Calamus_dioicus	0.008	-2.09691
Calamus_dongnaiensis	0.015	-1.82391
Calamus_dransfieldii	0.018	-1.74473
Calamus_egregius	0.016	-1.79588
Calamus_erectus	0.025	-1.60206
Calamus_erinaceus	0.01	-2
Calamus_erioacanthus	0.017	-1.76955
Calamus_essigii	0.009	-2.04576
Calamus_exilis	0.012	-1.92082
Calamus_fertilis	0.01	-2
Calamus_filipendulus	0.009	-2.04576
Calamus_fimbriatus	0.014	-1.85387
Calamus_flabellatus	0.007	-2.1549
Calamus_floribundus	0.01	-2
Calamus_formosanus	0.01	-2
Calamus_gamblei	0.02	-1.69897
Calamus_gibbsianus	0.012	-1.92082
Calamus_godefroyi	0.012	-1.92082
Calamus_gonospermus	0.02	-1.69897
Calamus_gracilis	0.01	-2
Calamus_griseus	0.004	-2.39794
Calamus_guruba	0.008	-2.09691
Calamus_harmandii	0.009	-2.04576
Calamus_henryanus	0.01	-2
Calamus_hispidulus	0.01	-2
Calamus_holttumii	0.01	-2
Calamus_hookerianus	0.01	-2
Calamus_insignis	0.007	-2.1549
Calamus_javensis	0.012	-1.92082
Calamus_karnatakensis	0.008	-2.09691
Calamus_kiahii	0.02	-1.69897
Calamus_kingianus	0.01	-2
Calamus_kontumensis	0.007	-2.1549
Calamus_lacciferus	0.02	-1.69897
Calamus_laevigatus	0.012	-1.92082
Calamus_lakshmanae	0.025	-1.60206
Calamus_lambirensis	0.007	-2.1549
Calamus_laoensis	0.012	-1.92082
Calamus_lateralis	0.02	-1.69897
Calamus_latifolius	0.015	-1.82391
Calamus_leloi	0.018	-1.74473
Calamus_leptospadix	0.015	-1.82391
Calamus_lobbianus	0.018	-1.74473
Calamus_longisetus	0.02	-1.69897
Calamus_longispathus	0.02	-1.69897
Calamus_luridus	0.008	-2.09691
Calamus_macrochlamys	0.0115	-1.9393
Calamus_macrorhynchus	0.015	-1.82391
Calamus_manan	0.02	-1.69897
Calamus_marginatus	0.012	-1.92082
Calamus_mattanensis	0.01	-2
Calamus_meghalayensis	0.01	-2
Calamus_melanacanthos	0.015	-1.82391
Calamus_melanochrous	0.018	-1.74473
Calamus_mesilauensis	0.023	-1.63827
Calamus_metzianus	0.011	-1.95861
Calamus_microsphaerion	0.006	-2.22185
Calamus_minutus	0.008	-2.09691
Calamus_modestus	0.006	-2.22185
Calamus_mogeae	0.0075	-2.12494
Calamus_muelleri	0.012	-1.92082
Calamus_multispicatus	0.01	-2
Calamus_nagbettai	0.01	-2
Calamus_nambariensis	0.025	-1.60206
Calamus_nanodendron	0.02	-1.69897
Calamus_neelagiricus	0.005	-2.30103
Calamus_nematospadix	0.005	-2.30103
Calamus_oligostachys	0.007	-2.1549
Calamus_optimus	0.011	-1.95861
Calamus_ornatus	0.02	-1.69897
Calamus_ovoideus	0.01	-2
Calamus_oxleyanus	0.01	-2
Calamus_pachypus	0.0135	-1.86967
Calamus_pachystemonus	0.005	-2.30103
Calamus_palustris	0.01	-2
Calamus_pandanosmus	0.015	-1.82391
Calamus_paspalanthus	0.015	-1.82391
Calamus_paulii	0.008	-2.09691
Calamus_peregrinus	0.016	-1.79588
Calamus_pholidostachys	0.0125	-1.90309
Calamus_platyspathus	0.008	-2.09691
Calamus_pogonacanthus	0.01	-2
Calamus_poilanei	0.014	-1.85387
Calamus_polystachys	0.008	-2.09691
Calamus_praetermissus	0.009	-2.04576
Calamus_pseudofeanus	0.01	-2
Calamus_pseudorivalis	0.01	-2
Calamus_pseudotenuis	0.015	-1.82391
Calamus_pseudoulur	0.022	-1.65758
Calamus_psilocladus	0.008	-2.09691
Calamus_pycnocarpus	0.015	-1.82391
Calamus_pygmaeus	0.0075	-2.12494
Calamus_radiatus	0.012	-1.92082
Calamus_rhabdocladus	0.008	-2.09691
Calamus_rheedei	0.015	-1.82391
Calamus_rhytidomus	0.015	-1.82391
Calamus_rotang	0.015	-1.82391
Calamus_rudentum	0.015	-1.82391
Calamus_sabalensis	0.009	-2.04576
Calamus_salicifolius	0.01	-2
Calamus_sarawakensis	0.006	-2.22185
Calamus_schistoacanthus	0.013	-1.88606
Calamus_scipionum	0.009	-2.04576
Calamus_sedens	0.008	-2.09691
Calamus_semierectus	0.001	-3
Calamus_setulosus	0.004	-2.39794
Calamus_shendurunii	0.018	-1.74473
Calamus_siamensis	0.008	-2.09691
Calamus_simplex	0.02	-1.69897
Calamus_simplicifolius	0.023	-1.63827
Calamus_siphonospathus	0.004	-2.39794
Calamus_solitarius	0.08	-1.09691
Calamus_speciosissimus	0.01	-2
Calamus_spectatissimus	0.02	-1.69897
Calamus_spiralis	0.014	-1.85387
Calamus_stoloniferus	0.01	-2
Calamus_suaveolens	0.006	-2.22185
Calamus_subinermis	0.01	-2
Calamus_temburongii	0.005	-2.30103
Calamus_temii	0.015	-1.82391
Calamus_tenompokensis	0.007	-2.1549
Calamus_tenuis	0.012	-1.92082
Calamus_tetradactyloides	0.01	-2
Calamus_tetradactylus	0.009	-2.04576
Calamus_thwaitesii	0.015	-1.82391
Calamus_thysanolepis	0.01	-2
Calamus_tomentosus	0.022	-1.65758
Calamus_trachycoleus	0.013	-1.88606
Calamus_travancoricus	0.01	-2
Calamus_tumidus	0.018	-1.74473
Calamus_unifarius	0.01	-2
Calamus_usitatus	0.006	-2.22185
Calamus_vattayila	0.08	-1.09691
Calamus_viminalis	0.01	-2
Calamus_viridispinus	0.006	-2.22185
Calamus_vitiensis	0.0095	-2.02228
Calamus_walkeri	0.01	-2
Calamus_whitmorei	0.007	-2.1549
Calamus_wightii	0.018	-1.74473
Calamus_wuliangshanensis	0.025	-1.60206
Calamus_zeylanicus	0.02	-1.69897
Calamus_zonatus	0.008	-2.09691
Calyptrocalyx_albertisianus	0.026	-1.58503
Calyptrocalyx_amoenus	0.01	-2
Calyptrocalyx_arfakianus	0.008	-2.09691
Calyptrocalyx_awa	0.012	-1.92082
Calyptrocalyx_caudiculatus	0.006	-2.22185
Calyptrocalyx_doxanthus	0.012	-1.92082
Calyptrocalyx_elegans	0.012	-1.92082
Calyptrocalyx_flabellatus	0.008	-2.09691
Calyptrocalyx_forbesii	0.012	-1.92082
Calyptrocalyx_hollrungii	0.009	-2.04576
Calyptrocalyx_julianettii	0.009	-2.04576
Calyptrocalyx_lauterbachianus	0.025	-1.60206
Calyptrocalyx_laxiflorus	0.009	-2.04576
Calyptrocalyx_lepidotus	0.004	-2.39794
Calyptrocalyx_leptostachys	0.012	-1.92082
Calyptrocalyx_merrillianus	0.01	-2
Calyptrocalyx_micholitzii	0.008	-2.09691
Calyptrocalyx_multifidus	0.012	-1.92082
Calyptrocalyx_pachystachys	0.008	-2.09691
Calyptrocalyx_pauciflorus	0.01	-2
Calyptrocalyx_polyphyllus	0.006	-2.22185
Calyptrocalyx_pusillus	0.005	-2.30103
Calyptrocalyx_sessiliflorus	0.01	-2
Calyptrocalyx_spicatus	0.03	-1.52288
Calyptrocalyx_yamutumene	0.012	-1.92082
Calyptrogyne_allenii	0.01	-2
Calyptrogyne_anomala	0.007	-2.1549
Calyptrogyne_baudensis	0.01	-2
Calyptrogyne_condensata	0.0059	-2.22915
Calyptrogyne_costatifrons	0.01	-2
Calyptrogyne_deneversii	0.084	-1.07572
Calyptrogyne_ghiesbreghtiana	0.0089	-2.05061
Calyptrogyne_kunorum	0.138	-0.860121
Calyptrogyne_osensis	0.012	-1.92082
Calyptrogyne_panamensis	0.0079	-2.10237
Calyptrogyne_pubescens	0.0078	-2.10791
Calyptrogyne_sanblasensis	0.0072	-2.14267
Calyptrogyne_trichostachys	0.016	-1.79588
Calyptrogyne_tutensis	0.0065	-2.18709
Calyptronoma_occidentalis	0.028	-1.55284
Calyptronoma_plumeriana	0.008	-2.09691
Calyptronoma_rivalis	0.006	-2.22185
Carpentaria_acuminata	0.012	-1.92082
Carpoxylon_macrospermum	0.035	-1.45593
Caryota_angustifolia	0.019	-1.72125
Caryota_cumingii	0.017	-1.76955
Caryota_kiriwongensis	0.033	-1.48149
Caryota_maxima	0.025	-1.60206
Caryota_mitis	0.02	-1.69897
Caryota_monostachya	0.035	-1.45593
Caryota_no	0.03	-1.52288
Caryota_obtusa	0.035	-1.45593
Caryota_rumphiana	0.025	-1.60206
Caryota_sympetala	0.03	-1.52288
Caryota_urens	0.02	-1.69897
Caryota_zebrina	0.025	-1.60206
Ceratolobus_concolor	0.02	-1.69897
Ceratolobus_discolor	0.015	-1.82391
Ceratolobus_glaucescens	0.005	-2.30103
Ceratolobus_kingianus	0.015	-1.82391
Ceratolobus_pseudoconcolor	0.07	-1.1549
Ceratolobus_subangulatus	0.015	-1.82391
Ceroxylon_alpinum	0.02	-1.69897
Ceroxylon_amazonicum	0.02	-1.69897
Ceroxylon_ceriferum	0.018	-1.74473
Ceroxylon_echinulatum	0.02	-1.69897
Ceroxylon_parvifrons	0.025	-1.60206
Ceroxylon_parvum	0.018	-1.74473
Ceroxylon_peruvianum	0.022	-1.65758
Ceroxylon_pityrophyllum	0.019	-1.72125
Ceroxylon_quindiuense	0.02	-1.69897
Ceroxylon_sasaimae	0.018	-1.74473
Ceroxylon_ventricosum	0.018	-1.74473
Ceroxylon_vogelianum	0.018	-1.74473
Chamaedorea_adscendens	0.008	-2.09691
Chamaedorea_allenii	0.013	-1.88606
Chamaedorea_amabilis	0.009	-2.04576
Chamaedorea_angustisecta	0.008	-2.09691
Chamaedorea_arenbergiana	0.012	-1.92082
Chamaedorea_brachyclada	0.005	-2.30103
Chamaedorea_brachypoda	0.008	-2.09691
Chamaedorea_carchensis	0.01	-2
Chamaedorea_castillo_montii	0.007	-2.1549
Chamaedorea_cataractarum	0.008	-2.09691
Chamaedorea_christinae	0.01	-2
Chamaedorea_correae	0.008	-2.09691
Chamaedorea_costaricana	0.01	-2
Chamaedorea_crucensis	0.009	-2.04576
Chamaedorea_dammeriana	0.008	-2.09691
Chamaedorea_deckeriana	0.01	-2
Chamaedorea_deneversiana	0.006	-2.22185
Chamaedorea_elatior	0.011	-1.95861
Chamaedorea_elegans	0.007	-2.1549
Chamaedorea_ernesti_augusti	0.01	-2
Chamaedorea_falcifera	0.004	-2.39794
Chamaedorea_fractiflexa	0.008	-2.09691
Chamaedorea_fragrans	0.006	-2.22185
Chamaedorea_geonomiformis	0.012	-1.92082
Chamaedorea_glaucifolia	0.01	-2
Chamaedorea_graminifolia	0.01	-2
Chamaedorea_guntheriana	0.006	-2.22185
Chamaedorea_hooperiana	0.008	-2.09691
Chamaedorea_ibarrae	0.007	-2.1549
Chamaedorea_keelerorum	0.008	-2.09691
Chamaedorea_klotzschiana	0.009	-2.04576
Chamaedorea_latisecta	0.01	-2
Chamaedorea_lehmannii	0.007	-2.1549
Chamaedorea_liebmannii	0.01	-2
Chamaedorea_linearis	0.025	-1.60206
Chamaedorea_lucidifrons	0.005	-2.30103
Chamaedorea_macrospadix	0.008	-2.09691
Chamaedorea_matae	0.006	-2.22185
Chamaedorea_metallica	0.009	-2.04576
Chamaedorea_microphylla	0.004	-2.39794
Chamaedorea_microspadix	0.01	-2
Chamaedorea_murriensis	0.01	-2
Chamaedorea_nationsiana	0.015	-1.82391
Chamaedorea_oblongata	0.008	-2.09691
Chamaedorea_pachecoana	0.008	-2.09691
Chamaedorea_palmeriana	0.01	-2
Chamaedorea_parvifolia	0.008	-2.09691
Chamaedorea_parvisecta	0.009	-2.04576
Chamaedorea_pauciflora	0.008	-2.09691
Chamaedorea_pedunculata	0.008	-2.09691
Chamaedorea_pinnatifrons	0.005	-2.30103
Chamaedorea_pittieri	0.007	-2.1549
Chamaedorea_plumosa	0.011	-1.95861
Chamaedorea_pochutlensis	0.01	-2
Chamaedorea_ponderosa	0.07	-1.1549
Chamaedorea_pumila	0.01	-2
Chamaedorea_queroana	0.008	-2.09691
Chamaedorea_radicalis	0.009	-2.04576
Chamaedorea_ricardoi	0.009	-2.04576
Chamaedorea_rigida	0.008	-2.09691
Chamaedorea_robertii	0.007	-2.1549
Chamaedorea_rojasiana	0.011	-1.95861
Chamaedorea_sartorii	0.008	-2.09691
Chamaedorea_scheryi	0.007	-2.1549
Chamaedorea_schiedeana	0.009	-2.04576
Chamaedorea_seifrizii	0.008	-2.09691
Chamaedorea_simplex	0.012	-1.92082
Chamaedorea_skutchii	0.008	-2.09691
Chamaedorea_smithii	0.01	-2
Chamaedorea_stenocarpa	0.008	-2.09691
Chamaedorea_stolonifera	0.009	-2.04576
Chamaedorea_stricta	0.008	-2.09691
Chamaedorea_tenerrima	0.007	-2.1549
Chamaedorea_tepejilote	0.008	-2.09691
Chamaedorea_tuerckheimii	0.009	-2.04576
Chamaedorea_undulatifolia	0.006	-2.22185
Chamaedorea_verapazensis	0.009	-2.04576
Chamaedorea_verecunda	0.01	-2
Chamaedorea_volcanensis	0.008	-2.09691
Chamaedorea_vulgata	0.009	-2.04576
Chamaedorea_warscewiczii	0.007	-2.1549
Chamaedorea_whitelockiana	0.008	-2.09691
Chamaedorea_woodsoniana	0.01	-2
Chamaedorea_zamorae	0.012	-1.92082
Chamaerops_humilis	0.025	-1.60206
Chambeyronia_lepidota	0.023	-1.63827
Chambeyronia_macrocarpa	0.035	-1.45593
Chelyocarpus_chuco	0.02	-1.69897
Chelyocarpus_dianeurus	0.02	-1.69897
Chelyocarpus_repens	0.025	-1.60206
Chelyocarpus_ulei	0.025	-1.60206
Chuniophoenix_hainanensis	0.022	-1.65758
Chuniophoenix_humilis	0.016	-1.79588
Chuniophoenix_nana	0.016	-1.79588
Clinosperma_bracteale	0.016	-1.79588
Clinosperma_macrocarpa	0.03	-1.52288
Clinosperma_vaginata	0.008	-2.09691
Clinostigma_collegarum	0.008	-2.09691
Clinostigma_exorrhizum	0.004	-2.39794
Clinostigma_harlandii	0.006	-2.22185
Clinostigma_savoryanum	0.01	-2
Coccothrinax_argentata	0.08	-1.09691
Coccothrinax_argentea	0.12	-0.920819
Coccothrinax_barbadensis	0.012	-1.92082
Coccothrinax_borhidiana	0.009	-2.04576
Coccothrinax_crinita	0.02	-1.69897
Coccothrinax_ekmanii	0.006	-2.22185
Coccothrinax_gracilis	0.008	-2.09691
Coccothrinax_gundlachii	0.013	-1.88606
Coccothrinax_hioramii	0.011	-1.95861
Coccothrinax_inaguensis	0.013	-1.88606
Coccothrinax_jamaicensis	0.0095	-2.02228
Coccothrinax_miraguama	0.012	-1.92082
Coccothrinax_pauciramosa	0.012	-1.92082
Coccothrinax_readii	0.0125	-1.90309
Coccothrinax_salvatoris	0.008	-2.09691
Coccothrinax_spissa	0.012	-1.92082
Coccothrinax_torrida	0.0063	-2.20066
Cocos_nucifera	0.2	-0.69897
Colpothrinax_aphanopetala	0.021	-1.67778
Colpothrinax_cookii	0.02	-1.69897
Colpothrinax_wrightii	0.015	-1.82391
Copernicia_alba	0.017	-1.76955
Copernicia_baileyana	0.02	-1.69897
Copernicia_berteroana	0.018	-1.74473
Copernicia_brittonorum	0.015	-1.82391
Copernicia_cowellii	0.017	-1.76955
Copernicia_curbeloi	0.018	-1.74473
Copernicia_ekmanii	0.017	-1.76955
Copernicia_gigas	0.022	-1.65758
Copernicia_glabrescens	0.02	-1.69897
Copernicia_hospita	0.02	-1.69897
Copernicia_humicola	0.01778	-1.75007
Copernicia_macroglossa	0.02	-1.69897
Copernicia_molinetii	0.01524	-1.81702
Copernicia_oxycalyx	0.01905	-1.72011
Copernicia_prunifera	0.022	-1.65758
Copernicia_rigida	0.019	-1.72125
Copernicia_tectorum	0.02	-1.69897
Corypha_lecomtei	0.07	-1.1549
Corypha_taliera	0.04	-1.39794
Corypha_umbraculifera	0.04	-1.39794
Corypha_utan	0.025	-1.60206
Cryosophila_bartlettii	0.012	-1.92082
Cryosophila_cookii	0.013	-1.88606
Cryosophila_grayumii	0.016	-1.79588
Cryosophila_guagara	0.02	-1.69897
Cryosophila_kalbreyeri	0.017	-1.76955
Cryosophila_macrocarpa	0.029	-1.5376
Cryosophila_nana	0.019	-1.72125
Cryosophila_stauracantha	0.014	-1.85387
Cryosophila_warscewiczii	0.023	-1.63827
Cryosophila_williamsii	0.015	-1.82391
Cyphokentia_cerifera	0.014	-1.85387
Cyphokentia_macrostachya	0.011	-1.95861
Cyphophoenix_alba	0.013	-1.88606
Cyphophoenix_elegans	0.014	-1.85387
Cyphophoenix_nucele	0.012	-1.92082
Cyphosperma_balansae	0.011	-1.95861
Cyphosperma_naboutinense	0.008	-2.09691
Cyrtostachys_barbata	0.005	-2.30103
Cyrtostachys_elegans	0.006	-2.22185
Cyrtostachys_glauca	0.006	-2.22185
Cyrtostachys_loriae	0.005	-2.30103
Cyrtostachys_renda	0.006	-2.22185
Daemonorops_acamptostachys	0.015	-1.82391
Daemonorops_acehensis	0.018	-1.74473
Daemonorops_angustifolia	0.018	-1.74473
Daemonorops_asteracantha	0.007	-2.1549
Daemonorops_atra	0.02	-1.69897
Daemonorops_aurea	0.015	-1.82391
Daemonorops_banggiensis	0.01	-2
Daemonorops_calicarpa	0.02	-1.69897
Daemonorops_collarifera	0.02	-1.69897
Daemonorops_didymophylla	0.02	-1.69897
Daemonorops_draco	0.02	-1.69897
Daemonorops_dransfieldii	0.01	-2
Daemonorops_elongata	0.01	-2
Daemonorops_fissa	0.02	-1.69897
Daemonorops_formicaria	0.014	-1.85387
Daemonorops_geniculata	0.022	-1.65758
Daemonorops_grandis	0.025	-1.60206
Daemonorops_ingens	0.02	-1.69897
Daemonorops_jenkinsiana	0.02	-1.69897
Daemonorops_korthalsii	0.01	-2
Daemonorops_kunstleri	0.018	-1.74473
Daemonorops_kurziana	0.02	-1.69897
Daemonorops_lamprolepis	0.01	-2
Daemonorops_leptopus	0.01	-2
Daemonorops_lewisiana	0.02	-1.69897
Daemonorops_longipes	0.015	-1.82391
Daemonorops_macrophylla	0.015	-1.82391
Daemonorops_macroptera	0.15	-0.823909
Daemonorops_manii	0.018	-1.74473
Daemonorops_melanochaetes	0.01	-2
Daemonorops_micracantha	0.02	-1.69897
Daemonorops_microstachys	0.008	-2.09691
Daemonorops_mollispina	0.015	-1.82391
Daemonorops_monticola	0.015	-1.82391
Daemonorops_nuichuaensis	0.02	-1.69897
Daemonorops_oblata	0.028	-1.55284
Daemonorops_ocreata	0.017	-1.76955
Daemonorops_poilanei	0.025	-1.60206
Daemonorops_rarispinosa	0.013	-1.88606
Daemonorops_riedeliana	0.013	-1.88606
Daemonorops_robusta	0.1	-1
Daemonorops_sabut	0.016	-1.79588
Daemonorops_scapigera	0.03	-1.52288
Daemonorops_sekundurensis	0.01	-2
Daemonorops_sepal	0.03	-1.52288
Daemonorops_serpentina	0.02	-1.69897
Daemonorops_siberutensis	0.012	-1.92082
Daemonorops_sparsiflora	0.01	-2
Daemonorops_spectabilis	0.03	-1.52288
Daemonorops_takanensis	0.01	-2
Daemonorops_unijuga	0.02	-1.69897
Daemonorops_verticillaris	0.015	-1.82391
Daemonorops_wrightmyoensis	0.015	-1.82391
Deckenia_nobilis	0.004	-2.39794
Desmoncus_chinantlensis	0.016	-1.79588
Desmoncus_cirrhifer	0.0157	-1.8041
Desmoncus_costaricensis	0.0138	-1.86012
Desmoncus_giganteus	0.0183	-1.73755
Desmoncus_horridus	0.0124	-1.90658
Desmoncus_interjectus	0.0123	-1.91009
Desmoncus_kunarius	0.0241	-1.61798
Desmoncus_latisectus	0.009	-2.04576
Desmoncus_leptoclonos	0.0094	-2.02687
Desmoncus_loretanus	0.0096	-2.01773
Desmoncus_madrensis	0.072	-1.14267
Desmoncus_mitis	0.0109	-1.96257
Desmoncus_moorei	0.0138	-1.86012
Desmoncus_myriacanthos	0.01	-2
Desmoncus_obovoideus	0.016	-1.79588
Desmoncus_orthacanthos	0.05	-1.30103
Desmoncus_osensis	0.0159	-1.7986
Desmoncus_parvulus	0.0112	-1.95078
Desmoncus_polyacanthos	0.018	-1.74473
Desmoncus_pumilus	0.085	-1.07058
Desmoncus_setosus	0.0085	-2.07058
Desmoncus_stans	0.0111	-1.95468
Desmoncus_vacivus	0.0153	-1.81531
Dictyocaryum_fuscum	0.03	-1.52288
Dictyocaryum_lamarckianum	0.03	-1.52288
Dictyocaryum_ptarianum	0.035	-1.45593
Dictyosperma_album	0.011	-1.95861
Dransfieldia_micrantha	0.0095	-2.02228
Dypsis_acaulis	0.006	-2.22185
Dypsis_acuminum	0.007	-2.1549
Dypsis_albofarinosa	0.015	-1.82391
Dypsis_ambanjae	0.011	-1.95861
Dypsis_ambilaensis	0.05	-1.30103
Dypsis_ambositrae	0.011	-1.95861
Dypsis_andapae	0.08	-1.09691
Dypsis_andrianatonga	0.015	-1.82391
Dypsis_anjae	0.0022	-2.65758
Dypsis_ankaizinensis	0.012	-1.92082
Dypsis_antanambensis	0.018	-1.74473
Dypsis_arenarum	0.009	-2.04576
Dypsis_baronii	0.016	-1.79588
Dypsis_basilonga	0.01	-2
Dypsis_beentjei	0.01	-2
Dypsis_bejofo	0.021	-1.67778
Dypsis_bernieriana	0.05	-1.30103
Dypsis_betsimisarakae	0.005	-2.30103
Dypsis_cabadae	0.006	-2.22185
Dypsis_canaliculata	0.021	-1.67778
Dypsis_carlsmithii	0.009	-2.04576
Dypsis_catatiana	0.01	-2
Dypsis_caudata	0.005	-2.30103
Dypsis_ceracea	0.013	-1.88606
Dypsis_concinna	0.007	-2.1549
Dypsis_confusa	0.005	-2.30103
Dypsis_coriacea	0.006	-2.22185
Dypsis_corniculata	0.006	-2.22185
Dypsis_coursii	0.025	-1.60206
Dypsis_crinita	0.018	-1.74473
Dypsis_decaryi	0.019	-1.72125
Dypsis_decipiens	0.022	-1.65758
Dypsis_digitata	0.008	-2.09691
Dypsis_dransfieldii	0.014	-1.85387
Dypsis_eriostachys	0.006	-2.22185
Dypsis_fasciculata	0.008	-2.09691
Dypsis_fibrosa	0.025	-1.60206
Dypsis_forficifolia	0.025	-1.60206
Dypsis_glabrescens	0.011	-1.95861
Dypsis_heteromorpha	0.022	-1.65758
Dypsis_heterophylla	0.005	-2.30103
Dypsis_hiarakae	0.005	-2.30103
Dypsis_hildebrandtii	0.006	-2.22185
Dypsis_humilis	0.0003	-3.52288
Dypsis_ifanadianae	0.01	-2
Dypsis_jeremiei	0.005	-2.30103
Dypsis_jumelleana	0.012	-1.92082
Dypsis_laevis	0.003	-2.52288
Dypsis_lanceolata	0.01	-2
Dypsis_lantzeana	0.007	-2.1549
Dypsis_lastelliana	0.017	-1.76955
Dypsis_leptocheilos	0.012	-1.92082
Dypsis_ligulata	0.009	-2.04576
Dypsis_linearis	0.006	-2.22185
Dypsis_louvelii	0.008	-2.09691
Dypsis_lutescens	0.01	-2
Dypsis_madagascariensis	0.01	-2
Dypsis_makirae	0.004	-2.39794
Dypsis_malcomberi	0.007	-2.1549
Dypsis_mananjarensis	0.006	-2.22185
Dypsis_marojejyi	0.018	-1.74473
Dypsis_mcdonaldiana	0.004	-2.39794
Dypsis_minuta	0.003	-2.52288
Dypsis_mirabilis	0.007	-2.1549
Dypsis_mocquerysiana	0.006	-2.22185
Dypsis_moorei	0.022	-1.65758
Dypsis_nodifera	0.008	-2.09691
Dypsis_nossibensis	0.013	-1.88606
Dypsis_occidentalis	0.005	-2.30103
Dypsis_onilahensis	0.015	-1.82391
Dypsis_oreophila	0.008	-2.09691
Dypsis_oropedionis	0.008	-2.09691
Dypsis_ovobontsira	0.015	-1.82391
Dypsis_pachyramea	0.007	-2.1549
Dypsis_paludosa	0.009	-2.04576
Dypsis_pembana	0.007	-2.1549
Dypsis_perrieri	0.016	-1.79588
Dypsis_pilulifera	0.007	-2.1549
Dypsis_pinnatifrons	0.007	-2.1549
Dypsis_prestoniana	0.008	-2.09691
Dypsis_procumbens	0.006	-2.22185
Dypsis_psammophila	0.006	-2.22185
Dypsis_pumila	0.02	-1.69897
Dypsis_pusilla	0.015	-1.82391
Dypsis_ramentacea	0.008	-2.09691
Dypsis_remotiflora	0.004	-2.39794
Dypsis_rivularis	0.007	-2.1549
Dypsis_robusta	0.012	-1.92082
Dypsis_scandens	0.005	-2.30103
Dypsis_schatzii	0.006	-2.22185
Dypsis_scottiana	0.007	-2.1549
Dypsis_serpentina	0.01	-2
Dypsis_spicata	0.007	-2.1549
Dypsis_tanalensis	0.007	-2.1549
Dypsis_tenuissima	0.006	-2.22185
Dypsis_thermarum	0.004	-2.39794
Dypsis_thiryana	0.005	-2.30103
Dypsis_tokoravina	0.013	-1.88606
Dypsis_trapezoidea	0.006	-2.22185
Dypsis_tsaratananensis	0.011	-1.95861
Dypsis_tsaravoasira	0.006	-2.22185
Dypsis_turkii	0.008	-2.09691
Dypsis_utilis	0.02	-1.69897
Dypsis_viridis	0.005	-2.30103
Dypsis_vonitrandambo	0.005	-2.30103
Elaeis_guineensis	0.02	-1.69897
Elaeis_oleifera	0.02	-1.69897
Eleiodoxa_conferta	0.025	-1.60206
Eremospatha_barendii	0.017	-1.76955
Eremospatha_cabrae	0.019	-1.72125
Eremospatha_cuspidata	0.02	-1.69897
Eremospatha_haullevilleana	0.02	-1.69897
Eremospatha_laurentii	0.015	-1.82391
Eremospatha_macrocarpa	0.015	-1.82391
Eremospatha_wendlandiana	0.024	-1.61979
Eugeissona_brachystachys	0.055	-1.25964
Eugeissona_minor	0.055	-1.25964
Eugeissona_tristis	0.05	-1.30103
Eugeissona_utilis	0.05	-1.30103
Euterpe_broadwayi	0.014	-1.85387
Euterpe_catinga	0.013	-1.88606
Euterpe_edulis	0.014	-1.85387
Euterpe_longibracteata	0.012	-1.92082
Euterpe_luminosa	0.01	-2
Euterpe_oleracea	0.02	-1.69897
Euterpe_precatoria	0.013	-1.88606
Gaussia_attenuata	0.012	-1.92082
Gaussia_gomez_pompae	0.016	-1.79588
Gaussia_maya	0.015	-1.82391
Gaussia_princeps	0.007	-2.1549
Gaussia_spirituana	0.01	-2
Geonoma_aspidiifolia	0.005	-2.30103
Geonoma_baculifera	0.007	-2.1549
Geonoma_bernalii	0.0062	-2.20761
Geonoma_braunii	0.0069	-2.16115
Geonoma_brenesii	0.0062	-2.20761
Geonoma_brongniartii	0.01	-2
Geonoma_camana	0.0089	-2.05061
Geonoma_chlamydostachys	0.0092	-2.03621
Geonoma_chococola	0.0178	-1.74958
Geonoma_concinna	0.0073	-2.13668
Geonoma_concinnoidea	0.006	-2.22185
Geonoma_congesta	0.0117	-1.93181
Geonoma_cuneata	0.0065	-2.18709
Geonoma_deversa	0.014	-1.85387
Geonoma_divisa	0.0065	-2.18709
Geonoma_elegans	0.0092	-2.03621
Geonoma_epetiolata	0.0053	-2.27572
Geonoma_euspatha	0.006	-2.22185
Geonoma_ferruginea	0.0073	-2.13668
Geonoma_frontinensis	0.005	-2.30103
Geonoma_gentryi	0.005	-2.30103
Geonoma_hollinensis	0.005	-2.30103
Geonoma_hugonis	0.0063	-2.20066
Geonoma_interrupta	0.0063	-2.20066
Geonoma_lanata	0.006	-2.22185
Geonoma_laxiflora	0.0074	-2.13077
Geonoma_lehmannii	0.007	-2.1549
Geonoma_leptospadix	0.0078	-2.10791
Geonoma_longipedunculata	0.0052	-2.284
Geonoma_longivaginata	0.0063	-2.20066
Geonoma_macrostachys	0.0098	-2.00877
Geonoma_maxima	0.013	-1.88606
Geonoma_monospatha	0.005	-2.30103
Geonoma_mooreana	0.005	-2.30103
Geonoma_multisecta	0.007	-2.1549
Geonoma_occidentalis	0.006	-2.22185
Geonoma_oldemanii	0.0163	-1.78781
Geonoma_oligoclona	0.0064	-2.19382
Geonoma_operculata	0.005	-2.30103
Geonoma_orbignyana	0.01	-2
Geonoma_paradoxa	0.012	-1.92082
Geonoma_pauciflora	0.0085	-2.07058
Geonoma_peruviana	0.005	-2.30103
Geonoma_pinnatifrons	0.007	-2.1549
Geonoma_poeppigiana	0.0066	-2.18046
Geonoma_pohliana	0.0099	-2.00436
Geonoma_poiteauana	0.008	-2.09691
Geonoma_sanmartinensis	0.007	-2.1549
Geonoma_santanderensis	0.0072	-2.14267
Geonoma_schizocarpa	0.0093	-2.03152
Geonoma_schottiana	0.0106	-1.97469
Geonoma_scoparia	0.0047	-2.3279
Geonoma_simplicifrons	0.01	-2
Geonoma_spinescens	0.0055	-2.25964
Geonoma_stricta	0.0073	-2.13668
Geonoma_talamancana	0.005	-2.30103
Geonoma_tenuissima	0.0055	-2.25964
Geonoma_triandra	0.0061	-2.21467
Geonoma_triglochin	0.0127	-1.8962
Geonoma_trigona	0.0065	-2.18709
Geonoma_umbraculiformis	0.011	-1.95861
Geonoma_undata	0.012	-1.92082
Geonoma_venosa	0.0072	-2.14267
Guihaia_argyrata	0.006	-2.22185
Guihaia_grossifibrosa	0.01	-2
Hedyscepe_canterburyana	0.04	-1.39794
Hemithrinax_ekmaniana	0.009	-2.04576
Heterospathe_barfodii	0.01	-2
Heterospathe_brevicaulis	0.006	-2.22185
Heterospathe_califrons	0.007	-2.1549
Heterospathe_elegans	0.01	-2
Heterospathe_glauca	0.01	-2
Heterospathe_obriensis	0.02	-1.69897
Heterospathe_porcata	0.009	-2.04576
Heterospathe_pullenii	0.0011	-2.95861
Heterospathe_scitula	0.006	-2.22185
Heterospathe_trispatha	0.008	-2.09691
Howea_forsteriana	0.02	-1.69897
Hydriastele_aprica	0.007	-2.1549
Hydriastele_biakensis	0.006	-2.22185
Hydriastele_boumae	0.008	-2.09691
Hydriastele_costata	0.005	-2.30103
Hydriastele_cylindrocarpa	0.006	-2.22185
Hydriastele_dransfieldii	0.005	-2.30103
Hydriastele_flabellata	0.008	-2.09691
Hydriastele_kasesa	0.009	-2.04576
Hydriastele_longispatha	0.009	-2.04576
Hydriastele_macrospadix	0.008	-2.09691
Hydriastele_microcarpa	0.003	-2.52288
Hydriastele_montana	0.004	-2.39794
Hydriastele_pinangoides	0.008	-2.09691
Hydriastele_valida	0.007	-2.1549
Hydriastele_variabilis	0.0078	-2.10791
Hydriastele_wendlandiana	0.008	-2.09691
Hyophorbe_amaricaulis	0.035	-1.45593
Hyophorbe_indica	0.022	-1.65758
Hyophorbe_lagenicaulis	0.018	-1.74473
Hyophorbe_vaughanii	0.044	-1.35655
Hyophorbe_verschaffeltii	0.01	-2
Hyospathe_elegans	0.013	-1.88606
Hyospathe_frontinensis	0.006	-2.22185
Hyospathe_macrorhachis	0.009	-2.04576
Hyospathe_peruviana	0.006	-2.22185
Hyphaene_compressa	0.08	-1.09691
Hyphaene_coriacea	0.04	-1.39794
Hyphaene_dichotoma	0.06	-1.22185
Hyphaene_guineensis	0.07	-1.1549
Hyphaene_petersiana	0.06	-1.22185
Hyphaene_thebaica	0.05	-1.30103
Iguanura_ambigua	0.007	-2.1549
Iguanura_bicornis	0.018	-1.74473
Iguanura_borneensis	0.005	-2.30103
Iguanura_curvata	0.006	-2.22185
Iguanura_geonomiformis	0.01	-2
Iguanura_myochodoides	0.007	-2.1549
Iguanura_piahensis	0.006	-2.22185
Iguanura_polymorpha	0.008	-2.09691
Iguanura_tenuis	0.006	-2.22185
Iguanura_thalangensis	0.01	-2
Iguanura_wallichiana	0.01	-2
Iriartea_deltoidea	0.028	-1.55284
Iriartella_setigera	0.007	-2.1549
Iriartella_stenocarpa	0.028	-1.55284
Itaya_amicorum	0.02	-1.69897
Johannesteijsmannia_altifrons	0.05	-1.30103
Johannesteijsmannia_lanceolata	0.034	-1.46852
Johannesteijsmannia_magnifica	0.04	-1.39794
Johannesteijsmannia_perakensis	0.05	-1.30103
Juania_australis	0.018	-1.74473
Jubaea_chilensis	0.04	-1.39794
Jubaeopsis_caffra	0.042	-1.37675
Kentiopsis_magnifica	0.012	-1.92082
Kentiopsis_oliviformis	0.009	-2.04576
Kentiopsis_piersoniorum	0.01	-2
Kentiopsis_pyriformis	0.007	-2.1549
Kerriodoxa_elegans	0.05	-1.30103
Korthalsia_bejaudii	0.01	-2
Korthalsia_celebica	0.015	-1.82391
Korthalsia_cheb	0.01	-2
Korthalsia_concolor	0.017	-1.76955
Korthalsia_echinometra	0.015	-1.82391
Korthalsia_ferox	0.012	-1.92082
Korthalsia_flagellaris	0.011	-1.95861
Korthalsia_furtadoana	0.012	-1.92082
Korthalsia_hispida	0.019	-1.72125
Korthalsia_paucijuga	0.001	-3
Korthalsia_rigida	0.01	-2
Korthalsia_robusta	0.025	-1.60206
Korthalsia_rogersii	0.018	-1.74473
Korthalsia_rostrata	0.012	-1.92082
Korthalsia_scortechinii	0.011	-1.95861
Korthalsia_tenuissima	0.008	-2.09691
Laccospadix_australasicus	0.008	-2.09691
Laccosperma_acutiflorum	0.0015	-2.82391
Laccosperma_laeve	0.008	-2.09691
Laccosperma_robustum	0.012	-1.92082
Laccosperma_secundiflorum	0.008	-2.09691
Lanonia_calciphila	0.01	-2
Lanonia_centralis	0.008	-2.09691
Lanonia_dasyantha	0.008	-2.09691
Lanonia_gracilis	0.009	-2.04576
Lanonia_hainanensis	0.09	-1.04576
Lanonia_hexasepala	0.07	-1.1549
Lanonia_magalonii	0.01	-2
Latania_loddigesii	0.045	-1.34679
Latania_lontaroides	0.05	-1.30103
Latania_verschaffeltii	0.035	-1.45593
Lemurophoenix_halleuxii	0.05	-1.30103
Leopoldinia_piassaba	0.055	-1.25964
Leopoldinia_pulchra	0.023	-1.63827
Lepidocaryum_tenue	0.02	-1.69897
Lepidorrhachis_mooreana	0.014	-1.85387
Leucothrinax_morrisii	0.005	-2.30103
Licuala_ahlidurii	0.011	-1.95861
Licuala_averyanovii	0.07	-1.1549
Licuala_bachmaensis	0.005	-2.30103
Licuala_bayana	0.022	-1.65758
Licuala_bidoupensis	0.005	-2.30103
Licuala_bifida	0.01	-2
Licuala_bracteata	0.006	-2.22185
Licuala_cabalionii	0.01	-2
Licuala_cameronensis	0.1	-1
Licuala_cattienensis	0.006	-2.22185
Licuala_corneri	0.005	-2.30103
Licuala_crassiflora	0.025	-1.60206
Licuala_dakrongensis	0.005	-2.30103
Licuala_distans	0.012	-1.92082
Licuala_elliptica	0.005	-2.30103
Licuala_ferruginea	0.015	-1.82391
Licuala_flammula	0.008	-2.09691
Licuala_fordiana	0.008	-2.09691
Licuala_fractiflexa	0.011	-1.95861
Licuala_glabra	0.01	-2
Licuala_graminifolia	0.01	-2
Licuala_intermedia	0.007	-2.1549
Licuala_kamarudinii	0.007	-2.1549
Licuala_kemamanensis	0.011	-1.95861
Licuala_khoonmengii	0.01	-2
Licuala_kiahii	0.009	-2.04576
Licuala_kuchingensis	0.01	-2
Licuala_kunstleri	0.012	-1.92082
Licuala_lambii	0.01	-2
Licuala_lanuginosa	0.011	-1.95861
Licuala_lauterbachii	0.02	-1.69897
Licuala_longicalycata	0.01	-2
Licuala_longipes	0.01	-2
Licuala_longispadix	0.015	-1.82391
Licuala_maculata	0.007	-2.1549
Licuala_malajana	0.01	-2
Licuala_manglaensis	0.08	-1.09691
Licuala_mattanensis	0.004	-2.39794
Licuala_merguensis	0.01	-2
Licuala_mirabilis	0.01	-2
Licuala_modesta	0.01	-2
Licuala_moyseyi	0.006	-2.22185
Licuala_mukahensis	0.009	-2.04576
Licuala_mustapana	0.009	-2.04576
Licuala_orbicularis	0.01	-2
Licuala_pahangensis	0.007	-2.1549
Licuala_paludosa	0.01	-2
Licuala_peltata	0.01	-2
Licuala_petiolulata	0.02	-1.69897
Licuala_poonsakii	0.012	-1.92082
Licuala_pseudovalida	0.013	-1.88606
Licuala_pumila	0.009	-2.04576
Licuala_punctulata	0.01	-2
Licuala_pusilla	0.008	-2.09691
Licuala_radula	0.01	-2
Licuala_ramsayi	0.01	-2
Licuala_rheophytica	0.008	-2.09691
Licuala_ridleyana	0.01	-2
Licuala_robinsoniana	0.008	-2.09691
Licuala_sallehana	0.013	-1.88606
Licuala_sarawakensis	0.01	-2
Licuala_scortechinii	0.005	-2.30103
Licuala_spinosa	0.008	-2.09691
Licuala_taynguyensis	0.006	-2.22185
Licuala_tenuissima	0.008	-2.09691
Licuala_terengganuensis	0.008	-2.09691
Licuala_thoana	0.009	-2.04576
Licuala_triphylla	0.006	-2.22185
Linospadix_albertisianus	0.006	-2.22185
Linospadix_apetiolatus	0.006	-2.22185
Linospadix_microcaryus	0.007	-2.1549
Linospadix_minor	0.008	-2.09691
Linospadix_monostachyos	0.01	-2
Linospadix_palmerianus	0.007	-2.1549
Livistona_alfredii	0.035	-1.45593
Livistona_australis	0.022	-1.65758
Livistona_benthamii	0.011	-1.95861
Livistona_boninensis	0.028	-1.55284
Livistona_carinensis	0.02	-1.69897
Livistona_chinensis	0.018	-1.74473
Livistona_concinna	0.012	-1.92082
Livistona_decora	0.018	-1.74473
Livistona_drudei	0.011	-1.95861
Livistona_eastonii	0.009	-2.04576
Livistona_exigua	0.009	-2.04576
Livistona_fulva	0.015	-1.82391
Livistona_halongensis	0.012	-1.92082
Livistona_humilis	0.01	-2
Livistona_inermis	0.007	-2.1549
Livistona_jenkinsiana	0.025	-1.60206
Livistona_lanuginosa	0.036	-1.4437
Livistona_lorophylla	0.009	-2.04576
Livistona_mariae	0.017	-1.76955
Livistona_muelleri	0.01	-2
Livistona_nasmophila	0.014	-1.85387
Livistona_nitida	0.017	-1.76955
Livistona_rigida	0.014	-1.85387
Livistona_saribus	0.02	-1.69897
Livistona_speciosa	0.025	-1.60206
Livistona_victoriae	0.01	-2
Lodoicea_maldivica	0.3	-0.522879
Loxococcus_rupicola	0.025	-1.60206
Lytocaryum_hoehnei	0.023	-1.63827
Lytocaryum_insigne	0.017	-1.76955
Lytocaryum_itapebiense	0.011	-1.95861
Lytocaryum_weddellianum	0.015	-1.82391
Manicaria_martiana	0.045	-1.34679
Manicaria_saccifera	0.35	-0.455932
Marojejya_darianii	0.022	-1.65758
Marojejya_insignis	0.018	-1.74473
Masoala_kona	0.014	-1.85387
Masoala_madagascariensis	0.019	-1.72125
Mauritia_carana	0.05	-1.30103
Mauritia_flexuosa	0.05	-1.30103
Mauritiella_aculeata	0.045	-1.34679
Mauritiella_armata	0.03	-1.52288
Mauritiella_macroclada	0.02	-1.69897
Mauritiella_pumila	0.02	-1.69897
Maxburretia_furtadoana	0.004	-2.39794
Maxburretia_rupicola	0.004	-2.39794
Medemia_argun	0.03	-1.52288
Metroxylon_amicarum	0.105	-0.978811
Metroxylon_paulcoxii	0.06	-1.22185
Metroxylon_sagu	0.05	-1.30103
Metroxylon_salomonense	0.07	-1.1549
Metroxylon_vitiense	0.07	-1.1549
Metroxylon_warburgii	0.09	-1.04576
Myrialepis_paradoxa	0.03	-1.52288
Nannorrhops_ritchieana	0.02	-1.69897
Nenga_banaensis	0.01	-2
Nenga_gajah	0.025	-1.60206
Nenga_grandiflora	0.0152	-1.81816
Nenga_macrocarpa	0.02	-1.69897
Nenga_pumila	0.015	-1.82391
Neonicholsonia_watsonii	0.006	-2.22185
Neoveitchia_storckii	0.025	-1.60206
Nephrosperma_van_houtteanum	0.0125	-1.90309
Normanbya_normanbyi	0.03	-1.52288
Nypa_fruticans	0.1	-1
Oenocarpus_bacaba	0.02	-1.69897
Oenocarpus_balickii	0.015	-1.82391
Oenocarpus_bataua	0.025	-1.60206
Oenocarpus_circumtextus	0.01	-2
Oenocarpus_distichus	0.017	-1.76955
Oenocarpus_makeru	0.017	-1.76955
Oenocarpus_mapora	0.025	-1.60206
Oenocarpus_minor	0.015	-1.82391
Oenocarpus_simplex	0.014	-1.85387
Oncocalamus_mannii	0.02	-1.69897
Oncocalamus_tuleyi	0.018	-1.74473
Oncosperma_fasciculatum	0.12	-0.920819
Oncosperma_horridum	0.017	-1.76955
Oncosperma_tigillarium	0.01	-2
Orania_archboldiana	0.035	-1.45593
Orania_bakeri	0.039	-1.40894
Orania_dafonsoroensis	0.045	-1.34679
Orania_decipiens	0.042	-1.37675
Orania_disticha	0.06	-1.22185
Orania_ferruginea	0.04	-1.39794
Orania_gagavu	0.009	-2.04576
Orania_glauca	0.048	-1.31876
Orania_grandiflora	0.05	-1.30103
Orania_lauterbachiana	0.05	-1.30103
Orania_littoralis	0.05	-1.30103
Orania_longisquama	0.045	-1.34679
Orania_longistaminodia	0.07	-1.1549
Orania_macropetala	0.06	-1.22185
Orania_micrantha	0.028	-1.55284
Orania_oreophila	0.045	-1.34679
Orania_palindan	0.075	-1.12494
Orania_paraguanensis	0.05	-1.30103
Orania_parva	0.013	-1.88606
Orania_ravaka	0.06	-1.22185
Orania_regalis	0.08	-1.09691
Orania_subdisticha	0.04	-1.39794
Orania_sylvicola	0.04	-1.39794
Orania_tabubilensis	0.02	-1.69897
Orania_trispatha	0.045	-1.34679
Orania_zonae	0.04	-1.39794
Oraniopsis_appendiculata	0.029	-1.5376
Parajubaea_cocoides	0.04	-1.39794
Parajubaea_sunkha	0.03	-1.52288
Parajubaea_torallyi	0.05	-1.30103
Pelagodoxa_henryana	0.053	-1.27572
Phoenicophorium_borsigianum	0.008	-2.09691
Phoenix_acaulis	0.08	-1.09691
Phoenix_andamanensis	0.001	-3
Phoenix_caespitosa	0.013	-1.88606
Phoenix_canariensis	0.009	-2.04576
Phoenix_dactylifera	0.003	-2.52288
Phoenix_loureiroi	0.09	-1.04576
Phoenix_paludosa	0.012	-1.92082
Phoenix_pusilla	0.08	-1.09691
Phoenix_reclinata	0.012	-1.92082
Phoenix_roebelenii	0.07	-1.1549
Phoenix_rupicola	0.008	-2.09691
Phoenix_sylvestris	0.012	-1.92082
Phoenix_theophrasti	0.009	-2.04576
Pholidocarpus_macrocarpus	0.12	-0.920819
Pholidocarpus_sumatranus	0.075	-1.12494
Pholidostachys_dactyloides	0.015	-1.82391
Pholidostachys_kalbreyeri	0.01	-2
Pholidostachys_occidentalis	0.0098	-2.00877
Pholidostachys_panamensis	0.0245	-1.61083
Pholidostachys_pulchra	0.0146	-1.83565
Pholidostachys_sanluisensis	0.0107	-1.97062
Pholidostachys_synanthera	0.007	-2.1549
Physokentia_dennisii	0.011	-1.95861
Physokentia_insolita	0.013	-1.88606
Physokentia_petiolata	0.02	-1.69897
Physokentia_tete	0.023	-1.63827
Physokentia_thurstonii	0.021	-1.67778
Physokentia_whitmorei	0.02	-1.69897
Phytelephas_aequatorialis	0.15	-0.823909
Phytelephas_macrocarpa	0.12	-0.920819
Phytelephas_seemannii	0.16	-0.79588
Phytelephas_tenuicaulis	0.12	-0.920819
Phytelephas_tumacana	0.12	-0.920819
Pigafetta_elata	0.012	-1.92082
Pinanga_acuminata	0.01	-2
Pinanga_adangensis	0.012	-1.92082
Pinanga_annamensis	0.012	-1.92082
Pinanga_arinasae	0.012	-1.92082
Pinanga_auriculata	0.01	-2
Pinanga_badia	0.008	-2.09691
Pinanga_basilanensis	0.012	-1.92082
Pinanga_baviensis	0.001	-3
Pinanga_bicolana	0.014	-1.85387
Pinanga_capitata	0.007	-2.1549
Pinanga_cattienensis	0.006	-2.22185
Pinanga_chaiana	0.006	-2.22185
Pinanga_cleistantha	0.005	-2.30103
Pinanga_copelandii	0.013	-1.88606
Pinanga_cucullata	0.005	-2.30103
Pinanga_cupularis	0.004	-2.39794
Pinanga_curranii	0.009	-2.04576
Pinanga_declinata	0.007	-2.1549
Pinanga_decora	0.01	-2
Pinanga_dicksonii	0.003	-2.52288
Pinanga_disticha	0.015	-1.82391
Pinanga_dumetosa	0.007	-2.1549
Pinanga_egregia	0.008	-2.09691
Pinanga_fractiflexa	0.015	-1.82391
Pinanga_globulifera	0.018	-1.74473
Pinanga_gracilis	0.01	-2
Pinanga_griffithii	0.07	-1.1549
Pinanga_humilis	0.05	-1.30103
Pinanga_insignis	0.014	-1.85387
Pinanga_isabelensis	0.006	-2.22185
Pinanga_javana	0.014	-1.85387
Pinanga_johorensis	0.015	-1.82391
Pinanga_kontumensis	0.004	-2.39794
Pinanga_lacei	0.07	-1.1549
Pinanga_malaiana	0.015	-1.82391
Pinanga_manii	0.01	-2
Pinanga_modesta	0.006	-2.22185
Pinanga_mooreana	0.015	-1.82391
Pinanga_pachyphylla	0.005	-2.30103
Pinanga_pantiensis	0.017	-1.76955
Pinanga_paradoxa	0.01	-2
Pinanga_perakensis	0.011	-1.95861
Pinanga_plicata	0.07	-1.1549
Pinanga_polymorpha	0.012	-1.92082
Pinanga_purpurea	0.0075	-2.12494
Pinanga_quadrijuga	0.007	-2.1549
Pinanga_riparia	0.007	-2.1549
Pinanga_sarmentosa	0.008	-2.09691
Pinanga_sclerophylla	0.008	-2.09691
Pinanga_scortechinii	0.01	-2
Pinanga_sibuyanensis	0.017	-1.76955
Pinanga_sierramadreana	0.006	-2.22185
Pinanga_simplicifrons	0.01	-2
Pinanga_sobolifera	0.008	-2.09691
Pinanga_speciosa	0.01	-2
Pinanga_subintegra	0.05	-1.30103
Pinanga_sylvestris	0.01	-2
Pinanga_tashiroi	0.012	-1.92082
Pinanga_tenacinervis	0.004	-2.39794
Pinanga_versicolor	0.007	-2.1549
Pinanga_watanaiana	0.01	-2
Pinanga_woodiana	0.007	-2.1549
Plectocomia_assamica	0.25	-0.60206
Plectocomia_elongata	0.03	-1.52288
Plectocomia_himalayana	0.015	-1.82391
Plectocomia_khasyana	0.025	-1.60206
Plectocomia_microstachys	0.02	-1.69897
Plectocomia_mulleri	0.03	-1.52288
Plectocomia_pierreana	0.023	-1.63827
Plectocomiopsis_corneri	0.03	-1.52288
Plectocomiopsis_geminiflora	0.035	-1.45593
Plectocomiopsis_mira	0.03	-1.52288
Plectocomiopsis_triquetra	0.03	-1.52288
Plectocomiopsis_wrayi	0.03	-1.52288
Podococcus_acaulis	0.01	-2
Podococcus_barteri	0.008	-2.09691
Pogonotium_divaricatum	0.014	-1.85387
Pogonotium_moorei	0.009	-2.04576
Pogonotium_ursinum	0.014	-1.85387
Ponapea_hosinoi	0.019	-1.72125
Ponapea_ledermanniana	0.017	-1.76955
Ponapea_palauensis	0.012	-1.92082
Prestoea_acuminata	0.012	-1.92082
Prestoea_carderi	0.01	-2
Prestoea_decurrens	0.011	-1.95861
Prestoea_ensiformis	0.01	-2
Prestoea_longepetiolata	0.01	-2
Prestoea_pubens	0.01	-2
Prestoea_pubigera	0.012	-1.92082
Prestoea_schultzeana	0.01	-2
Prestoea_simplicifolia	0.014	-1.85387
Prestoea_tenuiramosa	0.012	-1.92082
Pritchardia_arecina	0.04	-1.39794
Pritchardia_bakeri	0.035	-1.45593
Pritchardia_beccariana	0.03	-1.52288
Pritchardia_flynnii	0.023	-1.63827
Pritchardia_forbesiana	0.035	-1.45593
Pritchardia_glabrata	0.02	-1.69897
Pritchardia_gordonii	0.06	-1.22185
Pritchardia_hardyi	0.025	-1.60206
Pritchardia_hillebrandii	0.024	-1.61979
Pritchardia_kaalae	0.02	-1.69897
Pritchardia_kahukuensis	0.011	-1.95861
Pritchardia_lowreyana	0.04	-1.39794
Pritchardia_maideniana	0.023	-1.63827
Pritchardia_martii	0.039	-1.40894
Pritchardia_minor	0.013	-1.88606
Pritchardia_mitiaroana	0.007	-2.1549
Pritchardia_munroi	0.022	-1.65758
Pritchardia_napaliensis	0.018	-1.74473
Pritchardia_pacifica	0.012	-1.92082
Pritchardia_perlmanii	0.021	-1.67778
Pritchardia_remota	0.019	-1.72125
Pritchardia_schattaueri	0.04	-1.39794
Pritchardia_thurstonii	0.007	-2.1549
Pritchardia_viscosa	0.025	-1.60206
Pritchardia_vuylstekeana	0.02	-1.69897
Pritchardia_waialealeana	0.045	-1.34679
Pseudophoenix_ekmanii	0.022	-1.65758
Pseudophoenix_lediniana	0.018	-1.74473
Pseudophoenix_sargentii	0.017	-1.76955
Pseudophoenix_vinifera	0.025	-1.60206
Ptychococcus_lepidotus	0.0337	-1.47237
Ptychosperma_ambiguum	0.013	-1.88606
Ptychosperma_buabe	0.008	-2.09691
Ptychosperma_burretianum	0.01	-2
Ptychosperma_caryotoides	0.013	-1.88606
Ptychosperma_cuneatum	0.008	-2.09691
Ptychosperma_elegans	0.01	-2
Ptychosperma_furcatum	0.007	-2.1549
Ptychosperma_gracile	0.009	-2.04576
Ptychosperma_lauterbachii	0.009	-2.04576
Ptychosperma_lineare	0.008	-2.09691
Ptychosperma_macarthurii	0.008	-2.09691
Ptychosperma_mambare	0.01	-2
Ptychosperma_microcarpum	0.009	-2.04576
Ptychosperma_mooreanum	0.008	-2.09691
Ptychosperma_propinquum	0.015	-1.82391
Ptychosperma_pullenii	0.008	-2.09691
Ptychosperma_ramosissimum	0.008	-2.09691
Ptychosperma_rosselense	0.009	-2.04576
Ptychosperma_salomonense	0.013	-1.88606
Ptychosperma_sanderianum	0.009	-2.04576
Ptychosperma_schefferi	0.006	-2.22185
Ptychosperma_streimannii	0.011	-1.95861
Ptychosperma_tagulense	0.01	-2
Ptychosperma_vestitum	0.008	-2.09691
Ptychosperma_waitianum	0.007	-2.1549
Raphia_africana	0.05	-1.30103
Raphia_australis	0.05	-1.30103
Raphia_farinifera	0.045	-1.34679
Raphia_gentiliana	0.035	-1.45593
Raphia_hookeri	0.06	-1.22185
Raphia_laurentii	0.045	-1.34679
Raphia_mambillensis	0.035	-1.45593
Raphia_mannii	0.045	-1.34679
Raphia_monbuttorum	0.045	-1.34679
Raphia_regalis	0.45	-0.346787
Raphia_rostrata	0.04	-1.39794
Raphia_ruwenzorica	0.065	-1.18709
Raphia_sese	0.04	-1.39794
Raphia_sudanica	0.045	-1.34679
Raphia_taedigera	0.04	-1.39794
Raphia_textilis	0.045	-1.34679
Raphia_vinifera	0.045	-1.34679
Ravenea_dransfieldii	0.015	-1.82391
Ravenea_glauca	0.023	-1.63827
Ravenea_hildebrandtii	0.008	-2.09691
Ravenea_julietiae	0.02	-1.69897
Ravenea_krociana	0.028	-1.55284
Ravenea_lakatra	0.021	-1.67778
Ravenea_latisecta	0.007	-2.1549
Ravenea_louvelii	0.02	-1.69897
Ravenea_madagascariensis	0.01	-2
Ravenea_moorei	0.016	-1.79588
Ravenea_musicalis	0.019	-1.72125
Ravenea_nana	0.017	-1.76955
Ravenea_rivularis	0.009	-2.04576
Ravenea_robustior	0.015	-1.82391
Ravenea_sambiranensis	0.01	-2
Ravenea_xerophila	0.027	-1.56864
Reinhardtia_elegans	0.012	-1.92082
Reinhardtia_gracilis	0.016	-1.79588
Reinhardtia_koschnyana	0.008	-2.09691
Reinhardtia_latisecta	0.017	-1.76955
Reinhardtia_paiewonskiana	0.022	-1.65758
Reinhardtia_simplex	0.01	-2
Retispatha_dumetosa	0.018	-1.74473
Rhapidophyllum_hystrix	0.01	-2
Rhapis_excelsa	0.008	-2.09691
Rhapis_gracilis	0.008	-2.09691
Rhapis_humilis	0.008	-2.09691
Rhapis_micrantha	0.008	-2.09691
Rhapis_multifida	0.008	-2.09691
Rhapis_puhuongensis	0.005	-2.30103
Rhapis_robusta	0.005	-2.30103
Rhapis_siamensis	0.01	-2
Rhapis_subtilis	0.005	-2.30103
Rhapis_vidalii	0.009	-2.04576
Rhopaloblaste_augusta	0.014	-1.85387
Rhopaloblaste_ceramica	0.018	-1.74473
Rhopaloblaste_elegans	0.023	-1.63827
Rhopaloblaste_gideonii	0.008	-2.09691
Rhopaloblaste_ledermanniana	0.012	-1.92082
Rhopaloblaste_singaporensis	0.009	-2.04576
Rhopalostylis_baueri	0.0135	-1.86967
Rhopalostylis_sapida	0.008	-2.09691
Roscheria_melanochaetes	0.0065	-2.18709
Roystonea_altissima	0.01	-2
Roystonea_borinquena	0.013	-1.88606
Roystonea_dunlapiana	0.01	-2
Roystonea_lenis	0.011	-1.95861
Roystonea_maisiana	0.009	-2.04576
Roystonea_oleracea	0.01	-2
Roystonea_princeps	0.01	-2
Roystonea_regia	0.011	-1.95861
Roystonea_stellata	0.009	-2.04576
Roystonea_violacea	0.009	-2.04576
Sabal_bermudana	0.019	-1.72125
Sabal_causiarum	0.011	-1.95861
Sabal_domingensis	0.014	-1.85387
Sabal_etonia	0.013	-1.88606
Sabal_gretherae	0.02	-1.69897
Sabal_maritima	0.014	-1.85387
Sabal_mauritiiformis	0.011	-1.95861
Sabal_mexicana	0.017	-1.76955
Sabal_minor	0.008	-2.09691
Sabal_palmetto	0.014	-1.85387
Sabal_pumos	0.019	-1.72125
Sabal_rosei	0.02	-1.69897
Sabal_uresana	0.013	-1.88606
Sabal_yapa	0.006	-2.22185
Salacca_affinis	0.08	-1.09691
Salacca_dolicholepis	0.04	-1.39794
Salacca_flabellata	0.007	-2.1549
Salacca_glabrescens	0.05	-1.30103
Salacca_griffithii	0.08	-1.09691
Salacca_rupicola	0.01	-2
Salacca_secunda	0.065	-1.18709
Salacca_sumatrana	0.045	-1.34679
Salacca_wallichiana	0.04	-1.39794
Salacca_zalacca	0.08	-1.09691
Saribus_brevifolius	0.012	-1.92082
Saribus_chocolatinus	0.025	-1.60206
Saribus_jeanneneyi	0.035	-1.45593
Saribus_merrillii	0.023	-1.63827
Saribus_papuanus	0.02	-1.69897
Saribus_rotundifolius	0.025	-1.60206
Saribus_surru	0.055	-1.25964
Saribus_tothur	0.043	-1.36653
Saribus_woodfordii	0.012	-1.92082
Satakentia_liukiuensis	0.007	-2.1549
Satranala_decussilvae	0.05	-1.30103
Schippia_concolor	0.025	-1.60206
Sclerosperma_mannii	0.029	-1.5376
Sclerosperma_profizianum	0.03	-1.52288
Sclerosperma_walkeri	0.035	-1.45593
Serenoa_repens	0.019	-1.72125
Socratea_exorrhiza	0.02	-1.69897
Socratea_hecatonandra	0.025	-1.60206
Socratea_montana	0.024	-1.61979
Socratea_rostrata	0.025	-1.60206
Socratea_salazarii	0.035	-1.45593
Sommieria_leucophylla	0.015	-1.82391
Syagrus_allagopteroides	0.03	-1.52288
Syagrus_amara	0.035	-1.45593
Syagrus_angustifolia	0.025	-1.60206
Syagrus_botryophora	0.025	-1.60206
Syagrus_caerulescens	0.02	-1.69897
Syagrus_campestris	0.03	-1.52288
Syagrus_campylospatha	0.01	-2
Syagrus_cardenasii	0.02	-1.69897
Syagrus_cerqueirana	0.022	-1.65758
Syagrus_cocoides	0.025	-1.60206
Syagrus_comosa	0.018	-1.74473
Syagrus_coronata	0.02	-1.69897
Syagrus_deflexa	0.02	-1.69897
Syagrus_duartei	0.03	-1.52288
Syagrus_flexuosa	0.015	-1.82391
Syagrus_glaucescens	0.025	-1.60206
Syagrus_gouveiana	0.021	-1.67778
Syagrus_graminifolia	0.013	-1.88606
Syagrus_inajai	0.03	-1.52288
Syagrus_itacambirana	0.027	-1.56864
Syagrus_kellyana	0.028	-1.55284
Syagrus_longipedunculata	0.017	-1.76955
Syagrus_lorenzoniorum	0.028	-1.55284
Syagrus_macrocarpa	0.032	-1.49485
Syagrus_microphylla	0.013	-1.88606
Syagrus_minor	0.015	-1.82391
Syagrus_oleracea	0.03	-1.52288
Syagrus_orinocensis	0.03	-1.52288
Syagrus_petraea	0.02	-1.69897
Syagrus_picrophylla	0.025	-1.60206
Syagrus_pleioclada	0.023	-1.63827
Syagrus_pleiocladoides	0.015	-1.82391
Syagrus_procumbens	0.022	-1.65758
Syagrus_pseudococos	0.04	-1.39794
Syagrus_romanzoffiana	0.02	-1.69897
Syagrus_rupicola	0.034	-1.46852
Syagrus_ruschiana	0.02	-1.69897
Syagrus_sancona	0.02	-1.69897
Syagrus_schizophylla	0.025	-1.60206
Syagrus_smithii	0.04	-1.39794
Syagrus_stratincola	0.045	-1.34679
Syagrus_vagans	0.018	-1.74473
Syagrus_vermicularis	0.04	-1.39794
Syagrus_werdermannii	0.015	-1.82391
Syagrus_yungasensis	0.03	-1.52288
Synechanthus_fibrosus	0.02	-1.69897
Synechanthus_warscewiczianus	0.03	-1.52288
Tahina_spectabilis	0.022	-1.65758
Tectiphiala_ferox	0.007	-2.1549
Thrinax_excelsa	0.011	-1.95861
Thrinax_parviflora	0.008	-2.09691
Thrinax_radiata	0.008	-2.09691
Trachycarpus_fortunei	0.014	-1.85387
Trachycarpus_geminisectus	0.013	-1.88606
Trachycarpus_latisectus	0.013	-1.88606
Trachycarpus_martianus	0.008	-2.09691
Trachycarpus_nanus	0.013	-1.88606
Trachycarpus_oreophilus	0.012	-1.92082
Trachycarpus_princeps	0.01	-2
Trachycarpus_takil	0.012	-1.92082
Trithrinax_acanthocoma	0.03	-1.52288
Trithrinax_brasiliensis	0.032	-1.49485
Trithrinax_campestris	0.015	-1.82391
Trithrinax_schizophylla	0.015	-1.82391
Veitchia_arecina	0.03	-1.52288
Veitchia_joannis	0.03	-1.52288
Veitchia_metiti	0.02	-1.69897
Veitchia_simulans	0.013	-1.88606
Veitchia_spiralis	0.03	-1.52288
Veitchia_vitiensis	0.007	-2.1549
Veitchia_winin	0.01	-2
Verschaffeltia_splendida	0.025	-1.60206
Voanioala_gerardii	0.05	-1.30103
Wallichia_caryotoides	0.08	-1.09691
Wallichia_disticha	0.015	-1.82391
Wallichia_gracilis	0.01	-2
Wallichia_marianneae	0.008	-2.09691
Wallichia_nana	0.01	-2
Wallichia_oblongifolia	0.008	-2.09691
Wallichia_triandra	0.007	-2.1549
Washingtonia_filifera	0.01	-2
Washingtonia_robusta	0.01	-2
Welfia_regia	0.011	-1.95861
Wendlandiella_gracilis	0.005	-2.30103
Wettinia_aequalis	0.02	-1.69897
Wettinia_aequatorialis	0.018	-1.74473
Wettinia_anomala	0.017	-1.76955
Wettinia_augusta	0.03	-1.52288
Wettinia_castanea	0.025	-1.60206
Wettinia_disticha	0.025	-1.60206
Wettinia_drudei	0.01	-2
Wettinia_fascicularis	0.05	-1.30103
Wettinia_hirsuta	0.025	-1.60206
Wettinia_kalbreyeri	0.024	-1.61979
Wettinia_lanata	0.03	-1.52288
Wettinia_longipetala	0.02	-1.69897
Wettinia_maynensis	0.02	-1.69897
Wettinia_microcarpa	0.02	-1.69897
Wettinia_minima	0.016	-1.79588
Wettinia_oxycarpa	0.03	-1.52288
Wettinia_praemorsa	0.022	-1.65758
Wettinia_quinaria	0.025	-1.60206
Wettinia_radiata	0.02	-1.69897
Wettinia_verruculosa	0.15	-0.823909
Wodyetia_bifurcata	0.037	-1.4318
Zombia_antillarum	0.02	-1.69897

## Sheet: Paired_Data_Correlation_Test
Data of correlation between palm fruit diameter and palm height for 1,516 species which information on both traits was available
Species	MSTEMHEIGHT (m)	LOG10_Height	FRUITDIAM (m)	LOG10_Fruit
Acanthophoenix_rousselii	25	1.39794	0.008	-2.09691
Acanthophoenix_rubra	15	1.17609	0.01	-2
Acoelorrhaphe_wrightii	9.1	0.959041	0.009	-2.04576
Acrocomia_aculeata	12	1.07918	0.05	-1.30103
Acrocomia_crispa	18	1.25527	0.0255	-1.59346
Acrocomia_media	15	1.17609	0.034	-1.46852
Actinokentia_divaricata	9	0.954243	0.014	-1.85387
Actinokentia_huerlimannii	9	0.954243	0.013	-1.88606
Actinorhytis_calapparia	40	1.60206	0.045	-1.34679
Aiphanes_bicornis	0.5	-0.30103	0.008	-2.09691
Aiphanes_chiribogensis	3	0.477121	0.012	-1.92082
Aiphanes_duquei	5	0.69897	0.012	-1.92082
Aiphanes_eggersii	10	1	0.02	-1.69897
Aiphanes_erinacea	5	0.69897	0.008	-2.09691
Aiphanes_gelatinosa	9	0.954243	0.015	-1.82391
Aiphanes_grandis	21	1.32222	0.023	-1.63827
Aiphanes_hirsuta	10	1	0.02	-1.69897
Aiphanes_horrida	10	1	0.023	-1.63827
Aiphanes_lindeniana	7	0.845098	0.016	-1.79588
Aiphanes_linearis	12	1.07918	0.035	-1.45593
Aiphanes_macroloba	3	0.477121	0.007	-2.1549
Aiphanes_minima	18	1.25527	0.017	-1.76955
Aiphanes_parvifolia	2	0.30103	0.01	-2
Aiphanes_pilaris	7	0.845098	0.047	-1.3279
Aiphanes_simplex	4	0.60206	0.01	-2
Aiphanes_spicata	0.3	-0.522879	0.009	-2.04576
Aiphanes_tricuspidata	4.5	0.653213	0.009	-2.04576
Aiphanes_ulei	6	0.778151	0.007	-2.1549
Aiphanes_verrucosa	8	0.90309	0.03	-1.52288
Aiphanes_weberbaueri	1.5	0.176091	0.01	-2
Allagoptera_arenaria	0.2	-0.69897	0.013	-1.88606
Allagoptera_brevicalyx	2	0.30103	0.015	-1.82391
Allagoptera_campestris	0.2	-0.69897	0.007	-2.1549
Ammandra_decasperma	1.5	0.176091	0.12	-0.920819
Aphandra_natalia	11	1.04139	0.11	-0.958607
Archontophoenix_alexandrae	30	1.47712	0.011	-1.95861
Archontophoenix_cunninghamiana	30	1.47712	0.015	-1.82391
Archontophoenix_maxima	22	1.34242	0.012	-1.92082
Archontophoenix_myolensis	20	1.30103	0.012	-1.92082
Archontophoenix_purpurea	25	1.39794	0.022	-1.65758
Archontophoenix_tuckeri	20	1.30103	0.015	-1.82391
Areca_abdulrahmanii	2.5	0.39794	0.007	-2.1549
Areca_ahmadii	0.08	-1.09691	0.014	-1.85387
Areca_andersonii	2.5	0.39794	0.007	-2.1549
Areca_brachypoda	0.06	-1.22185	0.005	-2.30103
Areca_caliso	6	0.778151	0.022	-1.65758
Areca_catechu	25	1.39794	0.04	-1.39794
Areca_costulata	5	0.69897	0.013	-1.88606
Areca_hutchinsoniana	3	0.477121	0.009	-2.04576
Areca_jugahpunya	1.5	0.176091	0.01	-2
Areca_klingkangensis	4	0.60206	0.005	-2.30103
Areca_laosensis	6	0.778151	0.01	-2
Areca_macrocalyx	10	1	0.005	-2.30103
Areca_novohibernica	4	0.60206	0.03	-1.52288
Areca_oxycarpa	2	0.30103	0.03	-1.52288
Areca_parens	25	1.39794	0.035	-1.45593
Areca_rheophytica	2	0.30103	0.007	-2.1549
Areca_songthanhensis	1.5	0.176091	0.013	-1.88606
Areca_triandra	6	0.778151	0.015	-1.82391
Areca_tunku	5	0.69897	0.03	-1.52288
Areca_vestiaria	15	1.17609	0.02	-1.69897
Areca_whitfordii	10	1	0.018	-1.74473
Arenga_australasica	20	1.30103	0.015	-1.82391
Arenga_brevipes	15	1.17609	0.04	-1.39794
Arenga_caudata	1.5	0.176091	0.008	-2.09691
Arenga_distincta	5	0.69897	0.01	-2
Arenga_engleri	4	0.60206	0.014	-1.85387
Arenga_hastata	2	0.30103	0.009	-2.04576
Arenga_hookeriana	0.5	-0.30103	0.008	-2.09691
Arenga_listeri	20	1.30103	0.012	-1.92082
Arenga_longicarpa	3	0.477121	0.01	-2
Arenga_microcarpa	8	0.90309	0.015	-1.82391
Arenga_obtusifolia	20	1.30103	0.035	-1.45593
Arenga_pinnata	20	1.30103	0.045	-1.34679
Arenga_porphyrocarpa	2.4	0.380211	0.008	-2.09691
Arenga_retroflorescens	0.8	-0.09691	0.022	-1.65758
Arenga_ryukyuensis	2	0.30103	0.018	-1.74473
Arenga_tremula	4	0.60206	0.02	-1.69897
Arenga_undulatifolia	10	1	0.03	-1.52288
Arenga_westerhoutii	20	1.30103	0.04	-1.39794
Arenga_wightii	7	0.845098	0.03	-1.52288
Asterogyne_guianensis	3	0.477121	0.012	-1.92082
Asterogyne_martiana	2	0.30103	0.02	-1.69897
Asterogyne_ramosa	3	0.477121	0.015	-1.82391
Asterogyne_spicata	8	0.90309	0.01	-2
Asterogyne_yaracuyense	8	0.90309	0.02	-1.69897
Astrocaryum_acaule	1	0	0.02	-1.69897
Astrocaryum_aculeatissimum	8	0.90309	0.035	-1.45593
Astrocaryum_aculeatum	20	1.30103	0.042	-1.37675
Astrocaryum_chambira	30	1.47712	0.05	-1.30103
Astrocaryum_confertum	17	1.23045	0.02	-1.69897
Astrocaryum_faranae	10	1	0.024	-1.61979
Astrocaryum_gratum	5	0.69897	0.04	-1.39794
Astrocaryum_huaimi	7	0.845098	0.03	-1.52288
Astrocaryum_jauari	20	1.30103	0.025	-1.60206
Astrocaryum_javarense	4	0.60206	0.008	-2.09691
Astrocaryum_mexicanum	6	0.778151	0.6	-0.221849
Astrocaryum_murumuru	15	1.17609	0.045	-1.34679
Astrocaryum_paramaca	8	0.90309	0.02	-1.69897
Astrocaryum_sciophilum	12	1.07918	0.04	-1.39794
Astrocaryum_standleyanum	15	1.17609	0.03	-1.52288
Astrocaryum_triandrum	5	0.69897	0.023	-1.63827
Astrocaryum_vulgare	15	1.17609	0.05	-1.30103
Attalea_amygdalina	0.5	-0.30103	0.05	-1.30103
Attalea_brasiliensis	6	0.778151	0.05	-1.30103
Attalea_butyracea	25	1.39794	0.045	-1.34679
Attalea_cohune	25	1.39794	0.045	-1.34679
Attalea_colenda	35	1.54407	0.035	-1.45593
Attalea_compta	15	1.17609	0.06	-1.22185
Attalea_crassispatha	20	1.30103	0.02	-1.69897
Attalea_dahlgreniana	15	1.17609	0.04	-1.39794
Attalea_dubia	25	1.39794	0.03	-1.52288
Attalea_eichleri	1.5	0.176091	0.055	-1.25964
Attalea_funifera	15	1.17609	0.09	-1.04576
Attalea_maripa	20	1.30103	0.03	-1.52288
Attalea_oleifera	30	1.47712	0.06	-1.22185
Attalea_phalerata	10	1	0.05	-1.30103
Attalea_pindobassu	15	1.17609	0.06	-1.22185
Attalea_septuagenata	12	1.07918	0.06	-1.22185
Attalea_speciosa	20	1.30103	0.099	-1.00436
Attalea_spectabilis	1	0	0.04	-1.39794
Attalea_tessmannii	19	1.27875	0.07	-1.1549
Bactris_acanthocarpa	2	0.30103	0.018	-1.74473
Bactris_acanthocarpoides	4	0.60206	0.02	-1.69897
Bactris_ana_juliae	3	0.477121	0.01	-2
Bactris_aubletiana	2	0.30103	0.007	-2.1549
Bactris_bahiensis	3	0.477121	0.012	-1.92082
Bactris_balanophora	7	0.845098	0.008	-2.09691
Bactris_barronis	8	0.90309	0.016	-1.79588
Bactris_bidentula	4	0.60206	0.015	-1.82391
Bactris_bifida	4	0.60206	0.015	-1.82391
Bactris_brongniartii	6	0.778151	0.015	-1.82391
Bactris_campestris	5	0.69897	0.008	-2.09691
Bactris_caryotifolia	1.5	0.176091	0.018	-1.74473
Bactris_caudata	5	0.69897	0.012	-1.92082
Bactris_charnleyae	2	0.30103	0.008	-2.09691
Bactris_chaveziae	4	0.60206	0.02	-1.69897
Bactris_coloniata	7	0.845098	0.025	-1.60206
Bactris_coloradonis	10	1	0.015	-1.82391
Bactris_concinna	8	0.90309	0.025	-1.60206
Bactris_constanciae	5	0.69897	0.025	-1.60206
Bactris_corossilla	6	0.778151	0.02	-1.69897
Bactris_cubensis	6	0.778151	0.015	-1.82391
Bactris_cuspidata	1.5	0.176091	0.007	-2.1549
Bactris_dianeura	5	0.69897	0.016	-1.79588
Bactris_elegans	3.5	0.544068	0.015	-1.82391
Bactris_faucium	6	0.778151	0.02	-1.69897
Bactris_ferruginea	10	1	0.02	-1.69897
Bactris_fissifrons	3	0.477121	0.02	-1.69897
Bactris_gasipaes	18	1.25527	0.03	-1.52288
Bactris_gastoniana	0.6	-0.221849	0.02	-1.69897
Bactris_glandulosa	5	0.69897	0.016	-1.79588
Bactris_glassmanii	3	0.477121	0.02	-1.69897
Bactris_glaucescens	4	0.60206	0.02	-1.69897
Bactris_gracilior	4	0.60206	0.011	-1.95861
Bactris_grayumii	3.5	0.544068	0.011	-1.95861
Bactris_guineensis	3	0.477121	0.02	-1.69897
Bactris_halmoorei	8	0.90309	0.015	-1.82391
Bactris_hatschbachii	5	0.69897	0.02	-1.69897
Bactris_herrerana	3	0.477121	0.015	-1.82391
Bactris_hirta	3	0.477121	0.005	-2.30103
Bactris_horridispatha	6	0.778151	0.025	-1.60206
Bactris_jamaicana	12	1.07918	0.013	-1.88606
Bactris_killipii	0.6	-0.221849	0.01	-2
Bactris_kunorum	6	0.778151	0.02	-1.69897
Bactris_longiseta	4.5	0.653213	0.016	-1.79588
Bactris_macroacantha	4	0.60206	0.023	-1.63827
Bactris_major	10	1	0.035	-1.45593
Bactris_maraja	7	0.845098	0.02	-1.69897
Bactris_martiana	8	0.90309	0.0025	-2.60206
Bactris_mexicana	3	0.477121	0.012	-1.92082
Bactris_militaris	5	0.69897	0.017	-1.76955
Bactris_oligocarpa	1.5	0.176091	0.013	-1.88606
Bactris_oligoclada	3	0.477121	0.015	-1.82391
Bactris_panamensis	3	0.477121	0.008	-2.09691
Bactris_pickelii	3	0.477121	0.015	-1.82391
Bactris_pilosa	10	1	0.02	-1.69897
Bactris_pliniana	3	0.477121	0.02	-1.69897
Bactris_plumeriana	10	1	0.016	-1.79588
Bactris_ptariana	3	0.477121	0.008	-2.09691
Bactris_rhaphidacantha	1.5	0.176091	0.015	-1.82391
Bactris_riparia	10	1	0.02	-1.69897
Bactris_rostrata	6	0.778151	0.024	-1.61979
Bactris_schultesii	1.5	0.176091	0.01	-2
Bactris_setiflora	5	0.69897	0.02	-1.69897
Bactris_setosa	6	0.778151	0.02	-1.69897
Bactris_setulosa	10	1	0.02	-1.69897
Bactris_simplicifrons	2.5	0.39794	0.005	-2.30103
Bactris_soeiroana	1.5	0.176091	0.015	-1.82391
Bactris_sphaerocarpa	1.5	0.176091	0.018	-1.74473
Bactris_syagroides	1.5	0.176091	0.007	-2.1549
Bactris_tefensis	1.5	0.176091	0.01	-2
Bactris_timbuiensis	4.5	0.653213	0.015	-1.82391
Bactris_tomentosa	3	0.477121	0.015	-1.82391
Bactris_turbinocarpa	1.7	0.230449	0.02	-1.69897
Bactris_vulgaris	3	0.477121	0.024	-1.61979
Balaka_macrocarpa	4	0.60206	0.015	-1.82391
Balaka_microcarpa	10	1	0.008	-2.09691
Basselinia_deplanchei	8	0.90309	0.006	-2.22185
Basselinia_favieri	15	1.17609	0.01	-2
Basselinia_glabrata	15	1.17609	0.05	-1.30103
Basselinia_gracilis	8	0.90309	0.006	-2.22185
Basselinia_humboldtiana	15	1.17609	0.01	-2
Basselinia_iterata	10	1	0.01	-2
Basselinia_pancheri	15	1.17609	0.009	-2.04576
Basselinia_sordida	12	1.07918	0.01	-2
Basselinia_tomentosa	20	1.30103	0.01	-2
Basselinia_velutina	15	1.17609	0.009	-2.04576
Basselinia_vestita	5	0.69897	0.007	-2.1549
Beccariophoenix_madagascariensis	12	1.07918	0.025	-1.60206
Bentinckia_condapanna	10	1	0.012	-1.92082
Bentinckia_nicobarica	20	1.30103	0.01	-2
Bismarckia_nobilis	25	1.39794	0.035	-1.45593
Borassodendron_machadonis	20	1.30103	0.1	-1
Borassus_aethiopum	30	1.47712	0.18	-0.744727
Borassus_akeassii	15	1.17609	0.12	-0.920819
Borassus_flabellifer	25	1.39794	0.2	-0.69897
Borassus_heineanus	25	1.39794	0.1	-1
Borassus_madagascariensis	25	1.39794	0.18	-0.744727
Brahea_aculeata	9	0.954243	0.025	-1.60206
Brahea_armata	15	1.17609	0.02	-1.69897
Brahea_brandegeei	18	1.25527	0.02	-1.69897
Brahea_dulcis	7.5	0.875061	0.016	-1.79588
Brahea_edulis	13	1.11394	0.035	-1.45593
Brahea_moorei	0.3	-0.522879	0.007	-2.1549
Brahea_pimo	5	0.69897	0.015	-1.82391
Brahea_sarukhanii	5	0.69897	0.016	-1.79588
Brassiophoenix_schumannii	10	1	0.019	-1.72125
Burretiokentia_dumasii	15	1.17609	0.011	-1.95861
Burretiokentia_grandiflora	12	1.07918	0.017	-1.76955
Burretiokentia_hapala	15	1.17609	0.009	-2.04576
Burretiokentia_koghiensis	18	1.25527	0.011	-1.95861
Burretiokentia_vieillardii	20	1.30103	0.014	-1.85387
Butia_archeri	1	0	0.018	-1.74473
Butia_capitata	6	0.778151	0.022	-1.65758
Butia_eriospatha	6	0.778151	0.019	-1.72125
Butia_exilata	1.5	0.176091	0.02	-1.69897
Butia_lallemantii	0.84	-0.0757207	0.025	-1.60206
Butia_paraguayensis	4	0.60206	0.025	-1.60206
Butia_purpurascens	4	0.60206	0.013	-1.88606
Butia_yatay	12	1.07918	0.028	-1.55284
Calamus_acanthochlamys	7	0.845098	0.008	-2.09691
Calamus_acanthophyllus	1	0	0.009	-2.04576
Calamus_acanthospathus	30	1.47712	0.015	-1.82391
Calamus_acuminatus	40	1.60206	0.006	-2.22185
Calamus_albidus	6	0.778151	0.015	-1.82391
Calamus_amplijugus	20	1.30103	0.009	-2.04576
Calamus_andamanicus	24	1.38021	0.011	-1.95861
Calamus_arborescens	10	1	0.015	-1.82391
Calamus_ashtonii	20	1.30103	0.005	-2.30103
Calamus_australis	35	1.54407	0.011	-1.95861
Calamus_austroguangxiensis	10	1	0.012	-1.92082
Calamus_axillaris	40	1.60206	0.009	-2.04576
Calamus_bachmaensis	10	1	0.01	-2
Calamus_bacularis	2	0.30103	0.006	-2.22185
Calamus_balingensis	12	1.07918	0.012	-1.92082
Calamus_baratangensis	25	1.39794	0.009	-2.04576
Calamus_basui	20	1.30103	0.001	-3
Calamus_beccarii	50	1.69897	0.012	-1.92082
Calamus_bimaniferus	3	0.477121	0.008	-2.09691
Calamus_blumei	60	1.77815	0.017	-1.76955
Calamus_bousigonii	20	1.30103	0.014	-1.85387
Calamus_brandisii	15	1.17609	0.01	-2
Calamus_burkillianus	20	1.30103	0.006	-2.22185
Calamus_caesius	100	2	0.01	-2
Calamus_caryotoides	15	1.17609	0.01	-2
Calamus_castaneus	1.5	0.176091	0.018	-1.74473
Calamus_ceratophorus	30	1.47712	0.008	-2.09691
Calamus_cockburnii	0.08	-1.09691	0.01	-2
Calamus_compsostachys	10	1	0.008	-2.09691
Calamus_comptus	10	1	0.007	-2.1549
Calamus_concinnus	6	0.778151	0.08	-1.09691
Calamus_congestiflorus	20	1.30103	0.0065	-2.18709
Calamus_conirostris	10	1	0.02	-1.69897
Calamus_convallium	20	1.30103	0.025	-1.60206
Calamus_corneri	20	1.30103	0.006	-2.22185
Calamus_corrugatus	15	1.17609	0.007	-2.1549
Calamus_dasyacanthus	15	1.17609	0.01	-2
Calamus_deerratus	20	1.30103	0.008	-2.09691
Calamus_delessertianus	40	1.60206	0.015	-1.82391
Calamus_delicatulus	10	1	0.01	-2
Calamus_densiflorus	40	1.60206	0.012	-1.92082
Calamus_dianbaiensis	4	0.60206	0.015	-1.82391
Calamus_diepenhorstii	20	1.30103	0.02	-1.69897
Calamus_digitatus	5	0.69897	0.01	-2
Calamus_dilaceratus	20	1.30103	0.008	-2.09691
Calamus_dioicus	10	1	0.008	-2.09691
Calamus_dransfieldii	22	1.34242	0.018	-1.74473
Calamus_egregius	50	1.69897	0.016	-1.79588
Calamus_erectus	6	0.778151	0.025	-1.60206
Calamus_erinaceus	15	1.17609	0.01	-2
Calamus_erioacanthus	10	1	0.017	-1.76955
Calamus_essigii	8	0.90309	0.009	-2.04576
Calamus_exilis	15	1.17609	0.012	-1.92082
Calamus_fertilis	30	1.47712	0.01	-2
Calamus_filipendulus	5	0.69897	0.009	-2.04576
Calamus_flabellatus	30	1.47712	0.007	-2.1549
Calamus_floribundus	6	0.778151	0.01	-2
Calamus_formosanus	20	1.30103	0.01	-2
Calamus_gamblei	30	1.47712	0.02	-1.69897
Calamus_gibbsianus	8	0.90309	0.012	-1.92082
Calamus_godefroyi	30	1.47712	0.012	-1.92082
Calamus_gonospermus	10	1	0.02	-1.69897
Calamus_gracilis	30	1.47712	0.01	-2
Calamus_griseus	5	0.69897	0.004	-2.39794
Calamus_guruba	20	1.30103	0.008	-2.09691
Calamus_harmandii	1.1	0.0413927	0.009	-2.04576
Calamus_henryanus	20	1.30103	0.01	-2
Calamus_hispidulus	10	1	0.01	-2
Calamus_holttumii	15	1.17609	0.01	-2
Calamus_hookerianus	10	1	0.01	-2
Calamus_insignis	40	1.60206	0.007	-2.1549
Calamus_javensis	10	1	0.012	-1.92082
Calamus_karnatakensis	35	1.54407	0.008	-2.09691
Calamus_kiahii	10	1	0.02	-1.69897
Calamus_kingianus	5	0.69897	0.01	-2
Calamus_kontumensis	3	0.477121	0.007	-2.1549
Calamus_lacciferus	15	1.17609	0.02	-1.69897
Calamus_laevigatus	30	1.47712	0.012	-1.92082
Calamus_lakshmanae	20	1.30103	0.025	-1.60206
Calamus_lambirensis	3	0.477121	0.007	-2.1549
Calamus_laoensis	40	1.60206	0.012	-1.92082
Calamus_lateralis	70	1.8451	0.02	-1.69897
Calamus_latifolius	20	1.30103	0.015	-1.82391
Calamus_leloi	10	1	0.018	-1.74473
Calamus_leptospadix	25	1.39794	0.015	-1.82391
Calamus_lobbianus	0.5	-0.30103	0.018	-1.74473
Calamus_longisetus	50	1.69897	0.02	-1.69897
Calamus_longispathus	7	0.845098	0.02	-1.69897
Calamus_luridus	20	1.30103	0.008	-2.09691
Calamus_macrochlamys	50	1.69897	0.0115	-1.9393
Calamus_macrorhynchus	3	0.477121	0.015	-1.82391
Calamus_manan	170	2.23045	0.02	-1.69897
Calamus_marginatus	15	1.17609	0.012	-1.92082
Calamus_mattanensis	15	1.17609	0.01	-2
Calamus_meghalayensis	2	0.30103	0.01	-2
Calamus_mesilauensis	10	1	0.023	-1.63827
Calamus_metzianus	15	1.17609	0.011	-1.95861
Calamus_microsphaerion	10	1	0.006	-2.22185
Calamus_minutus	0.6	-0.221849	0.008	-2.09691
Calamus_modestus	1.5	0.176091	0.006	-2.22185
Calamus_mogeae	4	0.60206	0.0075	-2.12494
Calamus_muelleri	20	1.30103	0.012	-1.92082
Calamus_multispicatus	5	0.69897	0.01	-2
Calamus_nagbettai	25	1.39794	0.01	-2
Calamus_nambariensis	30	1.47712	0.025	-1.60206
Calamus_nanodendron	1	0	0.02	-1.69897
Calamus_neelagiricus	25	1.39794	0.005	-2.30103
Calamus_nematospadix	10	1	0.005	-2.30103
Calamus_oligostachys	7	0.845098	0.007	-2.1549
Calamus_optimus	50	1.69897	0.011	-1.95861
Calamus_ornatus	60	1.77815	0.02	-1.69897
Calamus_ovoideus	100	2	0.01	-2
Calamus_oxleyanus	15	1.17609	0.01	-2
Calamus_pachypus	26	1.41497	0.0135	-1.86967
Calamus_pachystemonus	15	1.17609	0.005	-2.30103
Calamus_palustris	30	1.47712	0.01	-2
Calamus_pandanosmus	15	1.17609	0.015	-1.82391
Calamus_paspalanthus	20	1.30103	0.015	-1.82391
Calamus_paulii	1	0	0.008	-2.09691
Calamus_peregrinus	40	1.60206	0.016	-1.79588
Calamus_pholidostachys	30	1.47712	0.0125	-1.90309
Calamus_platyspathus	25	1.39794	0.008	-2.09691
Calamus_pogonacanthus	30	1.47712	0.01	-2
Calamus_poilanei	150	2.17609	0.014	-1.85387
Calamus_praetermissus	25	1.39794	0.009	-2.04576
Calamus_pseudorivalis	30	1.47712	0.01	-2
Calamus_pseudotenuis	15	1.17609	0.015	-1.82391
Calamus_pseudoulur	20	1.30103	0.022	-1.65758
Calamus_psilocladus	5	0.69897	0.008	-2.09691
Calamus_pycnocarpus	30	1.47712	0.015	-1.82391
Calamus_pygmaeus	0.3	-0.522879	0.0075	-2.12494
Calamus_radiatus	5	0.69897	0.012	-1.92082
Calamus_rhabdocladus	40	1.60206	0.008	-2.09691
Calamus_rotang	30	1.47712	0.015	-1.82391
Calamus_rudentum	75	1.87506	0.015	-1.82391
Calamus_salicifolius	2	0.30103	0.01	-2
Calamus_sarawakensis	30	1.47712	0.006	-2.22185
Calamus_scipionum	50	1.69897	0.009	-2.04576
Calamus_sedens	2	0.30103	0.008	-2.09691
Calamus_semierectus	15	1.17609	0.001	-3
Calamus_shendurunii	20	1.30103	0.018	-1.74473
Calamus_siamensis	25	1.39794	0.008	-2.09691
Calamus_simplex	6	0.778151	0.02	-1.69897
Calamus_simplicifolius	50	1.69897	0.023	-1.63827
Calamus_siphonospathus	30	1.47712	0.004	-2.39794
Calamus_solitarius	50	1.69897	0.08	-1.09691
Calamus_speciosissimus	25	1.39794	0.01	-2
Calamus_spectatissimus	20	1.30103	0.02	-1.69897
Calamus_spiralis	15	1.17609	0.014	-1.85387
Calamus_suaveolens	10	1	0.006	-2.22185
Calamus_subinermis	40	1.60206	0.01	-2
Calamus_temii	5	0.69897	0.015	-1.82391
Calamus_tenompokensis	2	0.30103	0.007	-2.1549
Calamus_tenuis	20	1.30103	0.012	-1.92082
Calamus_tetradactyloides	5	0.69897	0.01	-2
Calamus_tetradactylus	6	0.778151	0.009	-2.04576
Calamus_thwaitesii	50	1.69897	0.015	-1.82391
Calamus_thysanolepis	5	0.69897	0.01	-2
Calamus_tomentosus	20	1.30103	0.022	-1.65758
Calamus_travancoricus	15	1.17609	0.01	-2
Calamus_tumidus	60	1.77815	0.018	-1.74473
Calamus_unifarius	20	1.30103	0.01	-2
Calamus_usitatus	10	1	0.006	-2.22185
Calamus_vattayila	30	1.47712	0.08	-1.09691
Calamus_viminalis	35	1.54407	0.01	-2
Calamus_viridispinus	15	1.17609	0.006	-2.22185
Calamus_vitiensis	15	1.17609	0.0095	-2.02228
Calamus_walkeri	15	1.17609	0.01	-2
Calamus_whitmorei	3	0.477121	0.007	-2.1549
Calamus_wightii	30	1.47712	0.018	-1.74473
Calamus_wuliangshanensis	15	1.17609	0.025	-1.60206
Calamus_zonatus	10	1	0.008	-2.09691
Calyptrocalyx_albertisianus	15	1.17609	0.026	-1.58503
Calyptrocalyx_amoenus	5	0.69897	0.01	-2
Calyptrocalyx_arfakianus	2.5	0.39794	0.008	-2.09691
Calyptrocalyx_awa	3	0.477121	0.012	-1.92082
Calyptrocalyx_caudiculatus	3	0.477121	0.006	-2.22185
Calyptrocalyx_doxanthus	2	0.30103	0.012	-1.92082
Calyptrocalyx_elegans	5	0.69897	0.012	-1.92082
Calyptrocalyx_flabellatus	3	0.477121	0.008	-2.09691
Calyptrocalyx_forbesii	5	0.69897	0.012	-1.92082
Calyptrocalyx_hollrungii	3	0.477121	0.009	-2.04576
Calyptrocalyx_julianettii	2	0.30103	0.009	-2.04576
Calyptrocalyx_lauterbachianus	9	0.954243	0.025	-1.60206
Calyptrocalyx_laxiflorus	0.02	-1.69897	0.009	-2.04576
Calyptrocalyx_lepidotus	10	1	0.004	-2.39794
Calyptrocalyx_leptostachys	4	0.60206	0.012	-1.92082
Calyptrocalyx_merrillianus	4	0.60206	0.01	-2
Calyptrocalyx_micholitzii	1	0	0.008	-2.09691
Calyptrocalyx_multifidus	2	0.30103	0.012	-1.92082
Calyptrocalyx_pachystachys	5	0.69897	0.008	-2.09691
Calyptrocalyx_pauciflorus	2	0.30103	0.01	-2
Calyptrocalyx_polyphyllus	4	0.60206	0.006	-2.22185
Calyptrocalyx_pusillus	1	0	0.005	-2.30103
Calyptrocalyx_sessiliflorus	3	0.477121	0.01	-2
Calyptrocalyx_spicatus	14	1.14613	0.03	-1.52288
Calyptrocalyx_yamutumene	2.5	0.39794	0.012	-1.92082
Calyptrogyne_allenii	2.5	0.39794	0.01	-2
Calyptrogyne_anomala	0.5	-0.30103	0.007	-2.1549
Calyptrogyne_costatifrons	5.43	0.7348	0.01	-2
Calyptrogyne_deneversii	1	0	0.084	-1.07572
Calyptrogyne_ghiesbreghtiana	5	0.69897	0.0089	-2.05061
Calyptrogyne_kunorum	1.75	0.243038	0.138	-0.860121
Calyptrogyne_osensis	0.5	-0.30103	0.012	-1.92082
Calyptrogyne_panamensis	1	0	0.0079	-2.10237
Calyptrogyne_sanblasensis	1.7	0.230449	0.0072	-2.14267
Calyptrogyne_trichostachys	1	0	0.016	-1.79588
Calyptrogyne_tutensis	0.7	-0.154902	0.0065	-2.18709
Calyptronoma_occidentalis	12	1.07918	0.028	-1.55284
Calyptronoma_plumeriana	10	1	0.008	-2.09691
Calyptronoma_rivalis	15	1.17609	0.006	-2.22185
Carpentaria_acuminata	30	1.47712	0.012	-1.92082
Carpoxylon_macrospermum	25	1.39794	0.035	-1.45593
Caryota_angustifolia	30	1.47712	0.019	-1.72125
Caryota_cumingii	20	1.30103	0.017	-1.76955
Caryota_kiriwongensis	35	1.54407	0.033	-1.48149
Caryota_maxima	33	1.51851	0.025	-1.60206
Caryota_mitis	10	1	0.02	-1.69897
Caryota_monostachya	3	0.477121	0.035	-1.45593
Caryota_no	20	1.30103	0.03	-1.52288
Caryota_obtusa	40	1.60206	0.035	-1.45593
Caryota_rumphiana	20	1.30103	0.025	-1.60206
Caryota_sympetala	6	0.778151	0.03	-1.52288
Caryota_urens	20	1.30103	0.02	-1.69897
Caryota_zebrina	20	1.30103	0.025	-1.60206
Ceratolobus_concolor	15	1.17609	0.02	-1.69897
Ceratolobus_discolor	20	1.30103	0.015	-1.82391
Ceratolobus_glaucescens	10	1	0.005	-2.30103
Ceratolobus_kingianus	15	1.17609	0.015	-1.82391
Ceratolobus_pseudoconcolor	10	1	0.07	-1.1549
Ceratolobus_subangulatus	20	1.30103	0.015	-1.82391
Ceroxylon_alpinum	21	1.32222	0.02	-1.69897
Ceroxylon_amazonicum	12	1.07918	0.02	-1.69897
Ceroxylon_ceriferum	25	1.39794	0.018	-1.74473
Ceroxylon_echinulatum	20	1.30103	0.02	-1.69897
Ceroxylon_parvifrons	15	1.17609	0.025	-1.60206
Ceroxylon_parvum	10	1	0.018	-1.74473
Ceroxylon_peruvianum	12	1.07918	0.022	-1.65758
Ceroxylon_pityrophyllum	22	1.34242	0.019	-1.72125
Ceroxylon_quindiuense	61	1.78533	0.02	-1.69897
Ceroxylon_sasaimae	15	1.17609	0.018	-1.74473
Ceroxylon_ventricosum	35	1.54407	0.018	-1.74473
Ceroxylon_vogelianum	17	1.23045	0.018	-1.74473
Chamaedorea_adscendens	2.5	0.39794	0.008	-2.09691
Chamaedorea_allenii	2	0.30103	0.013	-1.88606
Chamaedorea_amabilis	2	0.30103	0.009	-2.04576
Chamaedorea_angustisecta	4	0.60206	0.008	-2.09691
Chamaedorea_arenbergiana	4	0.60206	0.012	-1.92082
Chamaedorea_brachypoda	2.5	0.39794	0.008	-2.09691
Chamaedorea_carchensis	5	0.69897	0.01	-2
Chamaedorea_castillo_montii	0.5	-0.30103	0.007	-2.1549
Chamaedorea_cataractarum	2	0.30103	0.008	-2.09691
Chamaedorea_christinae	4	0.60206	0.01	-2
Chamaedorea_correae	1	0	0.008	-2.09691
Chamaedorea_costaricana	8	0.90309	0.01	-2
Chamaedorea_crucensis	2	0.30103	0.009	-2.04576
Chamaedorea_dammeriana	1	0	0.008	-2.09691
Chamaedorea_deckeriana	2	0.30103	0.01	-2
Chamaedorea_deneversiana	2	0.30103	0.006	-2.22185
Chamaedorea_elatior	20	1.30103	0.011	-1.95861
Chamaedorea_elegans	2	0.30103	0.007	-2.1549
Chamaedorea_ernesti_augusti	2	0.30103	0.01	-2
Chamaedorea_falcifera	6	0.778151	0.004	-2.39794
Chamaedorea_fractiflexa	1	0	0.008	-2.09691
Chamaedorea_fragrans	4	0.60206	0.006	-2.22185
Chamaedorea_geonomiformis	2	0.30103	0.012	-1.92082
Chamaedorea_glaucifolia	4	0.60206	0.01	-2
Chamaedorea_graminifolia	3	0.477121	0.01	-2
Chamaedorea_guntheriana	3	0.477121	0.006	-2.22185
Chamaedorea_hooperiana	4	0.60206	0.008	-2.09691
Chamaedorea_ibarrae	0.3	-0.522879	0.007	-2.1549
Chamaedorea_keelerorum	4	0.60206	0.008	-2.09691
Chamaedorea_klotzschiana	4	0.60206	0.009	-2.04576
Chamaedorea_lehmannii	2	0.30103	0.007	-2.1549
Chamaedorea_liebmannii	4	0.60206	0.01	-2
Chamaedorea_linearis	10	1	0.025	-1.60206
Chamaedorea_lucidifrons	2	0.30103	0.005	-2.30103
Chamaedorea_macrospadix	3	0.477121	0.008	-2.09691
Chamaedorea_matae	3	0.477121	0.006	-2.22185
Chamaedorea_metallica	3	0.477121	0.009	-2.04576
Chamaedorea_microphylla	1	0	0.004	-2.39794
Chamaedorea_microspadix	3	0.477121	0.01	-2
Chamaedorea_nationsiana	2.5	0.39794	0.015	-1.82391
Chamaedorea_oblongata	3	0.477121	0.008	-2.09691
Chamaedorea_pachecoana	0.3	-0.522879	0.008	-2.09691
Chamaedorea_palmeriana	1	0	0.01	-2
Chamaedorea_parvifolia	2	0.30103	0.008	-2.09691
Chamaedorea_parvisecta	2	0.30103	0.009	-2.04576
Chamaedorea_pauciflora	2	0.30103	0.008	-2.09691
Chamaedorea_pedunculata	3	0.477121	0.008	-2.09691
Chamaedorea_pinnatifrons	4.5	0.653213	0.005	-2.30103
Chamaedorea_pittieri	2	0.30103	0.007	-2.1549
Chamaedorea_plumosa	4	0.60206	0.011	-1.95861
Chamaedorea_pochutlensis	5	0.69897	0.01	-2
Chamaedorea_ponderosa	4	0.60206	0.07	-1.1549
Chamaedorea_pumila	0.5	-0.30103	0.01	-2
Chamaedorea_queroana	1	0	0.008	-2.09691
Chamaedorea_radicalis	4	0.60206	0.009	-2.04576
Chamaedorea_ricardoi	8	0.90309	0.009	-2.04576
Chamaedorea_rigida	2	0.30103	0.008	-2.09691
Chamaedorea_robertii	0.5	-0.30103	0.007	-2.1549
Chamaedorea_rojasiana	1	0	0.011	-1.95861
Chamaedorea_sartorii	4	0.60206	0.008	-2.09691
Chamaedorea_scheryi	1.5	0.176091	0.007	-2.1549
Chamaedorea_schiedeana	4	0.60206	0.009	-2.04576
Chamaedorea_seifrizii	0.25	-0.60206	0.008	-2.09691
Chamaedorea_simplex	1	0	0.012	-1.92082
Chamaedorea_skutchii	2.5	0.39794	0.008	-2.09691
Chamaedorea_smithii	2	0.30103	0.01	-2
Chamaedorea_stolonifera	2	0.30103	0.009	-2.04576
Chamaedorea_stricta	1.5	0.176091	0.008	-2.09691
Chamaedorea_tenerrima	1.5	0.176091	0.007	-2.1549
Chamaedorea_tepejilote	7	0.845098	0.008	-2.09691
Chamaedorea_tuerckheimii	1	0	0.009	-2.04576
Chamaedorea_undulatifolia	1	0	0.006	-2.22185
Chamaedorea_verapazensis	2	0.30103	0.009	-2.04576
Chamaedorea_verecunda	0.75	-0.124939	0.01	-2
Chamaedorea_volcanensis	1	0	0.008	-2.09691
Chamaedorea_vulgata	2	0.30103	0.009	-2.04576
Chamaedorea_warscewiczii	4	0.60206	0.007	-2.1549
Chamaedorea_whitelockiana	2	0.30103	0.008	-2.09691
Chamaedorea_woodsoniana	12	1.07918	0.01	-2
Chamaedorea_zamorae	3	0.477121	0.012	-1.92082
Chamaerops_humilis	6	0.778151	0.025	-1.60206
Chambeyronia_lepidota	15	1.17609	0.023	-1.63827
Chambeyronia_macrocarpa	20	1.30103	0.035	-1.45593
Chelyocarpus_chuco	12	1.07918	0.02	-1.69897
Chelyocarpus_dianeurus	15	1.17609	0.02	-1.69897
Chelyocarpus_repens	1	0	0.025	-1.60206
Chelyocarpus_ulei	8	0.90309	0.025	-1.60206
Chuniophoenix_hainanensis	5	0.69897	0.022	-1.65758
Chuniophoenix_nana	2	0.30103	0.016	-1.79588
Clinosperma_bracteale	15	1.17609	0.016	-1.79588
Clinosperma_macrocarpa	15	1.17609	0.03	-1.52288
Clinosperma_vaginata	5	0.69897	0.008	-2.09691
Clinostigma_collegarum	16	1.20412	0.008	-2.09691
Clinostigma_exorrhizum	20	1.30103	0.004	-2.39794
Clinostigma_harlandii	15	1.17609	0.006	-2.22185
Clinostigma_savoryanum	16	1.20412	0.01	-2
Coccothrinax_argentata	10	1	0.08	-1.09691
Coccothrinax_argentea	15	1.17609	0.12	-0.920819
Coccothrinax_barbadensis	15	1.17609	0.012	-1.92082
Coccothrinax_borhidiana	7	0.845098	0.009	-2.04576
Coccothrinax_crinita	10	1	0.02	-1.69897
Coccothrinax_ekmanii	15	1.17609	0.006	-2.22185
Coccothrinax_gracilis	10	1	0.008	-2.09691
Coccothrinax_gundlachii	10	1	0.013	-1.88606
Coccothrinax_hioramii	12	1.07918	0.011	-1.95861
Coccothrinax_inaguensis	6	0.778151	0.013	-1.88606
Coccothrinax_jamaicensis	8	0.90309	0.0095	-2.02228
Coccothrinax_miraguama	15	1.17609	0.012	-1.92082
Coccothrinax_pauciramosa	15	1.17609	0.012	-1.92082
Coccothrinax_readii	6	0.778151	0.0125	-1.90309
Coccothrinax_salvatoris	8	0.90309	0.008	-2.09691
Coccothrinax_spissa	8	0.90309	0.012	-1.92082
Coccothrinax_torrida	8	0.90309	0.0063	-2.20066
Cocos_nucifera	35	1.54407	0.2	-0.69897
Colpothrinax_aphanopetala	20	1.30103	0.021	-1.67778
Colpothrinax_cookii	20	1.30103	0.02	-1.69897
Colpothrinax_wrightii	15	1.17609	0.015	-1.82391
Copernicia_alba	30	1.47712	0.017	-1.76955
Copernicia_baileyana	20	1.30103	0.02	-1.69897
Copernicia_berteroana	10	1	0.018	-1.74473
Copernicia_brittonorum	12	1.07918	0.015	-1.82391
Copernicia_cowellii	2.5	0.39794	0.017	-1.76955
Copernicia_ekmanii	12	1.07918	0.017	-1.76955
Copernicia_gigas	20	1.30103	0.022	-1.65758
Copernicia_glabrescens	6	0.778151	0.02	-1.69897
Copernicia_hospita	8	0.90309	0.02	-1.69897
Copernicia_macroglossa	9.1	0.959041	0.02	-1.69897
Copernicia_prunifera	15	1.17609	0.022	-1.65758
Copernicia_rigida	15	1.17609	0.019	-1.72125
Copernicia_tectorum	10	1	0.02	-1.69897
Corypha_lecomtei	5	0.69897	0.07	-1.1549
Corypha_taliera	10	1	0.04	-1.39794
Corypha_umbraculifera	25	1.39794	0.04	-1.39794
Corypha_utan	30	1.47712	0.025	-1.60206
Cryosophila_cookii	14	1.14613	0.013	-1.88606
Cryosophila_grayumii	5	0.69897	0.016	-1.79588
Cryosophila_guagara	10	1	0.02	-1.69897
Cryosophila_kalbreyeri	5	0.69897	0.017	-1.76955
Cryosophila_macrocarpa	5	0.69897	0.029	-1.5376
Cryosophila_nana	5	0.69897	0.019	-1.72125
Cryosophila_stauracantha	10	1	0.014	-1.85387
Cryosophila_warscewiczii	12	1.07918	0.023	-1.63827
Cryosophila_williamsii	7	0.845098	0.015	-1.82391
Cyphokentia_cerifera	20	1.30103	0.014	-1.85387
Cyphokentia_macrostachya	15	1.17609	0.011	-1.95861
Cyphophoenix_alba	10	1	0.013	-1.88606
Cyphophoenix_elegans	15	1.17609	0.014	-1.85387
Cyphophoenix_nucele	15	1.17609	0.012	-1.92082
Cyphosperma_balansae	15	1.17609	0.011	-1.95861
Cyrtostachys_barbata	25	1.39794	0.005	-2.30103
Cyrtostachys_elegans	20	1.30103	0.006	-2.22185
Cyrtostachys_glauca	21.6	1.33445	0.006	-2.22185
Cyrtostachys_loriae	30	1.47712	0.005	-2.30103
Cyrtostachys_renda	20	1.30103	0.006	-2.22185
Daemonorops_acamptostachys	2	0.30103	0.015	-1.82391
Daemonorops_acehensis	5	0.69897	0.018	-1.74473
Daemonorops_angustifolia	50	1.69897	0.018	-1.74473
Daemonorops_asteracantha	10	1	0.007	-2.1549
Daemonorops_atra	15	1.17609	0.02	-1.69897
Daemonorops_aurea	20	1.30103	0.015	-1.82391
Daemonorops_banggiensis	3	0.477121	0.01	-2
Daemonorops_collarifera	7	0.845098	0.02	-1.69897
Daemonorops_didymophylla	20	1.30103	0.02	-1.69897
Daemonorops_draco	15	1.17609	0.02	-1.69897
Daemonorops_dransfieldii	6	0.778151	0.01	-2
Daemonorops_elongata	15	1.17609	0.01	-2
Daemonorops_fissa	30	1.47712	0.02	-1.69897
Daemonorops_formicaria	20	1.30103	0.014	-1.85387
Daemonorops_geniculata	20	1.30103	0.022	-1.65758
Daemonorops_grandis	20	1.30103	0.025	-1.60206
Daemonorops_ingens	1	0	0.02	-1.69897
Daemonorops_jenkinsiana	25	1.39794	0.02	-1.69897
Daemonorops_korthalsii	15	1.17609	0.01	-2
Daemonorops_kunstleri	15	1.17609	0.018	-1.74473
Daemonorops_kurziana	25	1.39794	0.02	-1.69897
Daemonorops_leptopus	20	1.30103	0.01	-2
Daemonorops_lewisiana	3	0.477121	0.02	-1.69897
Daemonorops_longipes	5	0.69897	0.015	-1.82391
Daemonorops_macrophylla	20	1.30103	0.015	-1.82391
Daemonorops_macroptera	15	1.17609	0.15	-0.823909
Daemonorops_manii	30	1.47712	0.018	-1.74473
Daemonorops_melanochaetes	30	1.47712	0.01	-2
Daemonorops_micracantha	20	1.30103	0.02	-1.69897
Daemonorops_microstachys	1	0	0.008	-2.09691
Daemonorops_mollispina	8	0.90309	0.015	-1.82391
Daemonorops_monticola	5	0.69897	0.015	-1.82391
Daemonorops_nuichuaensis	5	0.69897	0.02	-1.69897
Daemonorops_oblata	10	1	0.028	-1.55284
Daemonorops_ocreata	12	1.07918	0.017	-1.76955
Daemonorops_poilanei	20	1.30103	0.025	-1.60206
Daemonorops_rarispinosa	20	1.30103	0.013	-1.88606
Daemonorops_riedeliana	10	1	0.013	-1.88606
Daemonorops_robusta	7	0.845098	0.1	-1
Daemonorops_sabut	40	1.60206	0.016	-1.79588
Daemonorops_scapigera	3.5	0.544068	0.03	-1.52288
Daemonorops_sekundurensis	2	0.30103	0.01	-2
Daemonorops_sepal	15	1.17609	0.03	-1.52288
Daemonorops_serpentina	0.2	-0.69897	0.02	-1.69897
Daemonorops_siberutensis	5	0.69897	0.012	-1.92082
Daemonorops_sparsiflora	20	1.30103	0.01	-2
Daemonorops_spectabilis	2	0.30103	0.03	-1.52288
Daemonorops_unijuga	20	1.30103	0.02	-1.69897
Daemonorops_verticillaris	15	1.17609	0.015	-1.82391
Daemonorops_wrightmyoensis	20	1.30103	0.015	-1.82391
Deckenia_nobilis	40	1.60206	0.004	-2.39794
Desmoncus_chinantlensis	20	1.30103	0.016	-1.79588
Desmoncus_cirrhifer	20	1.30103	0.0157	-1.8041
Desmoncus_costaricensis	6	0.778151	0.0138	-1.86012
Desmoncus_giganteus	50	1.69897	0.0183	-1.73755
Desmoncus_horridus	15	1.17609	0.0124	-1.90658
Desmoncus_interjectus	6	0.778151	0.0123	-1.91009
Desmoncus_latisectus	4	0.60206	0.009	-2.04576
Desmoncus_leptoclonos	10	1	0.0094	-2.02687
Desmoncus_madrensis	6.5	0.812913	0.072	-1.14267
Desmoncus_mitis	10	1	0.0109	-1.96257
Desmoncus_moorei	32.5	1.51188	0.0138	-1.86012
Desmoncus_myriacanthos	9	0.954243	0.01	-2
Desmoncus_obovoideus	7	0.845098	0.016	-1.79588
Desmoncus_orthacanthos	20	1.30103	0.05	-1.30103
Desmoncus_parvulus	10	1	0.0112	-1.95078
Desmoncus_polyacanthos	37	1.5682	0.018	-1.74473
Desmoncus_pumilus	5	0.69897	0.085	-1.07058
Desmoncus_setosus	15	1.17609	0.0085	-2.07058
Desmoncus_stans	2.5	0.39794	0.0111	-1.95468
Desmoncus_vacivus	10	1	0.0153	-1.81531
Dictyocaryum_fuscum	22	1.34242	0.03	-1.52288
Dictyocaryum_lamarckianum	25	1.39794	0.03	-1.52288
Dictyocaryum_ptarianum	20	1.30103	0.035	-1.45593
Dictyosperma_album	15	1.17609	0.011	-1.95861
Dransfieldia_micrantha	10	1	0.0095	-2.02228
Dypsis_acaulis	0.05	-1.30103	0.006	-2.22185
Dypsis_acuminum	6	0.778151	0.007	-2.1549
Dypsis_albofarinosa	5	0.69897	0.015	-1.82391
Dypsis_ambanjae	5	0.69897	0.011	-1.95861
Dypsis_ambilaensis	3	0.477121	0.05	-1.30103
Dypsis_ambositrae	7	0.845098	0.011	-1.95861
Dypsis_andapae	1.2	0.0791812	0.08	-1.09691
Dypsis_andrianatonga	9	0.954243	0.015	-1.82391
Dypsis_anjae	3	0.477121	0.0022	-2.65758
Dypsis_ankaizinensis	15	1.17609	0.012	-1.92082
Dypsis_antanambensis	4	0.60206	0.018	-1.74473
Dypsis_arenarum	6	0.778151	0.009	-2.04576
Dypsis_baronii	8	0.90309	0.016	-1.79588
Dypsis_basilonga	5	0.69897	0.01	-2
Dypsis_beentjei	0.04	-1.39794	0.01	-2
Dypsis_bejofo	25	1.39794	0.021	-1.67778
Dypsis_bernieriana	1	0	0.05	-1.30103
Dypsis_cabadae	10	1	0.006	-2.22185
Dypsis_canaliculata	15	1.17609	0.021	-1.67778
Dypsis_carlsmithii	6	0.778151	0.009	-2.04576
Dypsis_catatiana	1	0	0.01	-2
Dypsis_caudata	3	0.477121	0.005	-2.30103
Dypsis_ceracea	15	1.17609	0.013	-1.88606
Dypsis_concinna	2	0.30103	0.007	-2.1549
Dypsis_confusa	7	0.845098	0.005	-2.30103
Dypsis_coriacea	2	0.30103	0.006	-2.22185
Dypsis_corniculata	6	0.778151	0.006	-2.22185
Dypsis_coursii	8	0.90309	0.025	-1.60206
Dypsis_crinita	15	1.17609	0.018	-1.74473
Dypsis_decaryi	7	0.845098	0.019	-1.72125
Dypsis_decipiens	20	1.30103	0.022	-1.65758
Dypsis_digitata	0.4	-0.39794	0.008	-2.09691
Dypsis_dransfieldii	8	0.90309	0.014	-1.85387
Dypsis_eriostachys	1.5	0.176091	0.006	-2.22185
Dypsis_fasciculata	6	0.778151	0.008	-2.09691
Dypsis_fibrosa	9	0.954243	0.025	-1.60206
Dypsis_forficifolia	4	0.60206	0.025	-1.60206
Dypsis_glabrescens	2	0.30103	0.011	-1.95861
Dypsis_heteromorpha	12	1.07918	0.022	-1.65758
Dypsis_heterophylla	2.5	0.39794	0.005	-2.30103
Dypsis_hiarakae	6	0.778151	0.005	-2.30103
Dypsis_hildebrandtii	2	0.30103	0.006	-2.22185
Dypsis_ifanadianae	24	1.38021	0.01	-2
Dypsis_jeremiei	2	0.30103	0.005	-2.30103
Dypsis_jumelleana	4	0.60206	0.012	-1.92082
Dypsis_laevis	3	0.477121	0.003	-2.52288
Dypsis_lanceolata	6	0.778151	0.01	-2
Dypsis_lantzeana	4	0.60206	0.007	-2.1549
Dypsis_lastelliana	15	1.17609	0.017	-1.76955
Dypsis_leptocheilos	10	1	0.012	-1.92082
Dypsis_ligulata	6	0.778151	0.009	-2.04576
Dypsis_linearis	7	0.845098	0.006	-2.22185
Dypsis_louvelii	1	0	0.008	-2.09691
Dypsis_lutescens	7	0.845098	0.01	-2
Dypsis_madagascariensis	18	1.25527	0.01	-2
Dypsis_makirae	5	0.69897	0.004	-2.39794
Dypsis_malcomberi	25	1.39794	0.007	-2.1549
Dypsis_mananjarensis	25	1.39794	0.006	-2.22185
Dypsis_marojejyi	6	0.778151	0.018	-1.74473
Dypsis_mcdonaldiana	5	0.69897	0.004	-2.39794
Dypsis_minuta	0.5	-0.30103	0.003	-2.52288
Dypsis_mirabilis	2.5	0.39794	0.007	-2.1549
Dypsis_mocquerysiana	2	0.30103	0.006	-2.22185
Dypsis_moorei	1	0	0.022	-1.65758
Dypsis_nodifera	10	1	0.008	-2.09691
Dypsis_nossibensis	10	1	0.013	-1.88606
Dypsis_occidentalis	2	0.30103	0.005	-2.30103
Dypsis_onilahensis	20	1.30103	0.015	-1.82391
Dypsis_oreophila	8	0.90309	0.008	-2.09691
Dypsis_oropedionis	20	1.30103	0.008	-2.09691
Dypsis_ovobontsira	10	1	0.015	-1.82391
Dypsis_pachyramea	0.5	-0.30103	0.007	-2.1549
Dypsis_paludosa	6	0.778151	0.009	-2.04576
Dypsis_pembana	18	1.25527	0.007	-2.1549
Dypsis_perrieri	15	1.17609	0.016	-1.79588
Dypsis_pilulifera	30	1.47712	0.007	-2.1549
Dypsis_pinnatifrons	12	1.07918	0.007	-2.1549
Dypsis_prestoniana	12	1.07918	0.008	-2.09691
Dypsis_procumbens	7	0.845098	0.006	-2.22185
Dypsis_psammophila	4	0.60206	0.006	-2.22185
Dypsis_pumila	1	0	0.02	-1.69897
Dypsis_pusilla	2	0.30103	0.015	-1.82391
Dypsis_ramentacea	0.7	-0.154902	0.008	-2.09691
Dypsis_remotiflora	1	0	0.004	-2.39794
Dypsis_rivularis	5.5	0.740363	0.007	-2.1549
Dypsis_robusta	1.4	0.146128	0.012	-1.92082
Dypsis_scandens	10	1	0.005	-2.30103
Dypsis_schatzii	3	0.477121	0.006	-2.22185
Dypsis_scottiana	4	0.60206	0.007	-2.1549
Dypsis_serpentina	6	0.778151	0.01	-2
Dypsis_spicata	1	0	0.007	-2.1549
Dypsis_tenuissima	0.5	-0.30103	0.006	-2.22185
Dypsis_thermarum	2	0.30103	0.004	-2.39794
Dypsis_thiryana	1	0	0.005	-2.30103
Dypsis_tokoravina	20	1.30103	0.013	-1.88606
Dypsis_trapezoidea	1.2	0.0791812	0.006	-2.22185
Dypsis_tsaravoasira	25	1.39794	0.006	-2.22185
Dypsis_turkii	1	0	0.008	-2.09691
Dypsis_utilis	17	1.23045	0.02	-1.69897
Dypsis_viridis	1.5	0.176091	0.005	-2.30103
Dypsis_vonitrandambo	1	0	0.005	-2.30103
Elaeis_guineensis	30	1.47712	0.02	-1.69897
Elaeis_oleifera	6	0.778151	0.02	-1.69897
Eremospatha_barendii	30	1.47712	0.017	-1.76955
Eremospatha_cabrae	50	1.69897	0.019	-1.72125
Eremospatha_cuspidata	15	1.17609	0.02	-1.69897
Eremospatha_haullevilleana	25	1.39794	0.02	-1.69897
Eremospatha_laurentii	30	1.47712	0.015	-1.82391
Eremospatha_macrocarpa	75	1.87506	0.015	-1.82391
Eremospatha_wendlandiana	60	1.77815	0.024	-1.61979
Eugeissona_minor	2	0.30103	0.055	-1.25964
Eugeissona_tristis	1.5	0.176091	0.05	-1.30103
Eugeissona_utilis	8	0.90309	0.05	-1.30103
Euterpe_broadwayi	20	1.30103	0.014	-1.85387
Euterpe_catinga	20	1.30103	0.013	-1.88606
Euterpe_edulis	12	1.07918	0.014	-1.85387
Euterpe_longibracteata	20	1.30103	0.012	-1.92082
Euterpe_luminosa	11	1.04139	0.01	-2
Euterpe_oleracea	20	1.30103	0.02	-1.69897
Euterpe_precatoria	20	1.30103	0.013	-1.88606
Gaussia_attenuata	15	1.17609	0.012	-1.92082
Gaussia_gomez_pompae	14	1.14613	0.016	-1.79588
Gaussia_maya	20	1.30103	0.015	-1.82391
Gaussia_princeps	8	0.90309	0.007	-2.1549
Gaussia_spirituana	7	0.845098	0.01	-2
Geonoma_aspidiifolia	3	0.477121	0.005	-2.30103
Geonoma_baculifera	4	0.60206	0.007	-2.1549
Geonoma_bernalii	1.5	0.176091	0.0062	-2.20761
Geonoma_braunii	2	0.30103	0.0069	-2.16115
Geonoma_brenesii	0.4	-0.39794	0.0062	-2.20761
Geonoma_brongniartii	1	0	0.01	-2
Geonoma_camana	2	0.30103	0.0089	-2.05061
Geonoma_chlamydostachys	2.5	0.39794	0.0092	-2.03621
Geonoma_chococola	3	0.477121	0.0178	-1.74958
Geonoma_concinna	3.5	0.544068	0.0073	-2.13668
Geonoma_concinnoidea	4	0.60206	0.006	-2.22185
Geonoma_congesta	8	0.90309	0.0117	-1.93181
Geonoma_cuneata	3	0.477121	0.0065	-2.18709
Geonoma_deversa	7	0.845098	0.014	-1.85387
Geonoma_divisa	3.5	0.544068	0.0065	-2.18709
Geonoma_elegans	3	0.477121	0.0092	-2.03621
Geonoma_epetiolata	3	0.477121	0.0053	-2.27572
Geonoma_euspatha	3	0.477121	0.006	-2.22185
Geonoma_ferruginea	5	0.69897	0.0073	-2.13668
Geonoma_frontinensis	0.3	-0.522879	0.005	-2.30103
Geonoma_gentryi	1	0	0.005	-2.30103
Geonoma_hollinensis	2.2	0.342423	0.005	-2.30103
Geonoma_hugonis	1.2	0.0791812	0.0063	-2.20066
Geonoma_interrupta	8	0.90309	0.0063	-2.20066
Geonoma_lanata	2	0.30103	0.006	-2.22185
Geonoma_laxiflora	5	0.69897	0.0074	-2.13077
Geonoma_lehmannii	4	0.60206	0.007	-2.1549
Geonoma_leptospadix	2	0.30103	0.0078	-2.10791
Geonoma_longipedunculata	1	0	0.0052	-2.284
Geonoma_longivaginata	5	0.69897	0.0063	-2.20066
Geonoma_macrostachys	1	0	0.0098	-2.00877
Geonoma_maxima	9	0.954243	0.013	-1.88606
Geonoma_monospatha	0.7	-0.154902	0.005	-2.30103
Geonoma_mooreana	2.4	0.380211	0.005	-2.30103
Geonoma_multisecta	2.3	0.361728	0.007	-2.1549
Geonoma_occidentalis	3	0.477121	0.006	-2.22185
Geonoma_oldemanii	2.5	0.39794	0.0163	-1.78781
Geonoma_oligoclona	2.5	0.39794	0.0064	-2.19382
Geonoma_operculata	1.5	0.176091	0.005	-2.30103
Geonoma_orbignyana	4	0.60206	0.01	-2
Geonoma_paradoxa	0.3	-0.522879	0.012	-1.92082
Geonoma_pauciflora	3	0.477121	0.0085	-2.07058
Geonoma_peruviana	1	0	0.005	-2.30103
Geonoma_pinnatifrons	6	0.778151	0.007	-2.1549
Geonoma_poeppigiana	4	0.60206	0.0066	-2.18046
Geonoma_pohliana	7.5	0.875061	0.0099	-2.00436
Geonoma_poiteauana	0.1	-1	0.008	-2.09691
Geonoma_sanmartinensis	1.5	0.176091	0.007	-2.1549
Geonoma_santanderensis	1.5	0.176091	0.0072	-2.14267
Geonoma_schizocarpa	2	0.30103	0.0093	-2.03152
Geonoma_schottiana	4	0.60206	0.0106	-1.97469
Geonoma_scoparia	3	0.477121	0.0047	-2.3279
Geonoma_simplicifrons	3	0.477121	0.01	-2
Geonoma_spinescens	2	0.30103	0.0055	-2.25964
Geonoma_stricta	5	0.69897	0.0073	-2.13668
Geonoma_talamancana	1.3	0.113943	0.005	-2.30103
Geonoma_tenuissima	4	0.60206	0.0055	-2.25964
Geonoma_triandra	3	0.477121	0.0061	-2.21467
Geonoma_triglochin	8	0.90309	0.0127	-1.8962
Geonoma_trigona	3	0.477121	0.0065	-2.18709
Geonoma_umbraculiformis	2	0.30103	0.011	-1.95861
Geonoma_undata	15	1.17609	0.012	-1.92082
Geonoma_venosa	2.5	0.39794	0.0072	-2.14267
Guihaia_argyrata	0.5	-0.30103	0.006	-2.22185
Guihaia_grossifibrosa	2.5	0.39794	0.01	-2
Hedyscepe_canterburyana	15	1.17609	0.04	-1.39794
Heterospathe_brevicaulis	0.5	-0.30103	0.006	-2.22185
Heterospathe_califrons	1.5	0.176091	0.007	-2.1549
Heterospathe_elegans	2.5	0.39794	0.01	-2
Heterospathe_pullenii	6	0.778151	0.0011	-2.95861
Heterospathe_scitula	3	0.477121	0.006	-2.22185
Heterospathe_trispatha	3	0.477121	0.008	-2.09691
Howea_forsteriana	25	1.39794	0.02	-1.69897
Hydriastele_aprica	5	0.69897	0.007	-2.1549
Hydriastele_boumae	32	1.50515	0.008	-2.09691
Hydriastele_costata	35	1.54407	0.005	-2.30103
Hydriastele_cylindrocarpa	27	1.43136	0.006	-2.22185
Hydriastele_dransfieldii	10	1	0.005	-2.30103
Hydriastele_flabellata	5	0.69897	0.008	-2.09691
Hydriastele_kasesa	6	0.778151	0.009	-2.04576
Hydriastele_longispatha	24	1.38021	0.009	-2.04576
Hydriastele_macrospadix	40	1.60206	0.008	-2.09691
Hydriastele_microcarpa	8	0.90309	0.003	-2.52288
Hydriastele_montana	1.5	0.176091	0.004	-2.39794
Hydriastele_pinangoides	15	1.17609	0.008	-2.09691
Hydriastele_valida	20.5	1.31175	0.007	-2.1549
Hydriastele_variabilis	8	0.90309	0.0078	-2.10791
Hydriastele_wendlandiana	25	1.39794	0.008	-2.09691
Hyophorbe_amaricaulis	6	0.778151	0.035	-1.45593
Hyophorbe_indica	8	0.90309	0.022	-1.65758
Hyophorbe_lagenicaulis	7	0.845098	0.018	-1.74473
Hyophorbe_vaughanii	10	1	0.044	-1.35655
Hyophorbe_verschaffeltii	12	1.07918	0.01	-2
Hyospathe_elegans	8	0.90309	0.013	-1.88606
Hyospathe_frontinensis	2.5	0.39794	0.006	-2.22185
Hyospathe_macrorhachis	2	0.30103	0.009	-2.04576
Hyphaene_compressa	20	1.30103	0.08	-1.09691
Hyphaene_coriacea	6	0.778151	0.04	-1.39794
Hyphaene_dichotoma	20	1.30103	0.06	-1.22185
Hyphaene_guineensis	20	1.30103	0.07	-1.1549
Hyphaene_petersiana	20	1.30103	0.06	-1.22185
Hyphaene_thebaica	25	1.39794	0.05	-1.30103
Iguanura_ambigua	2.6	0.414973	0.007	-2.1549
Iguanura_bicornis	3	0.477121	0.018	-1.74473
Iguanura_borneensis	1.5	0.176091	0.005	-2.30103
Iguanura_curvata	5	0.69897	0.006	-2.22185
Iguanura_geonomiformis	4	0.60206	0.01	-2
Iguanura_myochodoides	2	0.30103	0.007	-2.1549
Iguanura_piahensis	2	0.30103	0.006	-2.22185
Iguanura_polymorpha	4	0.60206	0.008	-2.09691
Iguanura_tenuis	1.5	0.176091	0.006	-2.22185
Iguanura_thalangensis	2	0.30103	0.01	-2
Iguanura_wallichiana	4	0.60206	0.01	-2
Iriartea_deltoidea	30	1.47712	0.028	-1.55284
Iriartella_setigera	12	1.07918	0.007	-2.1549
Iriartella_stenocarpa	3	0.477121	0.028	-1.55284
Itaya_amicorum	4	0.60206	0.02	-1.69897
Johannesteijsmannia_perakensis	4	0.60206	0.05	-1.30103
Juania_australis	15	1.17609	0.018	-1.74473
Jubaea_chilensis	25	1.39794	0.04	-1.39794
Jubaeopsis_caffra	6.5	0.812913	0.042	-1.37675
Kentiopsis_magnifica	25	1.39794	0.012	-1.92082
Kentiopsis_oliviformis	30	1.47712	0.009	-2.04576
Kentiopsis_piersoniorum	15	1.17609	0.01	-2
Kentiopsis_pyriformis	18	1.25527	0.007	-2.1549
Kerriodoxa_elegans	7	0.845098	0.05	-1.30103
Korthalsia_bejaudii	10	1	0.01	-2
Korthalsia_celebica	35	1.54407	0.015	-1.82391
Korthalsia_cheb	40	1.60206	0.01	-2
Korthalsia_concolor	50	1.69897	0.017	-1.76955
Korthalsia_echinometra	40	1.60206	0.015	-1.82391
Korthalsia_ferox	50	1.69897	0.012	-1.92082
Korthalsia_flagellaris	40	1.60206	0.011	-1.95861
Korthalsia_furtadoana	20	1.30103	0.012	-1.92082
Korthalsia_hispida	30	1.47712	0.019	-1.72125
Korthalsia_paucijuga	20	1.30103	0.001	-3
Korthalsia_rigida	75	1.87506	0.01	-2
Korthalsia_robusta	30	1.47712	0.025	-1.60206
Korthalsia_rogersii	45	1.65321	0.018	-1.74473
Korthalsia_rostrata	25	1.39794	0.012	-1.92082
Korthalsia_scortechinii	35	1.54407	0.011	-1.95861
Korthalsia_tenuissima	60	1.77815	0.008	-2.09691
Laccospadix_australasicus	8	0.90309	0.008	-2.09691
Laccosperma_acutiflorum	70	1.8451	0.0015	-2.82391
Laccosperma_laeve	20	1.30103	0.008	-2.09691
Laccosperma_robustum	45	1.65321	0.012	-1.92082
Laccosperma_secundiflorum	50	1.69897	0.008	-2.09691
Lanonia_calciphila	2	0.30103	0.01	-2
Lanonia_centralis	5	0.69897	0.008	-2.09691
Lanonia_dasyantha	1.5	0.176091	0.008	-2.09691
Lanonia_gracilis	1	0	0.009	-2.04576
Lanonia_hainanensis	4	0.60206	0.09	-1.04576
Lanonia_hexasepala	2	0.30103	0.07	-1.1549
Lanonia_magalonii	1.5	0.176091	0.01	-2
Latania_loddigesii	15	1.17609	0.045	-1.34679
Latania_lontaroides	12	1.07918	0.05	-1.30103
Latania_verschaffeltii	12	1.07918	0.035	-1.45593
Lemurophoenix_halleuxii	20	1.30103	0.05	-1.30103
Leopoldinia_piassaba	10	1	0.055	-1.25964
Leopoldinia_pulchra	7	0.845098	0.023	-1.63827
Lepidocaryum_tenue	4	0.60206	0.02	-1.69897
Lepidorrhachis_mooreana	2	0.30103	0.014	-1.85387
Leucothrinax_morrisii	11	1.04139	0.005	-2.30103
Licuala_ahlidurii	0.5	-0.30103	0.011	-1.95861
Licuala_averyanovii	2	0.30103	0.07	-1.1549
Licuala_bachmaensis	1.5	0.176091	0.005	-2.30103
Licuala_bidoupensis	2.5	0.39794	0.005	-2.30103
Licuala_bifida	2	0.30103	0.01	-2
Licuala_bracteata	4	0.60206	0.006	-2.22185
Licuala_cabalionii	5	0.69897	0.01	-2
Licuala_cameronensis	0.7	-0.154902	0.1	-1
Licuala_cattienensis	2	0.30103	0.006	-2.22185
Licuala_corneri	4	0.60206	0.005	-2.30103
Licuala_crassiflora	7	0.845098	0.025	-1.60206
Licuala_dakrongensis	4	0.60206	0.005	-2.30103
Licuala_distans	8	0.90309	0.012	-1.92082
Licuala_elliptica	1	0	0.005	-2.30103
Licuala_ferruginea	2	0.30103	0.015	-1.82391
Licuala_flammula	2	0.30103	0.008	-2.09691
Licuala_fordiana	3	0.477121	0.008	-2.09691
Licuala_fractiflexa	0.5	-0.30103	0.011	-1.95861
Licuala_glabra	2.5	0.39794	0.01	-2
Licuala_graminifolia	1	0	0.01	-2
Licuala_intermedia	1	0	0.007	-2.1549
Licuala_kuchingensis	1.5	0.176091	0.01	-2
Licuala_kunstleri	1.5	0.176091	0.012	-1.92082
Licuala_lauterbachii	7	0.845098	0.02	-1.69897
Licuala_longicalycata	3	0.477121	0.01	-2
Licuala_longipes	1	0	0.01	-2
Licuala_longispadix	4	0.60206	0.015	-1.82391
Licuala_malajana	3	0.477121	0.01	-2
Licuala_manglaensis	1	0	0.08	-1.09691
Licuala_mattanensis	1	0	0.004	-2.39794
Licuala_merguensis	3	0.477121	0.01	-2
Licuala_mirabilis	5	0.69897	0.01	-2
Licuala_modesta	3	0.477121	0.01	-2
Licuala_mustapana	1.5	0.176091	0.009	-2.04576
Licuala_pahangensis	2	0.30103	0.007	-2.1549
Licuala_paludosa	7	0.845098	0.01	-2
Licuala_peltata	10	1	0.01	-2
Licuala_petiolulata	2	0.30103	0.02	-1.69897
Licuala_poonsakii	6	0.778151	0.012	-1.92082
Licuala_pseudovalida	2	0.30103	0.013	-1.88606
Licuala_pumila	1	0	0.009	-2.04576
Licuala_radula	0.7	-0.154902	0.01	-2
Licuala_ramsayi	25	1.39794	0.01	-2
Licuala_ridleyana	3	0.477121	0.01	-2
Licuala_robinsoniana	5	0.69897	0.008	-2.09691
Licuala_sallehana	1.5	0.176091	0.013	-1.88606
Licuala_sarawakensis	1.5	0.176091	0.01	-2
Licuala_scortechinii	1.5	0.176091	0.005	-2.30103
Licuala_spinosa	5	0.69897	0.008	-2.09691
Licuala_taynguyensis	3	0.477121	0.006	-2.22185
Licuala_terengganuensis	2	0.30103	0.008	-2.09691
Linospadix_albertisianus	1.1	0.0413927	0.006	-2.22185
Linospadix_apetiolatus	5	0.69897	0.006	-2.22185
Linospadix_microcaryus	3	0.477121	0.007	-2.1549
Linospadix_minor	5	0.69897	0.008	-2.09691
Linospadix_monostachyos	6	0.778151	0.01	-2
Linospadix_palmerianus	3	0.477121	0.007	-2.1549
Livistona_alfredii	15	1.17609	0.035	-1.45593
Livistona_australis	25	1.39794	0.022	-1.65758
Livistona_benthamii	18	1.25527	0.011	-1.95861
Livistona_carinensis	20	1.30103	0.02	-1.69897
Livistona_chinensis	20	1.30103	0.018	-1.74473
Livistona_concinna	30	1.47712	0.012	-1.92082
Livistona_decora	18	1.25527	0.018	-1.74473
Livistona_drudei	28	1.44716	0.011	-1.95861
Livistona_eastonii	12	1.07918	0.009	-2.04576
Livistona_exigua	5	0.69897	0.009	-2.04576
Livistona_fulva	13	1.11394	0.015	-1.82391
Livistona_halongensis	18	1.25527	0.012	-1.92082
Livistona_humilis	7	0.845098	0.01	-2
Livistona_inermis	10	1	0.007	-2.1549
Livistona_jenkinsiana	25	1.39794	0.025	-1.60206
Livistona_lanuginosa	18	1.25527	0.036	-1.4437
Livistona_lorophylla	15	1.17609	0.009	-2.04576
Livistona_mariae	30	1.47712	0.017	-1.76955
Livistona_muelleri	12	1.07918	0.01	-2
Livistona_nasmophila	30	1.47712	0.014	-1.85387
Livistona_nitida	35	1.54407	0.017	-1.76955
Livistona_rigida	28	1.44716	0.014	-1.85387
Livistona_saribus	40	1.60206	0.02	-1.69897
Livistona_victoriae	17	1.23045	0.01	-2
Lodoicea_maldivica	34	1.53148	0.3	-0.522879
Loxococcus_rupicola	12	1.07918	0.025	-1.60206
Lytocaryum_hoehnei	5	0.69897	0.023	-1.63827
Lytocaryum_weddellianum	5	0.69897	0.015	-1.82391
Manicaria_saccifera	10	1	0.35	-0.455932
Marojejya_darianii	15	1.17609	0.022	-1.65758
Marojejya_insignis	8	0.90309	0.018	-1.74473
Masoala_kona	9	0.954243	0.014	-1.85387
Masoala_madagascariensis	10	1	0.019	-1.72125
Mauritia_carana	15	1.17609	0.05	-1.30103
Mauritia_flexuosa	35	1.54407	0.05	-1.30103
Mauritiella_aculeata	8	0.90309	0.045	-1.34679
Mauritiella_armata	25	1.39794	0.03	-1.52288
Mauritiella_macroclada	10	1	0.02	-1.69897
Maxburretia_furtadoana	3	0.477121	0.004	-2.39794
Maxburretia_rupicola	1.5	0.176091	0.004	-2.39794
Medemia_argun	10	1	0.03	-1.52288
Metroxylon_amicarum	33	1.51851	0.105	-0.978811
Metroxylon_sagu	20	1.30103	0.05	-1.30103
Metroxylon_salomonense	20	1.30103	0.07	-1.1549
Metroxylon_vitiense	16	1.20412	0.07	-1.1549
Metroxylon_warburgii	12	1.07918	0.09	-1.04576
Myrialepis_paradoxa	45	1.65321	0.03	-1.52288
Nannorrhops_ritchieana	4.5	0.653213	0.02	-1.69897
Nenga_banaensis	6	0.778151	0.01	-2
Nenga_gajah	2	0.30103	0.025	-1.60206
Nenga_grandiflora	2	0.30103	0.0152	-1.81816
Nenga_macrocarpa	6	0.778151	0.02	-1.69897
Nenga_pumila	7	0.845098	0.015	-1.82391
Neonicholsonia_watsonii	1	0	0.006	-2.22185
Neoveitchia_storckii	20	1.30103	0.025	-1.60206
Nephrosperma_van_houtteanum	13	1.11394	0.0125	-1.90309
Normanbya_normanbyi	30	1.47712	0.03	-1.52288
Oenocarpus_bacaba	20	1.30103	0.02	-1.69897
Oenocarpus_balickii	14	1.14613	0.015	-1.82391
Oenocarpus_bataua	26	1.41497	0.025	-1.60206
Oenocarpus_circumtextus	6	0.778151	0.01	-2
Oenocarpus_distichus	10.2	1.0086	0.017	-1.76955
Oenocarpus_makeru	8	0.90309	0.017	-1.76955
Oenocarpus_mapora	15	1.17609	0.025	-1.60206
Oenocarpus_minor	10	1	0.015	-1.82391
Oenocarpus_simplex	4	0.60206	0.014	-1.85387
Oncocalamus_mannii	30	1.47712	0.02	-1.69897
Oncocalamus_tuleyi	30	1.47712	0.018	-1.74473
Oncosperma_fasciculatum	20	1.30103	0.12	-0.920819
Oncosperma_horridum	25	1.39794	0.017	-1.76955
Oncosperma_tigillarium	30	1.47712	0.01	-2
Orania_archboldiana	15	1.17609	0.035	-1.45593
Orania_decipiens	8	0.90309	0.042	-1.37675
Orania_disticha	20	1.30103	0.06	-1.22185
Orania_gagavu	7	0.845098	0.009	-2.04576
Orania_lauterbachiana	20	1.30103	0.05	-1.30103
Orania_longisquama	20	1.30103	0.045	-1.34679
Orania_macropetala	20	1.30103	0.06	-1.22185
Orania_palindan	30	1.47712	0.075	-1.12494
Orania_paraguanensis	20	1.30103	0.05	-1.30103
Orania_parva	4	0.60206	0.013	-1.88606
Orania_ravaka	20	1.30103	0.06	-1.22185
Orania_regalis	11	1.04139	0.08	-1.09691
Orania_sylvicola	20	1.30103	0.04	-1.39794
Orania_trispatha	22	1.34242	0.045	-1.34679
Oraniopsis_appendiculata	20	1.30103	0.029	-1.5376
Parajubaea_cocoides	16	1.20412	0.04	-1.39794
Parajubaea_sunkha	14	1.14613	0.03	-1.52288
Parajubaea_torallyi	15	1.17609	0.05	-1.30103
Pelagodoxa_henryana	11	1.04139	0.053	-1.27572
Phoenicophorium_borsigianum	15	1.17609	0.008	-2.09691
Phoenix_acaulis	0.5	-0.30103	0.08	-1.09691
Phoenix_andamanensis	5	0.69897	0.001	-3
Phoenix_canariensis	20	1.30103	0.009	-2.04576
Phoenix_dactylifera	30	1.47712	0.003	-2.52288
Phoenix_loureiroi	5	0.69897	0.09	-1.04576
Phoenix_paludosa	8	0.90309	0.012	-1.92082
Phoenix_pusilla	6	0.778151	0.08	-1.09691
Phoenix_reclinata	15	1.17609	0.012	-1.92082
Phoenix_roebelenii	3.1	0.491362	0.07	-1.1549
Phoenix_rupicola	6.1	0.78533	0.008	-2.09691
Phoenix_sylvestris	20	1.30103	0.012	-1.92082
Phoenix_theophrasti	17	1.23045	0.009	-2.04576
Pholidocarpus_macrocarpus	40	1.60206	0.12	-0.920819
Pholidocarpus_sumatranus	15	1.17609	0.075	-1.12494
Pholidostachys_dactyloides	10	1	0.015	-1.82391
Pholidostachys_kalbreyeri	6.6	0.819544	0.01	-2
Pholidostachys_occidentalis	11	1.04139	0.0098	-2.00877
Pholidostachys_panamensis	3	0.477121	0.0245	-1.61083
Pholidostachys_pulchra	9	0.954243	0.0146	-1.83565
Pholidostachys_sanluisensis	5	0.69897	0.0107	-1.97062
Pholidostachys_synanthera	12	1.07918	0.007	-2.1549
Physokentia_dennisii	10.5	1.02119	0.011	-1.95861
Physokentia_insolita	15	1.17609	0.013	-1.88606
Physokentia_petiolata	8	0.90309	0.02	-1.69897
Physokentia_tete	4.5	0.653213	0.023	-1.63827
Physokentia_thurstonii	7	0.845098	0.021	-1.67778
Physokentia_whitmorei	6	0.778151	0.02	-1.69897
Phytelephas_aequatorialis	15	1.17609	0.15	-0.823909
Phytelephas_macrocarpa	2	0.30103	0.12	-0.920819
Phytelephas_seemannii	4	0.60206	0.16	-0.79588
Phytelephas_tenuicaulis	7	0.845098	0.12	-0.920819
Phytelephas_tumacana	5	0.69897	0.12	-0.920819
Pigafetta_elata	40	1.60206	0.012	-1.92082
Pinanga_acuminata	5	0.69897	0.01	-2
Pinanga_adangensis	8	0.90309	0.012	-1.92082
Pinanga_annamensis	5	0.69897	0.012	-1.92082
Pinanga_arinasae	12	1.07918	0.012	-1.92082
Pinanga_auriculata	4	0.60206	0.01	-2
Pinanga_badia	3	0.477121	0.008	-2.09691
Pinanga_basilanensis	10	1	0.012	-1.92082
Pinanga_baviensis	5	0.69897	0.001	-3
Pinanga_bicolana	3	0.477121	0.014	-1.85387
Pinanga_capitata	2	0.30103	0.007	-2.1549
Pinanga_cattienensis	1.5	0.176091	0.006	-2.22185
Pinanga_chaiana	5.5	0.740363	0.006	-2.22185
Pinanga_cleistantha	3	0.477121	0.005	-2.30103
Pinanga_copelandii	10	1	0.013	-1.88606
Pinanga_cucullata	0.6	-0.221849	0.005	-2.30103
Pinanga_cupularis	2	0.30103	0.004	-2.39794
Pinanga_curranii	15	1.17609	0.009	-2.04576
Pinanga_declinata	5	0.69897	0.007	-2.1549
Pinanga_decora	8	0.90309	0.01	-2
Pinanga_dicksonii	6	0.778151	0.003	-2.52288
Pinanga_disticha	1.8	0.255273	0.015	-1.82391
Pinanga_dumetosa	1	0	0.007	-2.1549
Pinanga_fractiflexa	5	0.69897	0.015	-1.82391
Pinanga_gracilis	4	0.60206	0.01	-2
Pinanga_griffithii	3	0.477121	0.07	-1.1549
Pinanga_humilis	1	0	0.05	-1.30103
Pinanga_insignis	15	1.17609	0.014	-1.85387
Pinanga_isabelensis	3	0.477121	0.006	-2.22185
Pinanga_javana	10	1	0.014	-1.85387
Pinanga_johorensis	7	0.845098	0.015	-1.82391
Pinanga_kontumensis	2	0.30103	0.004	-2.39794
Pinanga_lacei	1	0	0.07	-1.1549
Pinanga_malaiana	7	0.845098	0.015	-1.82391
Pinanga_manii	16	1.20412	0.01	-2
Pinanga_modesta	3	0.477121	0.006	-2.22185
Pinanga_mooreana	8	0.90309	0.015	-1.82391
Pinanga_pachyphylla	3	0.477121	0.005	-2.30103
Pinanga_pantiensis	6	0.778151	0.017	-1.76955
Pinanga_paradoxa	1.8	0.255273	0.01	-2
Pinanga_perakensis	3	0.477121	0.011	-1.95861
Pinanga_plicata	2	0.30103	0.07	-1.1549
Pinanga_polymorpha	3	0.477121	0.012	-1.92082
Pinanga_quadrijuga	3	0.477121	0.007	-2.1549
Pinanga_riparia	5	0.69897	0.007	-2.1549
Pinanga_sclerophylla	4	0.60206	0.008	-2.09691
Pinanga_scortechinii	5	0.69897	0.01	-2
Pinanga_sibuyanensis	9	0.954243	0.017	-1.76955
Pinanga_sierramadreana	5	0.69897	0.006	-2.22185
Pinanga_simplicifrons	1.5	0.176091	0.01	-2
Pinanga_sobolifera	2	0.30103	0.008	-2.09691
Pinanga_subintegra	3	0.477121	0.05	-1.30103
Pinanga_sylvestris	6	0.778151	0.01	-2
Pinanga_tashiroi	7	0.845098	0.012	-1.92082
Pinanga_tenacinervis	0.1	-1	0.004	-2.39794
Pinanga_versicolor	5	0.69897	0.007	-2.1549
Pinanga_watanaiana	2.5	0.39794	0.01	-2
Pinanga_woodiana	5	0.69897	0.007	-2.1549
Plectocomia_assamica	15	1.17609	0.25	-0.60206
Plectocomia_elongata	50	1.69897	0.03	-1.52288
Plectocomia_himalayana	20	1.30103	0.015	-1.82391
Plectocomia_khasyana	25	1.39794	0.025	-1.60206
Plectocomia_microstachys	15	1.17609	0.02	-1.69897
Plectocomia_mulleri	30	1.47712	0.03	-1.52288
Plectocomia_pierreana	50	1.69897	0.023	-1.63827
Plectocomiopsis_corneri	25	1.39794	0.03	-1.52288
Plectocomiopsis_geminiflora	50	1.69897	0.035	-1.45593
Plectocomiopsis_mira	40	1.60206	0.03	-1.52288
Plectocomiopsis_triquetra	40	1.60206	0.03	-1.52288
Plectocomiopsis_wrayi	30	1.47712	0.03	-1.52288
Podococcus_barteri	2	0.30103	0.008	-2.09691
Pogonotium_divaricatum	4	0.60206	0.014	-1.85387
Pogonotium_moorei	2	0.30103	0.009	-2.04576
Pogonotium_ursinum	4	0.60206	0.014	-1.85387
Ponapea_hosinoi	15	1.17609	0.019	-1.72125
Ponapea_ledermanniana	15	1.17609	0.017	-1.76955
Prestoea_acuminata	15	1.17609	0.012	-1.92082
Prestoea_carderi	4	0.60206	0.01	-2
Prestoea_decurrens	10	1	0.011	-1.95861
Prestoea_ensiformis	10	1	0.01	-2
Prestoea_longepetiolata	3	0.477121	0.01	-2
Prestoea_pubens	3.5	0.544068	0.01	-2
Prestoea_pubigera	4	0.60206	0.012	-1.92082
Prestoea_schultzeana	5	0.69897	0.01	-2
Prestoea_simplicifolia	8	0.90309	0.014	-1.85387
Prestoea_tenuiramosa	10	1	0.012	-1.92082
Pritchardia_arecina	15	1.17609	0.04	-1.39794
Pritchardia_beccariana	20	1.30103	0.03	-1.52288
Pritchardia_flynnii	5	0.69897	0.023	-1.63827
Pritchardia_forbesiana	10	1	0.035	-1.45593
Pritchardia_glabrata	5	0.69897	0.02	-1.69897
Pritchardia_gordonii	20	1.30103	0.06	-1.22185
Pritchardia_hardyi	10	1	0.025	-1.60206
Pritchardia_hillebrandii	8	0.90309	0.024	-1.61979
Pritchardia_kaalae	10	1	0.02	-1.69897
Pritchardia_kahukuensis	25	1.39794	0.011	-1.95861
Pritchardia_lowreyana	10	1	0.04	-1.39794
Pritchardia_maideniana	10	1	0.023	-1.63827
Pritchardia_martii	10	1	0.039	-1.40894
Pritchardia_minor	12	1.07918	0.013	-1.88606
Pritchardia_mitiaroana	25	1.39794	0.007	-2.1549
Pritchardia_munroi	5	0.69897	0.022	-1.65758
Pritchardia_napaliensis	10	1	0.018	-1.74473
Pritchardia_pacifica	15	1.17609	0.012	-1.92082
Pritchardia_perlmanii	10	1	0.021	-1.67778
Pritchardia_remota	10	1	0.019	-1.72125
Pritchardia_schattaueri	40	1.60206	0.04	-1.39794
Pritchardia_thurstonii	11	1.04139	0.007	-2.1549
Pritchardia_viscosa	10	1	0.025	-1.60206
Pritchardia_waialealeana	20	1.30103	0.045	-1.34679
Pseudophoenix_ekmanii	6	0.778151	0.022	-1.65758
Pseudophoenix_lediniana	20	1.30103	0.018	-1.74473
Pseudophoenix_sargentii	8	0.90309	0.017	-1.76955
Pseudophoenix_vinifera	25	1.39794	0.025	-1.60206
Ptychococcus_lepidotus	11.5	1.0607	0.0337	-1.47237
Ptychosperma_ambiguum	5	0.69897	0.013	-1.88606
Ptychosperma_buabe	5	0.69897	0.008	-2.09691
Ptychosperma_burretianum	8	0.90309	0.01	-2
Ptychosperma_caryotoides	9	0.954243	0.013	-1.88606
Ptychosperma_cuneatum	5	0.69897	0.008	-2.09691
Ptychosperma_elegans	12	1.07918	0.01	-2
Ptychosperma_furcatum	5	0.69897	0.007	-2.1549
Ptychosperma_gracile	12	1.07918	0.009	-2.04576
Ptychosperma_lauterbachii	14	1.14613	0.009	-2.04576
Ptychosperma_lineare	15	1.17609	0.008	-2.09691
Ptychosperma_macarthurii	10	1	0.008	-2.09691
Ptychosperma_mambare	6	0.778151	0.01	-2
Ptychosperma_microcarpum	9	0.954243	0.009	-2.04576
Ptychosperma_mooreanum	8	0.90309	0.008	-2.09691
Ptychosperma_propinquum	8	0.90309	0.015	-1.82391
Ptychosperma_pullenii	6	0.778151	0.008	-2.09691
Ptychosperma_ramosissimum	8	0.90309	0.008	-2.09691
Ptychosperma_rosselense	9	0.954243	0.009	-2.04576
Ptychosperma_salomonense	12	1.07918	0.013	-1.88606
Ptychosperma_sanderianum	4	0.60206	0.009	-2.04576
Ptychosperma_schefferi	7	0.845098	0.006	-2.22185
Ptychosperma_streimannii	4	0.60206	0.011	-1.95861
Ptychosperma_tagulense	2.5	0.39794	0.01	-2
Ptychosperma_vestitum	3	0.477121	0.008	-2.09691
Ptychosperma_waitianum	5	0.69897	0.007	-2.1549
Raphia_africana	10	1	0.05	-1.30103
Raphia_australis	16	1.20412	0.05	-1.30103
Raphia_farinifera	25	1.39794	0.045	-1.34679
Raphia_gentiliana	6	0.778151	0.035	-1.45593
Raphia_hookeri	15	1.17609	0.06	-1.22185
Raphia_laurentii	4	0.60206	0.045	-1.34679
Raphia_mannii	10	1	0.045	-1.34679
Raphia_monbuttorum	4	0.60206	0.045	-1.34679
Raphia_ruwenzorica	10	1	0.065	-1.18709
Raphia_sese	9	0.954243	0.04	-1.39794
Raphia_sudanica	8	0.90309	0.045	-1.34679
Raphia_taedigera	12	1.07918	0.04	-1.39794
Raphia_textilis	10	1	0.045	-1.34679
Raphia_vinifera	7.6	0.880814	0.045	-1.34679
Ravenea_dransfieldii	7	0.845098	0.015	-1.82391
Ravenea_glauca	8	0.90309	0.023	-1.63827
Ravenea_hildebrandtii	6	0.778151	0.008	-2.09691
Ravenea_julietiae	10	1	0.02	-1.69897
Ravenea_krociana	30	1.47712	0.028	-1.55284
Ravenea_lakatra	14	1.14613	0.021	-1.67778
Ravenea_latisecta	10	1	0.007	-2.1549
Ravenea_louvelii	3	0.477121	0.02	-1.69897
Ravenea_madagascariensis	12	1.07918	0.01	-2
Ravenea_moorei	20	1.30103	0.016	-1.79588
Ravenea_musicalis	8	0.90309	0.019	-1.72125
Ravenea_nana	4	0.60206	0.017	-1.76955
Ravenea_rivularis	30	1.47712	0.009	-2.04576
Ravenea_robustior	30	1.47712	0.015	-1.82391
Ravenea_sambiranensis	30	1.47712	0.01	-2
Ravenea_xerophila	8	0.90309	0.027	-1.56864
Reinhardtia_elegans	6	0.778151	0.012	-1.92082
Reinhardtia_gracilis	2.5	0.39794	0.016	-1.79588
Reinhardtia_koschnyana	0.7	-0.154902	0.008	-2.09691
Reinhardtia_latisecta	8	0.90309	0.017	-1.76955
Reinhardtia_paiewonskiana	12	1.07918	0.022	-1.65758
Reinhardtia_simplex	1.5	0.176091	0.01	-2
Retispatha_dumetosa	8	0.90309	0.018	-1.74473
Rhapidophyllum_hystrix	1.2	0.0791812	0.01	-2
Rhapis_excelsa	4	0.60206	0.008	-2.09691
Rhapis_gracilis	2	0.30103	0.008	-2.09691
Rhapis_humilis	6	0.778151	0.008	-2.09691
Rhapis_micrantha	2	0.30103	0.008	-2.09691
Rhapis_multifida	3	0.477121	0.008	-2.09691
Rhapis_puhuongensis	1	0	0.005	-2.30103
Rhapis_robusta	2	0.30103	0.005	-2.30103
Rhapis_subtilis	3	0.477121	0.005	-2.30103
Rhapis_vidalii	2	0.30103	0.009	-2.04576
Rhopaloblaste_augusta	25	1.39794	0.014	-1.85387
Rhopaloblaste_ceramica	35	1.54407	0.018	-1.74473
Rhopaloblaste_elegans	12	1.07918	0.023	-1.63827
Rhopaloblaste_gideonii	25	1.39794	0.008	-2.09691
Rhopaloblaste_ledermanniana	30	1.47712	0.012	-1.92082
Rhopaloblaste_singaporensis	5	0.69897	0.009	-2.04576
Rhopalostylis_baueri	18	1.25527	0.0135	-1.86967
Rhopalostylis_sapida	15	1.17609	0.008	-2.09691
Roscheria_melanochaetes	8	0.90309	0.0065	-2.18709
Roystonea_altissima	20	1.30103	0.01	-2
Roystonea_borinquena	15	1.17609	0.013	-1.88606
Roystonea_dunlapiana	20	1.30103	0.01	-2
Roystonea_lenis	20	1.30103	0.011	-1.95861
Roystonea_maisiana	20	1.30103	0.009	-2.04576
Roystonea_oleracea	40	1.60206	0.01	-2
Roystonea_princeps	20	1.30103	0.01	-2
Roystonea_regia	30	1.47712	0.011	-1.95861
Roystonea_stellata	15	1.17609	0.009	-2.04576
Roystonea_violacea	15	1.17609	0.009	-2.04576
Sabal_bermudana	7	0.845098	0.019	-1.72125
Sabal_causiarum	16	1.20412	0.011	-1.95861
Sabal_domingensis	18	1.25527	0.014	-1.85387
Sabal_gretherae	8	0.90309	0.02	-1.69897
Sabal_maritima	15	1.17609	0.014	-1.85387
Sabal_mauritiiformis	20	1.30103	0.011	-1.95861
Sabal_mexicana	20	1.30103	0.017	-1.76955
Sabal_palmetto	20	1.30103	0.014	-1.85387
Sabal_pumos	15	1.17609	0.019	-1.72125
Sabal_rosei	15	1.17609	0.02	-1.69897
Sabal_uresana	20	1.30103	0.013	-1.88606
Sabal_yapa	20	1.30103	0.006	-2.22185
Salacca_dolicholepis	0.15	-0.823909	0.04	-1.39794
Salacca_wallichiana	5	0.69897	0.04	-1.39794
Saribus_brevifolius	22	1.34242	0.012	-1.92082
Saribus_chocolatinus	22	1.34242	0.025	-1.60206
Saribus_merrillii	20	1.30103	0.023	-1.63827
Saribus_papuanus	30	1.47712	0.02	-1.69897
Saribus_rotundifolius	45	1.65321	0.025	-1.60206
Saribus_surru	20	1.30103	0.055	-1.25964
Saribus_tothur	20	1.30103	0.043	-1.36653
Saribus_woodfordii	16	1.20412	0.012	-1.92082
Satakentia_liukiuensis	30	1.47712	0.007	-2.1549
Satranala_decussilvae	15	1.17609	0.05	-1.30103
Schippia_concolor	10	1	0.025	-1.60206
Sclerosperma_profizianum	2	0.30103	0.03	-1.52288
Serenoa_repens	7.5	0.875061	0.019	-1.72125
Socratea_exorrhiza	20	1.30103	0.02	-1.69897
Socratea_hecatonandra	20	1.30103	0.025	-1.60206
Socratea_rostrata	25	1.39794	0.025	-1.60206
Socratea_salazarii	16	1.20412	0.035	-1.45593
Syagrus_amara	20	1.30103	0.035	-1.45593
Syagrus_botryophora	18	1.25527	0.025	-1.60206
Syagrus_caerulescens	0.15	-0.823909	0.02	-1.69897
Syagrus_campestris	3	0.477121	0.03	-1.52288
Syagrus_campylospatha	1.5	0.176091	0.01	-2
Syagrus_cardenasii	4	0.60206	0.02	-1.69897
Syagrus_cerqueirana	0.1	-1	0.022	-1.65758
Syagrus_cocoides	9	0.954243	0.025	-1.60206
Syagrus_comosa	7	0.845098	0.018	-1.74473
Syagrus_coronata	12	1.07918	0.02	-1.69897
Syagrus_deflexa	3	0.477121	0.02	-1.69897
Syagrus_duartei	2	0.30103	0.03	-1.52288
Syagrus_flexuosa	5	0.69897	0.015	-1.82391
Syagrus_glaucescens	5	0.69897	0.025	-1.60206
Syagrus_gouveiana	0.1	-1	0.021	-1.67778
Syagrus_graminifolia	0.15	-0.823909	0.013	-1.88606
Syagrus_inajai	15	1.17609	0.03	-1.52288
Syagrus_itacambirana	0.1	-1	0.027	-1.56864
Syagrus_kellyana	5	0.69897	0.028	-1.55284
Syagrus_longipedunculata	0.14	-0.853872	0.017	-1.76955
Syagrus_lorenzoniorum	4	0.60206	0.028	-1.55284
Syagrus_macrocarpa	10	1	0.032	-1.49485
Syagrus_oleracea	20	1.30103	0.03	-1.52288
Syagrus_orinocensis	12	1.07918	0.03	-1.52288
Syagrus_petraea	0.3	-0.522879	0.02	-1.69897
Syagrus_picrophylla	8	0.90309	0.025	-1.60206
Syagrus_pleioclada	0.5	-0.30103	0.023	-1.63827
Syagrus_pleiocladoides	0.2	-0.69897	0.015	-1.82391
Syagrus_pseudococos	15	1.17609	0.04	-1.39794
Syagrus_romanzoffiana	17	1.23045	0.02	-1.69897
Syagrus_rupicola	0.2	-0.69897	0.034	-1.46852
Syagrus_ruschiana	8	0.90309	0.02	-1.69897
Syagrus_sancona	30	1.47712	0.02	-1.69897
Syagrus_schizophylla	4	0.60206	0.025	-1.60206
Syagrus_smithii	10	1	0.04	-1.39794
Syagrus_stratincola	14	1.14613	0.045	-1.34679
Syagrus_vagans	0.3	-0.522879	0.018	-1.74473
Syagrus_vermicularis	15	1.17609	0.04	-1.39794
Syagrus_werdermannii	0.1	-1	0.015	-1.82391
Syagrus_yungasensis	6	0.778151	0.03	-1.52288
Synechanthus_fibrosus	6	0.778151	0.02	-1.69897
Synechanthus_warscewiczianus	6	0.778151	0.03	-1.52288
Tahina_spectabilis	18	1.25527	0.022	-1.65758
Tectiphiala_ferox	9	0.954243	0.007	-2.1549
Thrinax_excelsa	11	1.04139	0.011	-1.95861
Thrinax_parviflora	13	1.11394	0.008	-2.09691
Thrinax_radiata	12	1.07918	0.008	-2.09691
Trachycarpus_fortunei	20	1.30103	0.014	-1.85387
Trachycarpus_geminisectus	2	0.30103	0.013	-1.88606
Trachycarpus_latisectus	12	1.07918	0.013	-1.88606
Trachycarpus_martianus	15	1.17609	0.008	-2.09691
Trachycarpus_nanus	0.8	-0.09691	0.013	-1.88606
Trachycarpus_oreophilus	12	1.07918	0.012	-1.92082
Trachycarpus_princeps	10	1	0.01	-2
Trachycarpus_takil	15	1.17609	0.012	-1.92082
Trithrinax_brasiliensis	15	1.17609	0.032	-1.49485
Trithrinax_campestris	6	0.778151	0.015	-1.82391
Trithrinax_schizophylla	6	0.778151	0.015	-1.82391
Veitchia_arecina	25	1.39794	0.03	-1.52288
Veitchia_joannis	35	1.54407	0.03	-1.52288
Veitchia_simulans	15	1.17609	0.013	-1.88606
Veitchia_spiralis	15	1.17609	0.03	-1.52288
Veitchia_vitiensis	20	1.30103	0.007	-2.1549
Veitchia_winin	20	1.30103	0.01	-2
Verschaffeltia_splendida	25	1.39794	0.025	-1.60206
Voanioala_gerardii	20	1.30103	0.05	-1.30103
Wallichia_caryotoides	3	0.477121	0.08	-1.09691
Wallichia_disticha	9	0.954243	0.015	-1.82391
Wallichia_gracilis	2.5	0.39794	0.01	-2
Wallichia_marianneae	1.6	0.20412	0.008	-2.09691
Wallichia_triandra	3	0.477121	0.007	-2.1549
Washingtonia_filifera	18.3	1.26245	0.01	-2
Washingtonia_robusta	30.5	1.4843	0.01	-2
Welfia_regia	20	1.30103	0.011	-1.95861
Wendlandiella_gracilis	1.5	0.176091	0.005	-2.30103
Wettinia_aequalis	10	1	0.02	-1.69897
Wettinia_aequatorialis	8	0.90309	0.018	-1.74473
Wettinia_anomala	15	1.17609	0.017	-1.76955
Wettinia_augusta	12	1.07918	0.03	-1.52288
Wettinia_castanea	7	0.845098	0.025	-1.60206
Wettinia_disticha	17	1.23045	0.025	-1.60206
Wettinia_drudei	7	0.845098	0.01	-2
Wettinia_fascicularis	20	1.30103	0.05	-1.30103
Wettinia_hirsuta	12	1.07918	0.025	-1.60206
Wettinia_kalbreyeri	20	1.30103	0.024	-1.61979
Wettinia_lanata	9	0.954243	0.03	-1.52288
Wettinia_longipetala	6	0.778151	0.02	-1.69897
Wettinia_maynensis	19	1.27875	0.02	-1.69897
Wettinia_microcarpa	12	1.07918	0.02	-1.69897
Wettinia_minima	6	0.778151	0.016	-1.79588
Wettinia_oxycarpa	15	1.17609	0.03	-1.52288
Wettinia_praemorsa	15	1.17609	0.022	-1.65758
Wettinia_quinaria	15	1.17609	0.025	-1.60206
Wettinia_radiata	9	0.954243	0.02	-1.69897
Wettinia_verruculosa	10	1	0.15	-0.823909
Wodyetia_bifurcata	15	1.17609	0.037	-1.4318
Zombia_antillarum	3	0.477121	0.02	-1.69897

## Sheet: pGLS_Height_Global
Palm height data for pGLS global n= 1,737
Species	MSTEMHEIGHT (m)	LOG10	Habitat Type	Biogeographic realm
Acanthophoenix_crinita	10	1	Volcanic	Afrotropics
Acanthophoenix_rousselii	25	1.39794	Volcanic	Afrotropics
Acanthophoenix_rubra	15	1.17609	Volcanic	Afrotropics
Acrocomia_crispa	18	1.25527	Cont. Island	Neotropics
Acrocomia_media	15	1.17609	Cont. Island	Neotropics
Actinokentia_divaricata	9	0.954243	Cont. Island	Australasia_IndoMalaya
Actinokentia_huerlimannii	9	0.954243	Cont. Island	Australasia_IndoMalaya
Aiphanes_bicornis	0.5	-0.30103	Mainland	Neotropics
Aiphanes_buenaventurae	4	0.60206	Mainland	Neotropics
Aiphanes_chiribogensis	3	0.477121	Mainland	Neotropics
Aiphanes_deltoidea	2	0.30103	Mainland	Neotropics
Aiphanes_duquei	5	0.69897	Mainland	Neotropics
Aiphanes_eggersii	10	1	Mainland	Neotropics
Aiphanes_erinacea	5	0.69897	Mainland	Neotropics
Aiphanes_gelatinosa	9	0.954243	Mainland	Neotropics
Aiphanes_graminifolia	5	0.69897	Mainland	Neotropics
Aiphanes_grandis	21	1.32222	Mainland	Neotropics
Aiphanes_hirsuta	10	1	Mainland	Neotropics
Aiphanes_leiostachys	5	0.69897	Mainland	Neotropics
Aiphanes_lindeniana	7	0.845098	Mainland	Neotropics
Aiphanes_linearis	12	1.07918	Mainland	Neotropics
Aiphanes_macroloba	3	0.477121	Mainland	Neotropics
Aiphanes_minima	18	1.25527	Cont. Island	Neotropics
Aiphanes_parvifolia	2	0.30103	Mainland	Neotropics
Aiphanes_pilaris	7	0.845098	Mainland	Neotropics
Aiphanes_simplex	4	0.60206	Mainland	Neotropics
Aiphanes_spicata	0.3	-0.522879	Mainland	Neotropics
Aiphanes_tricuspidata	4.5	0.653213	Mainland	Neotropics
Aiphanes_ulei	6	0.778151	Mainland	Neotropics
Aiphanes_verrucosa	8	0.90309	Mainland	Neotropics
Aiphanes_weberbaueri	1.5	0.176091	Mainland	Neotropics
Allagoptera_arenaria	0.2	-0.69897	Mainland	Neotropics
Allagoptera_brevicalyx	2	0.30103	Mainland	Neotropics
Allagoptera_campestris	0.2	-0.69897	Mainland	Neotropics
Allagoptera_caudescens	8	0.90309	Mainland	Neotropics
Allagoptera_leucocalyx	2	0.30103	Mainland	Neotropics
Ammandra_decasperma	1.5	0.176091	Mainland	Neotropics
Aphandra_natalia	11	1.04139	Mainland	Neotropics
Archontophoenix_cunninghamiana	30	1.47712	Mainland	Australasia_IndoMalaya
Archontophoenix_maxima	22	1.34242	Mainland	Australasia_IndoMalaya
Archontophoenix_myolensis	20	1.30103	Mainland	Australasia_IndoMalaya
Archontophoenix_purpurea	25	1.39794	Mainland	Australasia_IndoMalaya
Archontophoenix_tuckeri	20	1.30103	Mainland	Australasia_IndoMalaya
Areca_abdulrahmanii	2.5	0.39794	Cont. Island	Australasia_IndoMalaya
Areca_ahmadii	0.08	-1.09691	Cont. Island	Australasia_IndoMalaya
Areca_andersonii	2.5	0.39794	Cont. Island	Australasia_IndoMalaya
Areca_arundinacea	2.5	0.39794	Cont. Island	Australasia_IndoMalaya
Areca_brachypoda	0.06	-1.22185	Cont. Island	Australasia_IndoMalaya
Areca_caliso	6	0.778151	Volcanic	Australasia_IndoMalaya
Areca_camarinensis	3	0.477121	Volcanic	Australasia_IndoMalaya
Areca_chaiana	3	0.477121	Cont. Island	Australasia_IndoMalaya
Areca_concinna	5	0.69897	Cont. Island	Australasia_IndoMalaya
Areca_costulata	5	0.69897	Volcanic	Australasia_IndoMalaya
Areca_furcata	2	0.30103	Cont. Island	Australasia_IndoMalaya
Areca_hutchinsoniana	3	0.477121	Volcanic	Australasia_IndoMalaya
Areca_insignis	3.5	0.544068	Cont. Island	Australasia_IndoMalaya
Areca_ipot	4	0.60206	Volcanic	Australasia_IndoMalaya
Areca_jugahpunya	1.5	0.176091	Cont. Island	Australasia_IndoMalaya
Areca_kinabaluensis	5	0.69897	Cont. Island	Australasia_IndoMalaya
Areca_klingkangensis	4	0.60206	Cont. Island	Australasia_IndoMalaya
Areca_laosensis	6	0.778151	Mainland	Australasia_IndoMalaya
Areca_minuta	2	0.30103	Cont. Island	Australasia_IndoMalaya
Areca_novohibernica	4	0.60206	Volcanic	Australasia_IndoMalaya
Areca_parens	25	1.39794	Volcanic	Australasia_IndoMalaya
Areca_rheophytica	2	0.30103	Cont. Island	Australasia_IndoMalaya
Areca_ridleyana	2.5	0.39794	Mainland	Australasia_IndoMalaya
Areca_songthanhensis	1.5	0.176091	Mainland	Australasia_IndoMalaya
Areca_subacaulis	1.5	0.176091	Cont. Island	Australasia_IndoMalaya
Areca_vestiaria	15	1.17609	Mainland	Australasia_IndoMalaya
Areca_whitfordii	10	1	Volcanic	Australasia_IndoMalaya
Arenga_australasica	20	1.30103	Mainland	Australasia_IndoMalaya
Arenga_distincta	5	0.69897	Cont. Island	Australasia_IndoMalaya
Arenga_engleri	4	0.60206	Volcanic	Australasia_IndoMalaya
Arenga_hookeriana	0.5	-0.30103	Mainland	Australasia_IndoMalaya
Arenga_listeri	20	1.30103	Volcanic	Australasia_IndoMalaya
Arenga_longicarpa	3	0.477121	Mainland	Australasia_IndoMalaya
Arenga_longipes	0.25	-0.60206	Volcanic	Australasia_IndoMalaya
Arenga_micrantha	2	0.30103	Mainland	Australasia_IndoMalaya
Arenga_mindorensis	0.3	-0.522879	Volcanic	Australasia_IndoMalaya
Arenga_plicata	1.5	0.176091	Volcanic	Australasia_IndoMalaya
Arenga_porphyrocarpa	2.4	0.380211	Volcanic	Australasia_IndoMalaya
Arenga_retroflorescens	0.8	-0.09691	Cont. Island	Australasia_IndoMalaya
Arenga_ryukyuensis	2	0.30103	Volcanic	Australasia_IndoMalaya
Arenga_talamauensis	2	0.30103	Volcanic	Australasia_IndoMalaya
Arenga_tremula	4	0.60206	Volcanic	Australasia_IndoMalaya
Arenga_westerhoutii	20	1.30103	Mainland	Australasia_IndoMalaya
Arenga_wightii	7	0.845098	Mainland	Australasia_IndoMalaya/Neotropics
Asterogyne_guianensis	3	0.477121	Mainland	Neotropics
Asterogyne_martiana	2	0.30103	Mainland	Neotropics
Asterogyne_ramosa	3	0.477121	Mainland	Neotropics
Asterogyne_spicata	8	0.90309	Mainland	Neotropics
Asterogyne_yaracuyense	8	0.90309	Mainland	Neotropics
Astrocaryum_acaule	1	0	Mainland	Neotropics
Astrocaryum_aculeatissimum	8	0.90309	Mainland	Neotropics
Astrocaryum_alatum	7	0.845098	Mainland	Neotropics
Astrocaryum_carnosum	4	0.60206	Mainland	Neotropics
Astrocaryum_chambira	30	1.47712	Mainland	Neotropics
Astrocaryum_chonta	7	0.845098	Mainland	Neotropics
Astrocaryum_confertum	17	1.23045	Mainland	Neotropics
Astrocaryum_faranae	10	1	Mainland	Neotropics
Astrocaryum_farinosum	4	0.60206	Mainland	Neotropics
Astrocaryum_ferrugineum	8	0.90309	Mainland	Neotropics
Astrocaryum_giganteum	4	0.60206	Mainland	Neotropics
Astrocaryum_gratum	5	0.69897	Mainland	Neotropics
Astrocaryum_huaimi	7	0.845098	Mainland	Neotropics
Astrocaryum_huicungo	2	0.30103	Mainland	Neotropics
Astrocaryum_jauari	20	1.30103	Mainland	Neotropics
Astrocaryum_javarense	4	0.60206	Mainland	Neotropics
Astrocaryum_macrocalyx	9	0.954243	Mainland	Neotropics
Astrocaryum_mexicanum	6	0.778151	Mainland	Neotropics
Astrocaryum_minus	3	0.477121	Mainland	Neotropics
Astrocaryum_murumuru	15	1.17609	Mainland	Neotropics
Astrocaryum_paramaca	8	0.90309	Mainland	Neotropics
Astrocaryum_perangustatum	4	0.60206	Mainland	Neotropics
Astrocaryum_rodriguesii	20	1.30103	Mainland	Neotropics
Astrocaryum_sciophilum	12	1.07918	Mainland	Neotropics
Astrocaryum_standleyanum	15	1.17609	Mainland	Neotropics
Astrocaryum_triandrum	5	0.69897	Mainland	Neotropics
Astrocaryum_ulei	8	0.90309	Mainland	Neotropics
Astrocaryum_urostachys	10	1	Mainland	Neotropics
Astrocaryum_vulgare	15	1.17609	Mainland	Neotropics
Attalea_amygdalina	0.5	-0.30103	Mainland	Neotropics
Attalea_apoda	13	1.11394	Mainland	Neotropics
Attalea_brasiliensis	6	0.778151	Mainland	Neotropics
Attalea_brejinhoensis	30	1.47712	Mainland	Neotropics
Attalea_butyracea	25	1.39794	Mainland	Neotropics
Attalea_cohune	25	1.39794	Mainland	Neotropics
Attalea_colenda	35	1.54407	Mainland	Neotropics
Attalea_compta	15	1.17609	Mainland	Neotropics
Attalea_crassispatha	20	1.30103	Cont. Island	Neotropics
Attalea_dahlgreniana	15	1.17609	Mainland	Neotropics
Attalea_dubia	25	1.39794	Mainland	Neotropics
Attalea_eichleri	1.5	0.176091	Mainland	Neotropics
Attalea_funifera	15	1.17609	Mainland	Neotropics
Attalea_oleifera	30	1.47712	Mainland	Neotropics
Attalea_phalerata	10	1	Mainland	Neotropics
Attalea_pindobassu	15	1.17609	Mainland	Neotropics
Attalea_princeps	15	1.17609	Mainland	Neotropics
Attalea_rostrata	1.5	0.176091	Mainland	Neotropics
Attalea_salvadorensis	30	1.47712	Mainland	Neotropics
Attalea_seabrensis	20	1.30103	Mainland	Neotropics
Attalea_septuagenata	12	1.07918	Mainland	Neotropics
Attalea_speciosa	20	1.30103	Mainland	Neotropics
Attalea_spectabilis	1	0	Mainland	Neotropics
Attalea_tessmannii	19	1.27875	Mainland	Neotropics
Attalea_vitrivir	20	1.30103	Mainland	Neotropics
Bactris_acanthocarpa	2	0.30103	Mainland	Neotropics
Bactris_acanthocarpoides	4	0.60206	Mainland	Neotropics
Bactris_ana_juliae	3	0.477121	Mainland	Neotropics
Bactris_aubletiana	2	0.30103	Mainland	Neotropics
Bactris_bahiensis	3	0.477121	Mainland	Neotropics
Bactris_balanophora	7	0.845098	Mainland	Neotropics
Bactris_barronis	8	0.90309	Mainland	Neotropics
Bactris_bidentula	4	0.60206	Mainland	Neotropics
Bactris_bifida	4	0.60206	Mainland	Neotropics
Bactris_brongniartii	6	0.778151	Mainland	Neotropics
Bactris_caryotifolia	1.5	0.176091	Mainland	Neotropics
Bactris_caudata	5	0.69897	Mainland	Neotropics
Bactris_charnleyae	2	0.30103	Mainland	Neotropics
Bactris_chaveziae	4	0.60206	Mainland	Neotropics
Bactris_coloniata	7	0.845098	Mainland	Neotropics
Bactris_coloradonis	10	1	Mainland	Neotropics
Bactris_concinna	8	0.90309	Mainland	Neotropics
Bactris_constanciae	5	0.69897	Mainland	Neotropics
Bactris_corossilla	6	0.778151	Mainland	Neotropics
Bactris_cubensis	6	0.778151	Cont. Island	Neotropics
Bactris_cuspidata	1.5	0.176091	Mainland	Neotropics
Bactris_dianeura	5	0.69897	Mainland	Neotropics
Bactris_elegans	3.5	0.544068	Mainland	Neotropics
Bactris_faucium	6	0.778151	Mainland	Neotropics
Bactris_ferruginea	10	1	Mainland	Neotropics
Bactris_fissifrons	3	0.477121	Mainland	Neotropics
Bactris_gasipaes	18	1.25527	Mainland	Neotropics
Bactris_gastoniana	0.6	-0.221849	Mainland	Neotropics
Bactris_glandulosa	5	0.69897	Mainland	Neotropics
Bactris_glassmanii	3	0.477121	Mainland	Neotropics
Bactris_glaucescens	4	0.60206	Mainland	Neotropics
Bactris_gracilior	4	0.60206	Mainland	Neotropics
Bactris_grayumii	3.5	0.544068	Mainland	Neotropics
Bactris_guineensis	3	0.477121	Mainland	Neotropics
Bactris_halmoorei	8	0.90309	Mainland	Neotropics
Bactris_hatschbachii	5	0.69897	Mainland	Neotropics
Bactris_herrerana	3	0.477121	Mainland	Neotropics
Bactris_hirta	3	0.477121	Mainland	Neotropics
Bactris_horridispatha	6	0.778151	Mainland	Neotropics
Bactris_jamaicana	12	1.07918	Cont. Island	Neotropics
Bactris_killipii	0.6	-0.221849	Mainland	Neotropics
Bactris_kunorum	6	0.778151	Mainland	Neotropics
Bactris_longiseta	4.5	0.653213	Mainland	Neotropics
Bactris_macroacantha	4	0.60206	Mainland	Neotropics
Bactris_major	10	1	Mainland	Neotropics
Bactris_maraja	7	0.845098	Mainland	Neotropics
Bactris_martiana	8	0.90309	Mainland	Neotropics
Bactris_mexicana	3	0.477121	Mainland	Neotropics
Bactris_militaris	5	0.69897	Mainland	Neotropics
Bactris_oligocarpa	1.5	0.176091	Mainland	Neotropics
Bactris_oligoclada	3	0.477121	Mainland	Neotropics
Bactris_panamensis	3	0.477121	Mainland	Neotropics
Bactris_pickelii	3	0.477121	Mainland	Neotropics
Bactris_pilosa	10	1	Mainland	Neotropics
Bactris_pliniana	3	0.477121	Mainland	Neotropics
Bactris_plumeriana	10	1	Cont. Island	Neotropics
Bactris_ptariana	3	0.477121	Mainland	Neotropics
Bactris_rhaphidacantha	1.5	0.176091	Mainland	Neotropics
Bactris_riparia	10	1	Mainland	Neotropics
Bactris_rostrata	6	0.778151	Mainland	Neotropics
Bactris_schultesii	1.5	0.176091	Mainland	Neotropics
Bactris_setiflora	5	0.69897	Mainland	Neotropics
Bactris_setosa	6	0.778151	Mainland	Neotropics
Bactris_soeiroana	1.5	0.176091	Mainland	Neotropics
Bactris_sphaerocarpa	1.5	0.176091	Mainland	Neotropics
Bactris_syagroides	1.5	0.176091	Mainland	Neotropics
Bactris_tefensis	1.5	0.176091	Mainland	Neotropics
Bactris_timbuiensis	4.5	0.653213	Mainland	Neotropics
Bactris_tomentosa	3	0.477121	Mainland	Neotropics
Bactris_turbinocarpa	1.7	0.230449	Mainland	Neotropics
Bactris_vulgaris	3	0.477121	Mainland	Neotropics
Balaka_longirostris	7	0.845098	Volcanic	Australasia_IndoMalaya
Balaka_macrocarpa	4	0.60206	Volcanic	Australasia_IndoMalaya
Balaka_microcarpa	10	1	Volcanic	Australasia_IndoMalaya
Balaka_pauciflora	1	0	Volcanic	Australasia_IndoMalaya
Balaka_seemannii	7	0.845098	Volcanic	Australasia_IndoMalaya
Balaka_streptostachys	7	0.845098	Volcanic	Australasia_IndoMalaya
Basselinia_deplanchei	8	0.90309	Cont. Island	Australasia_IndoMalaya
Basselinia_favieri	15	1.17609	Cont. Island	Australasia_IndoMalaya
Basselinia_glabrata	15	1.17609	Cont. Island	Australasia_IndoMalaya
Basselinia_gracilis	8	0.90309	Cont. Island	Australasia_IndoMalaya
Basselinia_humboldtiana	15	1.17609	Cont. Island	Australasia_IndoMalaya
Basselinia_iterata	10	1	Cont. Island	Australasia_IndoMalaya
Basselinia_pancheri	15	1.17609	Cont. Island	Australasia_IndoMalaya
Basselinia_sordida	12	1.07918	Cont. Island	Australasia_IndoMalaya
Basselinia_tomentosa	20	1.30103	Cont. Island	Australasia_IndoMalaya
Basselinia_velutina	15	1.17609	Cont. Island	Australasia_IndoMalaya
Basselinia_vestita	5	0.69897	Cont. Island	Australasia_IndoMalaya
Beccariophoenix_alfredii	15	1.17609	Cont. Island	Afrotropics
Beccariophoenix_madagascariensis	12	1.07918	Cont. Island	Afrotropics
Bentinckia_condapanna	10	1	Mainland	Australasia_IndoMalaya
Bentinckia_nicobarica	20	1.30103	Volcanic	Australasia_IndoMalaya
Bismarckia_nobilis	25	1.39794	Cont. Island	Afrotropics
Borassodendron_machadonis	20	1.30103	Mainland	Australasia_IndoMalaya
Borassus_akeassii	15	1.17609	Mainland	Afrotropics
Borassus_heineanus	25	1.39794	Cont. Island	Australasia_IndoMalaya
Borassus_madagascariensis	25	1.39794	Cont. Island	Afrotropics
Brahea_aculeata	9	0.954243	Mainland	Neotropics
Brahea_armata	15	1.17609	Mainland	Neotropics
Brahea_brandegeei	18	1.25527	Mainland	Neotropics
Brahea_calcarea	12	1.07918	Mainland	Neotropics
Brahea_decumbens	2.5	0.39794	Mainland	Neotropics
Brahea_dulcis	7.5	0.875061	Mainland	Neotropics
Brahea_edulis	13	1.11394	Mainland	Neotropics
Brahea_moorei	0.3	-0.522879	Mainland	Neotropics
Brahea_pimo	5	0.69897	Mainland	Neotropics
Brahea_salvadorensis	6	0.778151	Mainland	Neotropics
Brahea_sarukhanii	5	0.69897	Mainland	Neotropics
Brassiophoenix_drymophloeoides	10.2	1.0086	Cont. Island	Australasia_IndoMalaya
Brassiophoenix_schumannii	10	1	Cont. Island	Australasia_IndoMalaya
Burretiokentia_dumasii	15	1.17609	Cont. Island	Australasia_IndoMalaya
Burretiokentia_grandiflora	12	1.07918	Cont. Island	Australasia_IndoMalaya
Burretiokentia_hapala	15	1.17609	Cont. Island	Australasia_IndoMalaya
Burretiokentia_koghiensis	18	1.25527	Cont. Island	Australasia_IndoMalaya
Burretiokentia_vieillardii	20	1.30103	Cont. Island	Australasia_IndoMalaya
Butia_archeri	1	0	Mainland	Neotropics
Butia_capitata	6	0.778151	Mainland	Neotropics
Butia_eriospatha	6	0.778151	Mainland	Neotropics
Butia_exilata	1.5	0.176091	Mainland	Neotropics
Butia_lallemantii	0.84	-0.0757207	Mainland	Neotropics
Butia_paraguayensis	4	0.60206	Mainland	Neotropics
Butia_purpurascens	4	0.60206	Mainland	Neotropics
Butia_yatay	12	1.07918	Mainland	Neotropics
Calamus_acanthochlamys	7	0.845098	Cont. Island	Australasia_IndoMalaya
Calamus_acanthophyllus	1	0	Mainland	Australasia_IndoMalaya
Calamus_acanthospathus	30	1.47712	Mainland	Australasia_IndoMalaya
Calamus_acuminatus	40	1.60206	Cont. Island	Australasia_IndoMalaya
Calamus_albidus	6	0.778151	Mainland	Australasia_IndoMalaya
Calamus_amplijugus	20	1.30103	Cont. Island	Australasia_IndoMalaya
Calamus_andamanicus	24	1.38021	Volcanic	Australasia_IndoMalaya
Calamus_arborescens	10	1	Mainland	Australasia_IndoMalaya
Calamus_ashtonii	20	1.30103	Cont. Island	Australasia_IndoMalaya
Calamus_australis	35	1.54407	Mainland	Australasia_IndoMalaya
Calamus_austroguangxiensis	10	1	Mainland	Australasia_IndoMalaya
Calamus_bachmaensis	10	1	Mainland	Australasia_IndoMalaya
Calamus_bacularis	2	0.30103	Cont. Island	Australasia_IndoMalaya
Calamus_balingensis	12	1.07918	Mainland	Australasia_IndoMalaya
Calamus_baratangensis	25	1.39794	Volcanic	Australasia_IndoMalaya
Calamus_barbatus	15	1.17609	Cont. Island	Australasia_IndoMalaya
Calamus_basui	20	1.30103	Volcanic	Australasia_IndoMalaya
Calamus_beccarii	50	1.69897	Cont. Island	Australasia_IndoMalaya
Calamus_benkulensis	20	1.30103	Volcanic	Australasia_IndoMalaya
Calamus_bimaniferus	3	0.477121	Mainland	Australasia_IndoMalaya
Calamus_bousigonii	20	1.30103	Mainland	Australasia_IndoMalaya
Calamus_brandisii	15	1.17609	Mainland	Australasia_IndoMalaya
Calamus_burckianus	25	1.39794	Volcanic	Australasia_IndoMalaya
Calamus_burkillianus	20	1.30103	Mainland	Australasia_IndoMalaya
Calamus_calospathus	10	1	Mainland	Australasia_IndoMalaya
Calamus_caryotoides	15	1.17609	Mainland	Australasia_IndoMalaya
Calamus_centralis	20	1.30103	Mainland	Australasia_IndoMalaya
Calamus_ceratophorus	30	1.47712	Mainland	Australasia_IndoMalaya
Calamus_ciliaris	25	1.39794	Volcanic	Australasia_IndoMalaya
Calamus_cockburnii	0.08	-1.09691	Mainland	Australasia_IndoMalaya
Calamus_compsostachys	10	1	Mainland	Australasia_IndoMalaya
Calamus_comptus	10	1	Cont. Island	Australasia_IndoMalaya
Calamus_concinnus	6	0.778151	Mainland	Australasia_IndoMalaya
Calamus_congestiflorus	20	1.30103	Cont. Island	Australasia_IndoMalaya
Calamus_convallium	20	1.30103	Cont. Island	Australasia_IndoMalaya
Calamus_corneri	20	1.30103	Mainland	Australasia_IndoMalaya
Calamus_corrugatus	15	1.17609	Cont. Island	Australasia_IndoMalaya
Calamus_crassifolius	10	1	Cont. Island	Australasia_IndoMalaya
Calamus_crispus	10	1	Mainland	Australasia_IndoMalaya
Calamus_dasyacanthus	15	1.17609	Cont. Island	Australasia_IndoMalaya
Calamus_deerratus	20	1.30103	Mainland	Afrotropics
Calamus_delessertianus	40	1.60206	Mainland	Australasia_IndoMalaya
Calamus_delicatulus	10	1	Cont. Island	Australasia_IndoMalaya
Calamus_densiflorus	40	1.60206	Mainland	Australasia_IndoMalaya
Calamus_dianbaiensis	4	0.60206	Mainland	Australasia_IndoMalaya
Calamus_digitatus	5	0.69897	Cont. Island	Australasia_IndoMalaya
Calamus_dilaceratus	20	1.30103	Volcanic	Australasia_IndoMalaya
Calamus_dioicus	10	1	Mainland	Australasia_IndoMalaya
Calamus_distentus	8	0.90309	Cont. Island	Australasia_IndoMalaya
Calamus_divaricatus	15	1.17609	Cont. Island	Australasia_IndoMalaya
Calamus_dransfieldii	22	1.34242	Mainland	Australasia_IndoMalaya
Calamus_egregius	50	1.69897	Cont. Island	Australasia_IndoMalaya
Calamus_elopurensis	7	0.845098	Cont. Island	Australasia_IndoMalaya
Calamus_endauensis	25	1.39794	Mainland	Australasia_IndoMalaya
Calamus_erectus	6	0.778151	Mainland	Australasia_IndoMalaya
Calamus_erioacanthus	10	1	Cont. Island	Australasia_IndoMalaya
Calamus_essigii	8	0.90309	Cont. Island	Australasia_IndoMalaya
Calamus_evansii	7	0.845098	Mainland	Australasia_IndoMalaya
Calamus_eximius	18	1.25527	Cont. Island	Australasia_IndoMalaya
Calamus_fertilis	30	1.47712	Cont. Island	Australasia_IndoMalaya
Calamus_filipendulus	5	0.69897	Mainland	Australasia_IndoMalaya
Calamus_flagellum	30	1.47712	Mainland	Australasia_IndoMalaya
Calamus_floribundus	6	0.778151	Mainland	Australasia_IndoMalaya
Calamus_formosanus	20	1.30103	Mainland	Australasia_IndoMalaya
Calamus_gamblei	30	1.47712	Mainland	Australasia_IndoMalaya
Calamus_gibbsianus	8	0.90309	Cont. Island	Australasia_IndoMalaya
Calamus_godefroyi	30	1.47712	Mainland	Australasia_IndoMalaya
Calamus_gonospermus	10	1	Cont. Island	Australasia_IndoMalaya
Calamus_gracilis	30	1.47712	Mainland	Australasia_IndoMalaya
Calamus_guruba	20	1.30103	Mainland	Australasia_IndoMalaya
Calamus_harmandii	1.1	0.0413927	Mainland	Australasia_IndoMalaya
Calamus_henryanus	20	1.30103	Mainland	Australasia_IndoMalaya
Calamus_hepburnii	20	1.30103	Cont. Island	Australasia_IndoMalaya
Calamus_hispidulus	10	1	Cont. Island	Australasia_IndoMalaya
Calamus_holttumii	15	1.17609	Mainland	Australasia_IndoMalaya
Calamus_hookerianus	10	1	Mainland	Australasia_IndoMalaya
Calamus_hukaungensis	4	0.60206	Cont. Island	Australasia_IndoMalaya
Calamus_humboldtianus	10	1	Mainland	Australasia_IndoMalaya
Calamus_hypertrichosus	3	0.477121	Cont. Island	Australasia_IndoMalaya
Calamus_javensis	10	1	Cont. Island	Australasia_IndoMalaya
Calamus_kiahii	10	1	Volcanic	Australasia_IndoMalaya
Calamus_kingianus	5	0.69897	Cont. Island	Australasia_IndoMalaya
Calamus_kontumensis	3	0.477121	Cont. Island	Australasia_IndoMalaya
Calamus_laevigatus	30	1.47712	Mainland	Australasia_IndoMalaya
Calamus_lambirensis	3	0.477121	Mainland	Australasia_IndoMalaya
Calamus_laoensis	40	1.60206	Cont. Island	Australasia_IndoMalaya
Calamus_lateralis	70	1.8451	Mainland	Australasia_IndoMalaya
Calamus_latifolius	20	1.30103	Mainland	Australasia_IndoMalaya
Calamus_laxissimus	3	0.477121	Cont. Island	Australasia_IndoMalaya
Calamus_leptospadix	25	1.39794	Cont. Island	Australasia_IndoMalaya
Calamus_luridus	20	1.30103	Mainland	Australasia_IndoMalaya
Calamus_macrochlamys	50	1.69897	Cont. Island	Australasia_IndoMalaya
Calamus_macrorhynchus	3	0.477121	Cont. Island	Australasia_IndoMalaya
Calamus_macrosphaerion	40	1.60206	Mainland	Australasia_IndoMalaya
Calamus_malawaliensis	7	0.845098	Cont. Island	Australasia_IndoMalaya
Calamus_marginatus	15	1.17609	Volcanic	Australasia_IndoMalaya
Calamus_mattanensis	15	1.17609	Volcanic	Australasia_IndoMalaya
Calamus_maturbongsii	30	1.47712	Cont. Island	Australasia_IndoMalaya
Calamus_meghalayensis	2	0.30103	Volcanic	Australasia_IndoMalaya
Calamus_merrillii	60	1.77815	Volcanic	Australasia_IndoMalaya
Calamus_mesilauensis	10	1	Volcanic	Australasia_IndoMalaya
Calamus_metzianus	15	1.17609	Cont. Island	Australasia_IndoMalaya
Calamus_microsphaerion	10	1	Volcanic	Australasia_IndoMalaya
Calamus_minor	3	0.477121	Volcanic	Australasia_IndoMalaya
Calamus_minutus	0.6	-0.221849	Mainland	Australasia_IndoMalaya
Calamus_modestus	1.5	0.176091	Volcanic	Australasia_IndoMalaya
Calamus_mogeae	4	0.60206	Mainland	Australasia_IndoMalaya
Calamus_moti	45	1.65321	Cont. Island	Australasia_IndoMalaya
Calamus_muelleri	20	1.30103	Mainland	Australasia_IndoMalaya
Calamus_multispicatus	5	0.69897	Cont. Island	Australasia_IndoMalaya
Calamus_myriacanthus	3	0.477121	Cont. Island	Australasia_IndoMalaya
Calamus_nambariensis	30	1.47712	Mainland	Australasia_IndoMalaya
Calamus_nanodendron	1	0	Cont. Island	Australasia_IndoMalaya
Calamus_neelagiricus	25	1.39794	Cont. Island	Australasia_IndoMalaya
Calamus_nematospadix	10	1	Cont. Island	Australasia_IndoMalaya
Calamus_nielsenii	1	0	Volcanic	Australasia_IndoMalaya
Calamus_occidentalis	100	2	Volcanic	Australasia_IndoMalaya
Calamus_oligostachys	7	0.845098	Volcanic	Australasia_IndoMalaya
Calamus_optimus	50	1.69897	Volcanic	Australasia_IndoMalaya
Calamus_ornatus	60	1.77815	Cont. Island	Australasia_IndoMalaya
Calamus_oxleyanus	15	1.17609	Cont. Island	Australasia_IndoMalaya
Calamus_pachypus	26	1.41497	Mainland	Australasia_IndoMalaya
Calamus_palustris	30	1.47712	Mainland	Australasia_IndoMalaya
Calamus_parvulus	10	1	Cont. Island	Australasia_IndoMalaya
Calamus_paspalanthus	20	1.30103	Mainland	Australasia_IndoMalaya
Calamus_perakensis	5	0.69897	Mainland	Australasia_IndoMalaya
Calamus_pholidostachys	30	1.47712	Mainland	Australasia_IndoMalaya
Calamus_pilosellus	10	1	Cont. Island	Australasia_IndoMalaya
Calamus_platyspathus	25	1.39794	Volcanic	Australasia_IndoMalaya
Calamus_pogonacanthus	30	1.47712	Cont. Island	Australasia_IndoMalaya
Calamus_poilanei	150	2.17609	Cont. Island	Australasia_IndoMalaya
Calamus_pseudotenuis	15	1.17609	Volcanic	Australasia_IndoMalaya
Calamus_psilocladus	5	0.69897	Cont. Island	Australasia_IndoMalaya
Calamus_pycnocarpus	30	1.47712	Cont. Island	Australasia_IndoMalaya
Calamus_pygmaeus	0.3	-0.522879	Mainland	Australasia_IndoMalaya
Calamus_quinquenervius	70	1.8451	Cont. Island	Australasia_IndoMalaya
Calamus_radiatus	5	0.69897	Mainland	Australasia_IndoMalaya
Calamus_radicalis	40	1.60206	Cont. Island	Australasia_IndoMalaya
Calamus_radulosus	15	1.17609	Mainland	Australasia_IndoMalaya
Calamus_renukae	25	1.39794	Volcanic	Australasia_IndoMalaya
Calamus_rhabdocladus	40	1.60206	Volcanic	Australasia_IndoMalaya
Calamus_ridleyanus	30	1.47712	Cont. Island	Australasia_IndoMalaya
Calamus_rotang	30	1.47712	Volcanic	Australasia_IndoMalaya
Calamus_rugosus	8	0.90309	Mainland	Australasia_IndoMalaya
Calamus_ruvidus	25	1.39794	Volcanic	Australasia_IndoMalaya
Calamus_salicifolius	2	0.30103	Cont. Island	Australasia_IndoMalaya
Calamus_sarawakensis	30	1.47712	Volcanic	Australasia_IndoMalaya
Calamus_scabridulus	20	1.30103	Cont. Island	Australasia_IndoMalaya
Calamus_schlechterianus	8	0.90309	Cont. Island	Australasia_IndoMalaya
Calamus_scipionum	50	1.69897	Cont. Island	Australasia_IndoMalaya
Calamus_semierectus	15	1.17609	Mainland	Australasia_IndoMalaya
Calamus_semoi	20	1.30103	Volcanic	Australasia_IndoMalaya
Calamus_senalingensis	15	1.17609	Cont. Island	Australasia_IndoMalaya
Calamus_seriatus	10	1	Cont. Island	Australasia_IndoMalaya
Calamus_shendurunii	20	1.30103	Mainland	Australasia_IndoMalaya
Calamus_siamensis	25	1.39794	Mainland	Australasia_IndoMalaya
Calamus_simplex	6	0.778151	Mainland	Australasia_IndoMalaya
Calamus_simplicifolius	50	1.69897	Mainland	Australasia_IndoMalaya
Calamus_solitarius	50	1.69897	Volcanic	Australasia_IndoMalaya
Calamus_sordidus	30	1.47712	Mainland	Australasia_IndoMalaya
Calamus_speciosissimus	25	1.39794	Cont. Island	Australasia_IndoMalaya
Calamus_spectatissimus	20	1.30103	Volcanic	Australasia_IndoMalaya
Calamus_spiralis	15	1.17609	Cont. Island	Australasia_IndoMalaya
Calamus_suaveolens	10	1	Mainland	Australasia_IndoMalaya
Calamus_tanakadatei	20	1.30103	Volcanic	Australasia_IndoMalaya
Calamus_temii	5	0.69897	Cont. Island	Australasia_IndoMalaya
Calamus_tenompokensis	2	0.30103	Mainland	Australasia_IndoMalaya
Calamus_tenuis	20	1.30103	Cont. Island	Australasia_IndoMalaya
Calamus_travancoricus	15	1.17609	Cont. Island	Australasia_IndoMalaya
Calamus_tumidus	60	1.77815	Volcanic	Australasia_IndoMalaya
Calamus_usitatus	10	1	Volcanic	Australasia_IndoMalaya
Calamus_vestitus	20	1.30103	Mainland	Australasia_IndoMalaya
Calamus_viminalis	35	1.54407	Volcanic	Australasia_IndoMalaya
Calamus_viridispinus	15	1.17609	Volcanic	Australasia_IndoMalaya
Calamus_vitiensis	15	1.17609	Volcanic	Australasia_IndoMalaya
Calamus_whitmorei	3	0.477121	Cont. Island	Australasia_IndoMalaya
Calamus_wightii	30	1.47712	Mainland	Australasia_IndoMalaya
Calamus_wuliangshanensis	15	1.17609	Cont. Island	Australasia_IndoMalaya
Calamus_yentuensis	1.5	0.176091	Mainland	Australasia_IndoMalaya
Calamus_zebrinus	35	1.54407	Mainland	Australasia_IndoMalaya
Calyptrocalyx_amoenus	5	0.69897	Cont. Island	Australasia_IndoMalaya
Calyptrocalyx_arfakianus	2.5	0.39794	Cont. Island	Australasia_IndoMalaya
Calyptrocalyx_awa	3	0.477121	Cont. Island	Australasia_IndoMalaya
Calyptrocalyx_caudiculatus	3	0.477121	Cont. Island	Australasia_IndoMalaya
Calyptrocalyx_doxanthus	2	0.30103	Cont. Island	Australasia_IndoMalaya
Calyptrocalyx_elegans	5	0.69897	Cont. Island	Australasia_IndoMalaya
Calyptrocalyx_flabellatus	3	0.477121	Cont. Island	Australasia_IndoMalaya
Calyptrocalyx_forbesii	5	0.69897	Cont. Island	Australasia_IndoMalaya
Calyptrocalyx_geonomiformis	2	0.30103	Cont. Island	Australasia_IndoMalaya
Calyptrocalyx_hollrungii	3	0.477121	Cont. Island	Australasia_IndoMalaya
Calyptrocalyx_julianettii	2	0.30103	Cont. Island	Australasia_IndoMalaya
Calyptrocalyx_lauterbachianus	9	0.954243	Cont. Island	Australasia_IndoMalaya
Calyptrocalyx_laxiflorus	0.02	-1.69897	Cont. Island	Australasia_IndoMalaya
Calyptrocalyx_lepidotus	10	1	Cont. Island	Australasia_IndoMalaya
Calyptrocalyx_leptostachys	4	0.60206	Cont. Island	Australasia_IndoMalaya
Calyptrocalyx_merrillianus	4	0.60206	Cont. Island	Australasia_IndoMalaya
Calyptrocalyx_micholitzii	1	0	Cont. Island	Australasia_IndoMalaya
Calyptrocalyx_multifidus	2	0.30103	Cont. Island	Australasia_IndoMalaya
Calyptrocalyx_pachystachys	5	0.69897	Cont. Island	Australasia_IndoMalaya
Calyptrocalyx_pauciflorus	2	0.30103	Cont. Island	Australasia_IndoMalaya
Calyptrocalyx_polyphyllus	4	0.60206	Cont. Island	Australasia_IndoMalaya
Calyptrocalyx_pusillus	1	0	Cont. Island	Australasia_IndoMalaya
Calyptrocalyx_sessiliflorus	3	0.477121	Cont. Island	Australasia_IndoMalaya
Calyptrocalyx_spicatus	14	1.14613	Volcanic	Australasia_IndoMalaya
Calyptrocalyx_yamutumene	2.5	0.39794	Cont. Island	Australasia_IndoMalaya
Calyptrogyne_allenii	2.5	0.39794	Mainland	Neotropics
Calyptrogyne_anomala	0.5	-0.30103	Mainland	Neotropics
Calyptrogyne_costatifrons	5.43	0.7348	Mainland	Neotropics
Calyptrogyne_deneversii	1	0	Mainland	Neotropics
Calyptrogyne_fortunensis	1	0	Mainland	Neotropics
Calyptrogyne_ghiesbreghtiana	5	0.69897	Mainland	Neotropics
Calyptrogyne_kunorum	1.75	0.243038	Mainland	Neotropics
Calyptrogyne_osensis	0.5	-0.30103	Mainland	Neotropics
Calyptrogyne_panamensis	1	0	Mainland	Neotropics
Calyptrogyne_sanblasensis	1.7	0.230449	Mainland	Neotropics
Calyptrogyne_trichostachys	1	0	Mainland	Neotropics
Calyptrogyne_tutensis	0.7	-0.154902	Mainland	Neotropics
Calyptronoma_occidentalis	12	1.07918	Cont. Island	Neotropics
Calyptronoma_plumeriana	10	1	Cont. Island	Neotropics
Calyptronoma_rivalis	15	1.17609	Cont. Island	Neotropics
Carpentaria_acuminata	30	1.47712	Mainland	Australasia_IndoMalaya
Carpoxylon_macrospermum	25	1.39794	Volcanic	Australasia_IndoMalaya
Caryota_cumingii	20	1.30103	Volcanic	Australasia_IndoMalaya
Caryota_kiriwongensis	35	1.54407	Mainland	Australasia_IndoMalaya
Caryota_monostachya	3	0.477121	Mainland	Australasia_IndoMalaya
Caryota_no	20	1.30103	Cont. Island	Australasia_IndoMalaya
Caryota_obtusa	40	1.60206	Mainland	Australasia_IndoMalaya
Caryota_ophiopellis	8	0.90309	Volcanic	Australasia_IndoMalaya
Caryota_sympetala	6	0.778151	Mainland	Australasia_IndoMalaya
Caryota_zebrina	20	1.30103	Cont. Island	Australasia_IndoMalaya
Ceratolobus_kingianus	15	1.17609	Mainland	Australasia_IndoMalaya
Ceratolobus_pseudoconcolor	10	1	Volcanic	Australasia_IndoMalaya
Ceroxylon_alpinum	21	1.32222	Mainland	Neotropics
Ceroxylon_amazonicum	12	1.07918	Mainland	Neotropics
Ceroxylon_ceriferum	25	1.39794	Mainland	Neotropics
Ceroxylon_echinulatum	20	1.30103	Mainland	Neotropics
Ceroxylon_parvifrons	15	1.17609	Mainland	Neotropics
Ceroxylon_parvum	10	1	Mainland	Neotropics
Ceroxylon_peruvianum	12	1.07918	Mainland	Neotropics
Ceroxylon_pityrophyllum	22	1.34242	Mainland	Neotropics
Ceroxylon_quindiuense	61	1.78533	Mainland	Neotropics
Ceroxylon_sasaimae	15	1.17609	Mainland	Neotropics
Ceroxylon_ventricosum	35	1.54407	Mainland	Neotropics
Ceroxylon_vogelianum	17	1.23045	Mainland	Neotropics
Chamaedorea_adscendens	2.5	0.39794	Mainland	Neotropics
Chamaedorea_allenii	2	0.30103	Mainland	Neotropics
Chamaedorea_alternans	6	0.778151	Mainland	Neotropics
Chamaedorea_amabilis	2	0.30103	Mainland	Neotropics
Chamaedorea_anemophila	4	0.60206	Mainland	Neotropics
Chamaedorea_angustisecta	4	0.60206	Mainland	Neotropics
Chamaedorea_arenbergiana	4	0.60206	Mainland	Neotropics
Chamaedorea_atrovirens	2	0.30103	Mainland	Neotropics
Chamaedorea_benziei	5	0.69897	Mainland	Neotropics
Chamaedorea_binderi	0.5	-0.30103	Mainland	Neotropics
Chamaedorea_brachypoda	2.5	0.39794	Mainland	Neotropics
Chamaedorea_carchensis	5	0.69897	Mainland	Neotropics
Chamaedorea_castillo_montii	0.5	-0.30103	Mainland	Neotropics
Chamaedorea_cataractarum	2	0.30103	Mainland	Neotropics
Chamaedorea_christinae	4	0.60206	Mainland	Neotropics
Chamaedorea_correae	1	0	Mainland	Neotropics
Chamaedorea_costaricana	8	0.90309	Mainland	Neotropics
Chamaedorea_crucensis	2	0.30103	Mainland	Neotropics
Chamaedorea_dammeriana	1	0	Mainland	Neotropics
Chamaedorea_deckeriana	2	0.30103	Mainland	Neotropics
Chamaedorea_deneversiana	2	0.30103	Mainland	Neotropics
Chamaedorea_elatior	20	1.30103	Mainland	Neotropics
Chamaedorea_elegans	2	0.30103	Mainland	Neotropics
Chamaedorea_ernesti_augusti	2	0.30103	Mainland	Neotropics
Chamaedorea_falcifera	6	0.778151	Mainland	Neotropics
Chamaedorea_foveata	2.5	0.39794	Mainland	Neotropics
Chamaedorea_fractiflexa	1	0	Mainland	Neotropics
Chamaedorea_fragrans	4	0.60206	Mainland	Neotropics
Chamaedorea_frondosa	0.7	-0.154902	Mainland	Neotropics
Chamaedorea_geonomiformis	2	0.30103	Mainland	Neotropics
Chamaedorea_glaucifolia	4	0.60206	Mainland	Neotropics
Chamaedorea_graminifolia	3	0.477121	Mainland	Neotropics
Chamaedorea_guntheriana	3	0.477121	Mainland	Neotropics
Chamaedorea_hodelii	2	0.30103	Mainland	Neotropics
Chamaedorea_hooperiana	4	0.60206	Mainland	Neotropics
Chamaedorea_ibarrae	0.3	-0.522879	Mainland	Neotropics
Chamaedorea_incrustata	6	0.778151	Mainland	Neotropics
Chamaedorea_keelerorum	4	0.60206	Mainland	Neotropics
Chamaedorea_klotzschiana	4	0.60206	Mainland	Neotropics
Chamaedorea_lehmannii	2	0.30103	Mainland	Neotropics
Chamaedorea_liebmannii	4	0.60206	Mainland	Neotropics
Chamaedorea_linearis	10	1	Mainland	Neotropics
Chamaedorea_lucidifrons	2	0.30103	Mainland	Neotropics
Chamaedorea_macrospadix	3	0.477121	Mainland	Neotropics
Chamaedorea_matae	3	0.477121	Mainland	Neotropics
Chamaedorea_metallica	3	0.477121	Mainland	Neotropics
Chamaedorea_microphylla	1	0	Mainland	Neotropics
Chamaedorea_microspadix	3	0.477121	Mainland	Neotropics
Chamaedorea_moliniana	3	0.477121	Mainland	Neotropics
Chamaedorea_nationsiana	2.5	0.39794	Mainland	Neotropics
Chamaedorea_neurochlamys	4.5	0.653213	Mainland	Neotropics
Chamaedorea_nubium	3	0.477121	Mainland	Neotropics
Chamaedorea_oblongata	3	0.477121	Mainland	Neotropics
Chamaedorea_oreophila	3	0.477121	Mainland	Neotropics
Chamaedorea_pachecoana	0.3	-0.522879	Mainland	Neotropics
Chamaedorea_palmeriana	1	0	Mainland	Neotropics
Chamaedorea_parvifolia	2	0.30103	Mainland	Neotropics
Chamaedorea_parvisecta	2	0.30103	Mainland	Neotropics
Chamaedorea_pauciflora	2	0.30103	Mainland	Neotropics
Chamaedorea_pedunculata	3	0.477121	Mainland	Neotropics
Chamaedorea_pinnatifrons	4.5	0.653213	Mainland	Neotropics
Chamaedorea_piscifolia	1.5	0.176091	Mainland	Neotropics
Chamaedorea_pittieri	2	0.30103	Mainland	Neotropics
Chamaedorea_plumosa	4	0.60206	Mainland	Neotropics
Chamaedorea_pochutlensis	5	0.69897	Mainland	Neotropics
Chamaedorea_ponderosa	4	0.60206	Mainland	Neotropics
Chamaedorea_pumila	0.5	-0.30103	Mainland	Neotropics
Chamaedorea_pygmaea	0.75	-0.124939	Mainland	Neotropics
Chamaedorea_queroana	1	0	Mainland	Neotropics
Chamaedorea_radicalis	4	0.60206	Mainland	Neotropics
Chamaedorea_recurvata	2.5	0.39794	Mainland	Neotropics
Chamaedorea_rhizomatosa	2.5	0.39794	Mainland	Neotropics
Chamaedorea_ricardoi	8	0.90309	Mainland	Neotropics
Chamaedorea_rigida	2	0.30103	Mainland	Neotropics
Chamaedorea_robertii	0.5	-0.30103	Mainland	Neotropics
Chamaedorea_rojasiana	1	0	Mainland	Neotropics
Chamaedorea_rossteniorum	0.5	-0.30103	Mainland	Neotropics
Chamaedorea_sartorii	4	0.60206	Mainland	Neotropics
Chamaedorea_scheryi	1.5	0.176091	Mainland	Neotropics
Chamaedorea_schiedeana	4	0.60206	Mainland	Neotropics
Chamaedorea_schippii	3	0.477121	Mainland	Neotropics
Chamaedorea_seifrizii	0.25	-0.60206	Mainland	Neotropics
Chamaedorea_serpens	1.5	0.176091	Mainland	Neotropics
Chamaedorea_simplex	1	0	Mainland	Neotropics
Chamaedorea_skutchii	2.5	0.39794	Mainland	Neotropics
Chamaedorea_smithii	2	0.30103	Mainland	Neotropics
Chamaedorea_stolonifera	2	0.30103	Mainland	Neotropics
Chamaedorea_stricta	1.5	0.176091	Mainland	Neotropics
Chamaedorea_subjectifolia	3.5	0.544068	Mainland	Neotropics
Chamaedorea_tenerrima	1.5	0.176091	Mainland	Neotropics
Chamaedorea_tepejilote	7	0.845098	Mainland	Neotropics
Chamaedorea_tuerckheimii	1	0	Mainland	Neotropics
Chamaedorea_undulatifolia	1	0	Mainland	Neotropics
Chamaedorea_verapazensis	2	0.30103	Mainland	Neotropics
Chamaedorea_verecunda	0.75	-0.124939	Mainland	Neotropics
Chamaedorea_volcanensis	1	0	Mainland	Neotropics
Chamaedorea_vulgata	2	0.30103	Mainland	Neotropics
Chamaedorea_warscewiczii	4	0.60206	Mainland	Neotropics
Chamaedorea_whitelockiana	2	0.30103	Mainland	Neotropics
Chamaedorea_woodsoniana	12	1.07918	Mainland	Neotropics
Chamaedorea_zamorae	3	0.477121	Mainland	Neotropics
Chambeyronia_lepidota	15	1.17609	Cont. Island	Australasia_IndoMalaya
Chambeyronia_macrocarpa	20	1.30103	Cont. Island	Australasia_IndoMalaya
Chelyocarpus_chuco	12	1.07918	Mainland	Neotropics
Chelyocarpus_dianeurus	15	1.17609	Mainland	Neotropics
Chelyocarpus_repens	1	0	Mainland	Neotropics
Chelyocarpus_ulei	8	0.90309	Mainland	Neotropics
Chuniophoenix_nana	2	0.30103	Mainland	Australasia_IndoMalaya
Clinosperma_bracteale	15	1.17609	Cont. Island	Australasia_IndoMalaya
Clinosperma_lanuginosa	6	0.778151	Cont. Island	Australasia_IndoMalaya
Clinosperma_macrocarpa	15	1.17609	Cont. Island	Australasia_IndoMalaya
Clinosperma_vaginata	5	0.69897	Cont. Island	Australasia_IndoMalaya
Clinostigma_collegarum	16	1.20412	Volcanic	Australasia_IndoMalaya
Clinostigma_exorrhizum	20	1.30103	Volcanic	Australasia_IndoMalaya
Clinostigma_gronophyllum	22	1.34242	Volcanic	Australasia_IndoMalaya
Clinostigma_haerestigma	9.5	0.977724	Volcanic	Australasia_IndoMalaya
Clinostigma_harlandii	15	1.17609	Volcanic	Australasia_IndoMalaya
Clinostigma_onchorhynchum	15	1.17609	Volcanic	Australasia_IndoMalaya
Clinostigma_ponapense	20	1.30103	Volcanic	Australasia_IndoMalaya
Clinostigma_samoense	25	1.39794	Volcanic	Australasia_IndoMalaya
Clinostigma_savoryanum	16	1.20412	Volcanic	Australasia_IndoMalaya
Clinostigma_warburgii	20	1.30103	Volcanic	Australasia_IndoMalaya
Coccothrinax_alexandri	30	1.47712	Cont. Island	Neotropics
Coccothrinax_argentea	15	1.17609	Cont. Island	Neotropics
Coccothrinax_bermudezii	3	0.477121	Cont. Island	Neotropics
Coccothrinax_borhidiana	7	0.845098	Cont. Island	Neotropics
Coccothrinax_boschiana	12	1.07918	Cont. Island	Neotropics
Coccothrinax_crinita	10	1	Cont. Island	Neotropics
Coccothrinax_ekmanii	15	1.17609	Cont. Island	Neotropics
Coccothrinax_fragrans	8	0.90309	Cont. Island	Neotropics
Coccothrinax_gracilis	10	1	Cont. Island	Neotropics
Coccothrinax_guantanamensis	1.5	0.176091	Cont. Island	Neotropics
Coccothrinax_gundlachii	10	1	Cont. Island	Neotropics
Coccothrinax_hioramii	12	1.07918	Cont. Island	Neotropics
Coccothrinax_inaguensis	6	0.778151	Cont. Island	Neotropics
Coccothrinax_jamaicensis	8	0.90309	Cont. Island	Neotropics
Coccothrinax_litoralis	12	1.07918	Cont. Island	Neotropics
Coccothrinax_miraguama	15	1.17609	Cont. Island	Neotropics
Coccothrinax_munizii	12	1.07918	Cont. Island	Neotropics
Coccothrinax_pauciramosa	15	1.17609	Cont. Island	Neotropics
Coccothrinax_proctorii	8	0.90309	Cont. Island	Neotropics
Coccothrinax_readii	6	0.778151	Mainland	Neotropics
Coccothrinax_salvatoris	8	0.90309	Cont. Island	Neotropics
Coccothrinax_scoparia	12	1.07918	Cont. Island	Neotropics
Coccothrinax_spissa	8	0.90309	Cont. Island	Neotropics
Coccothrinax_torrida	8	0.90309	Cont. Island	Neotropics
Coccothrinax_yuraguana	8	0.90309	Cont. Island	Neotropics
Colpothrinax_aphanopetala	20	1.30103	Mainland	Neotropics
Colpothrinax_cookii	20	1.30103	Mainland	Neotropics
Colpothrinax_wrightii	15	1.17609	Cont. Island	Neotropics
Copernicia_alba	30	1.47712	Mainland	Neotropics
Copernicia_baileyana	20	1.30103	Cont. Island	Neotropics
Copernicia_brittonorum	12	1.07918	Cont. Island	Neotropics
Copernicia_cowellii	2.5	0.39794	Cont. Island	Neotropics
Copernicia_curtissii	7	0.845098	Cont. Island	Neotropics
Copernicia_ekmanii	12	1.07918	Cont. Island	Neotropics
Copernicia_fallaensis	20	1.30103	Cont. Island	Neotropics
Copernicia_gigas	20	1.30103	Cont. Island	Neotropics
Copernicia_glabrescens	6	0.778151	Cont. Island	Neotropics
Copernicia_hospita	8	0.90309	Cont. Island	Neotropics
Copernicia_macroglossa	9.1	0.959041	Cont. Island	Neotropics
Copernicia_prunifera	15	1.17609	Mainland	Neotropics
Copernicia_rigida	15	1.17609	Cont. Island	Neotropics
Copernicia_yarey	8	0.90309	Cont. Island	Neotropics
Corypha_lecomtei	5	0.69897	Mainland	Australasia_IndoMalaya
Corypha_taliera	10	1	Mainland	Australasia_IndoMalaya
Cryosophila_cookii	14	1.14613	Mainland	Neotropics
Cryosophila_grayumii	5	0.69897	Mainland	Neotropics
Cryosophila_guagara	10	1	Mainland	Neotropics
Cryosophila_kalbreyeri	5	0.69897	Mainland	Neotropics
Cryosophila_macrocarpa	5	0.69897	Mainland	Neotropics
Cryosophila_nana	5	0.69897	Mainland	Neotropics
Cryosophila_stauracantha	10	1	Mainland	Neotropics
Cryosophila_warscewiczii	12	1.07918	Mainland	Neotropics
Cryosophila_williamsii	7	0.845098	Mainland	Neotropics
Cyphokentia_cerifera	20	1.30103	Cont. Island	Australasia_IndoMalaya
Cyphokentia_macrostachya	15	1.17609	Cont. Island	Australasia_IndoMalaya
Cyphophoenix_alba	10	1	Cont. Island	Australasia_IndoMalaya
Cyphophoenix_elegans	15	1.17609	Cont. Island	Australasia_IndoMalaya
Cyphophoenix_fulcita	13	1.11394	Cont. Island	Australasia_IndoMalaya
Cyphophoenix_nucele	15	1.17609	Cont. Island	Australasia_IndoMalaya
Cyphosperma_balansae	15	1.17609	Cont. Island	Australasia_IndoMalaya
Cyphosperma_tanga	5	0.69897	Volcanic	Australasia_IndoMalaya
Cyphosperma_trichospadix	7	0.845098	Volcanic	Australasia_IndoMalaya
Cyrtostachys_bakeri	25	1.39794	Cont. Island	Australasia_IndoMalaya
Cyrtostachys_barbata	25	1.39794	Cont. Island	Australasia_IndoMalaya
Cyrtostachys_elegans	20	1.30103	Cont. Island	Australasia_IndoMalaya
Cyrtostachys_excelsa	25	1.39794	Cont. Island	Australasia_IndoMalaya
Cyrtostachys_glauca	21.6	1.33445	Cont. Island	Australasia_IndoMalaya
Daemonorops_acamptostachys	2	0.30103	Cont. Island	Australasia_IndoMalaya
Daemonorops_acehensis	5	0.69897	Volcanic	Australasia_IndoMalaya
Daemonorops_angustifolia	50	1.69897	Mainland	Australasia_IndoMalaya
Daemonorops_asteracantha	10	1	Cont. Island	Australasia_IndoMalaya
Daemonorops_atra	15	1.17609	Cont. Island	Australasia_IndoMalaya
Daemonorops_aurea	20	1.30103	Volcanic	Australasia_IndoMalaya
Daemonorops_banggiensis	3	0.477121	Cont. Island	Australasia_IndoMalaya
Daemonorops_beguinii	50	1.69897	Volcanic	Australasia_IndoMalaya
Daemonorops_binnendijkii	25	1.39794	Volcanic	Australasia_IndoMalaya
Daemonorops_brevicaulis	0.5	-0.30103	Mainland	Australasia_IndoMalaya
Daemonorops_collarifera	7	0.845098	Cont. Island	Australasia_IndoMalaya
Daemonorops_cristata	10	1	Cont. Island	Australasia_IndoMalaya
Daemonorops_curranii	20	1.30103	Volcanic	Australasia_IndoMalaya
Daemonorops_depressiuscula	10	1	Volcanic	Australasia_IndoMalaya
Daemonorops_dransfieldii	6	0.778151	Volcanic	Australasia_IndoMalaya
Daemonorops_elongata	15	1.17609	Cont. Island	Australasia_IndoMalaya
Daemonorops_fissa	30	1.47712	Cont. Island	Australasia_IndoMalaya
Daemonorops_fissilis	10	1	Mainland	Australasia_IndoMalaya
Daemonorops_forbesii	6	0.778151	Volcanic	Australasia_IndoMalaya
Daemonorops_formicaria	20	1.30103	Cont. Island	Australasia_IndoMalaya
Daemonorops_geniculata	20	1.30103	Mainland	Australasia_IndoMalaya
Daemonorops_gracilipes	3	0.477121	Volcanic	Australasia_IndoMalaya
Daemonorops_grandis	20	1.30103	Mainland	Australasia_IndoMalaya
Daemonorops_ingens	1	0	Cont. Island	Australasia_IndoMalaya
Daemonorops_korthalsii	15	1.17609	Cont. Island	Australasia_IndoMalaya
Daemonorops_leptopus	20	1.30103	Mainland	Australasia_IndoMalaya
Daemonorops_loheriana	20	1.30103	Volcanic	Australasia_IndoMalaya
Daemonorops_longipes	5	0.69897	Volcanic	Australasia_IndoMalaya
Daemonorops_longispatha	22	1.34242	Cont. Island	Australasia_IndoMalaya
Daemonorops_longistipes	10	1	Cont. Island	Australasia_IndoMalaya
Daemonorops_macrophylla	20	1.30103	Mainland	Australasia_IndoMalaya
Daemonorops_maculata	5	0.69897	Cont. Island	Australasia_IndoMalaya
Daemonorops_manii	30	1.47712	Volcanic	Australasia_IndoMalaya
Daemonorops_micracantha	20	1.30103	Cont. Island	Australasia_IndoMalaya
Daemonorops_microstachys	1	0	Cont. Island	Australasia_IndoMalaya
Daemonorops_mollis	10	1	Volcanic	Australasia_IndoMalaya
Daemonorops_mollispina	8	0.90309	Mainland	Australasia_IndoMalaya
Daemonorops_monticola	5	0.69897	Mainland	Australasia_IndoMalaya
Daemonorops_nuichuaensis	5	0.69897	Mainland	Australasia_IndoMalaya
Daemonorops_oblata	10	1	Cont. Island	Australasia_IndoMalaya
Daemonorops_oblonga	12	1.07918	Volcanic	Australasia_IndoMalaya
Daemonorops_ochrolepis	15	1.17609	Volcanic	Australasia_IndoMalaya
Daemonorops_ocreata	12	1.07918	Mainland	Australasia_IndoMalaya
Daemonorops_oxycarpa	15	1.17609	Cont. Island	Australasia_IndoMalaya
Daemonorops_poilanei	20	1.30103	Mainland	Australasia_IndoMalaya
Daemonorops_polita	15	1.17609	Volcanic	Australasia_IndoMalaya
Daemonorops_rarispinosa	20	1.30103	Volcanic	Australasia_IndoMalaya
Daemonorops_rubra	10	1	Volcanic	Australasia_IndoMalaya
Daemonorops_ruptilis	10	1	Cont. Island	Australasia_IndoMalaya
Daemonorops_sekundurensis	2	0.30103	Volcanic	Australasia_IndoMalaya
Daemonorops_sepal	15	1.17609	Mainland	Australasia_IndoMalaya
Daemonorops_serpentina	0.2	-0.69897	Cont. Island	Australasia_IndoMalaya
Daemonorops_siberutensis	5	0.69897	Volcanic	Australasia_IndoMalaya
Daemonorops_singalana	10	1	Volcanic	Australasia_IndoMalaya
Daemonorops_sparsiflora	20	1.30103	Cont. Island	Australasia_IndoMalaya
Daemonorops_spectabilis	2	0.30103	Cont. Island	Australasia_IndoMalaya
Daemonorops_stenophylla	30	1.47712	Volcanic	Australasia_IndoMalaya
Daemonorops_trichroa	15	1.17609	Volcanic	Australasia_IndoMalaya
Daemonorops_unijuga	20	1.30103	Cont. Island	Australasia_IndoMalaya
Daemonorops_uschdraweitiana	10	1	Volcanic	Australasia_IndoMalaya
Daemonorops_wrightmyoensis	20	1.30103	Volcanic	Australasia_IndoMalaya
Desmoncus_chinantlensis	20	1.30103	Mainland	Neotropics
Desmoncus_cirrhifer	20	1.30103	Mainland	Neotropics
Desmoncus_costaricensis	6	0.778151	Mainland	Neotropics
Desmoncus_giganteus	50	1.69897	Mainland	Neotropics
Desmoncus_interjectus	6	0.778151	Mainland	Neotropics
Desmoncus_latisectus	4	0.60206	Mainland	Neotropics
Desmoncus_leptoclonos	10	1	Mainland	Neotropics
Desmoncus_madrensis	6.5	0.812913	Mainland	Neotropics
Desmoncus_mitis	10	1	Mainland	Neotropics
Desmoncus_moorei	32.5	1.51188	Mainland	Neotropics
Desmoncus_myriacanthos	9	0.954243	Mainland	Neotropics
Desmoncus_obovoideus	7	0.845098	Mainland	Neotropics
Desmoncus_orthacanthos	20	1.30103	Mainland	Neotropics
Desmoncus_parvulus	10	1	Mainland	Neotropics
Desmoncus_pumilus	5	0.69897	Mainland	Neotropics
Desmoncus_setosus	15	1.17609	Mainland	Neotropics
Desmoncus_stans	2.5	0.39794	Mainland	Neotropics
Desmoncus_vacivus	10	1	Mainland	Neotropics
Dictyocaryum_fuscum	22	1.34242	Mainland	Neotropics
Dictyocaryum_lamarckianum	25	1.39794	Mainland	Neotropics
Dictyocaryum_ptarianum	20	1.30103	Mainland	Neotropics
Dictyosperma_album	15	1.17609	Volcanic	Afrotropics
Dransfieldia_micrantha	10	1	Cont. Island	Australasia_IndoMalaya
Dypsis_acaulis	0.05	-1.30103	Cont. Island	Afrotropics
Dypsis_acuminum	6	0.778151	Cont. Island	Afrotropics
Dypsis_albofarinosa	5	0.69897	Cont. Island	Afrotropics
Dypsis_ambanjae	5	0.69897	Cont. Island	Afrotropics
Dypsis_ambilaensis	3	0.477121	Cont. Island	Afrotropics
Dypsis_ambositrae	7	0.845098	Cont. Island	Afrotropics
Dypsis_andapae	1.2	0.0791812	Cont. Island	Afrotropics
Dypsis_andilamenensis	20	1.30103	Cont. Island	Afrotropics
Dypsis_andrianatonga	9	0.954243	Cont. Island	Afrotropics
Dypsis_angusta	2	0.30103	Cont. Island	Afrotropics
Dypsis_angustifolia	1	0	Cont. Island	Afrotropics
Dypsis_anjae	3	0.477121	Cont. Island	Afrotropics
Dypsis_ankaizinensis	15	1.17609	Cont. Island	Afrotropics
Dypsis_ankirindro	5	0.69897	Cont. Island	Afrotropics
Dypsis_antanambensis	4	0.60206	Cont. Island	Afrotropics
Dypsis_arenarum	6	0.778151	Cont. Island	Afrotropics
Dypsis_baronii	8	0.90309	Cont. Island	Afrotropics
Dypsis_basilonga	5	0.69897	Cont. Island	Afrotropics
Dypsis_beentjei	0.04	-1.39794	Cont. Island	Afrotropics
Dypsis_bejofo	25	1.39794	Cont. Island	Afrotropics
Dypsis_bernieriana	1	0	Cont. Island	Afrotropics
Dypsis_betamponensis	4	0.60206	Cont. Island	Afrotropics
Dypsis_boiviniana	8	0.90309	Cont. Island	Afrotropics
Dypsis_bonsai	2	0.30103	Cont. Island	Afrotropics
Dypsis_bosseri	2.5	0.39794	Cont. Island	Afrotropics
Dypsis_brevicaulis	0.15	-0.823909	Cont. Island	Afrotropics
Dypsis_brittiana	3	0.477121	Cont. Island	Afrotropics
Dypsis_cabadae	10	1	Volcanic	Afrotropics
Dypsis_canaliculata	15	1.17609	Cont. Island	Afrotropics
Dypsis_canescens	8	0.90309	Cont. Island	Afrotropics
Dypsis_carlsmithii	6	0.778151	Cont. Island	Afrotropics
Dypsis_catatiana	1	0	Cont. Island	Afrotropics
Dypsis_caudata	3	0.477121	Cont. Island	Afrotropics
Dypsis_ceracea	15	1.17609	Cont. Island	Afrotropics
Dypsis_commersoniana	5	0.69897	Cont. Island	Afrotropics
Dypsis_concinna	2	0.30103	Cont. Island	Afrotropics
Dypsis_confusa	7	0.845098	Cont. Island	Afrotropics
Dypsis_cookei	2	0.30103	Cont. Island	Afrotropics
Dypsis_coriacea	2	0.30103	Cont. Island	Afrotropics
Dypsis_corniculata	6	0.778151	Cont. Island	Afrotropics
Dypsis_coursii	8	0.90309	Cont. Island	Afrotropics
Dypsis_crinita	15	1.17609	Cont. Island	Afrotropics
Dypsis_culminis	3	0.477121	Cont. Island	Afrotropics
Dypsis_curtisii	3.5	0.544068	Cont. Island	Afrotropics
Dypsis_decaryi	7	0.845098	Cont. Island	Afrotropics
Dypsis_decipiens	20	1.30103	Cont. Island	Afrotropics
Dypsis_delicatula	1.1	0.0413927	Cont. Island	Afrotropics
Dypsis_digitata	0.4	-0.39794	Cont. Island	Afrotropics
Dypsis_dracaenoides	4	0.60206	Cont. Island	Afrotropics
Dypsis_dransfieldii	8	0.90309	Cont. Island	Afrotropics
Dypsis_elegans	2	0.30103	Cont. Island	Afrotropics
Dypsis_eriostachys	1.5	0.176091	Cont. Island	Afrotropics
Dypsis_faneva	6	0.778151	Cont. Island	Afrotropics
Dypsis_fanjana	5	0.69897	Cont. Island	Afrotropics
Dypsis_fasciculata	6	0.778151	Cont. Island	Afrotropics
Dypsis_fibrosa	9	0.954243	Cont. Island	Afrotropics
Dypsis_forficifolia	4	0.60206	Cont. Island	Afrotropics
Dypsis_furcata	2	0.30103	Cont. Island	Afrotropics
Dypsis_gautieri	5	0.69897	Cont. Island	Afrotropics
Dypsis_glabrescens	2	0.30103	Cont. Island	Afrotropics
Dypsis_gronophyllum	4	0.60206	Cont. Island	Afrotropics
Dypsis_henrici	3	0.477121	Cont. Island	Afrotropics
Dypsis_heteromorpha	12	1.07918	Cont. Island	Afrotropics
Dypsis_heterophylla	2.5	0.39794	Cont. Island	Afrotropics
Dypsis_hiarakae	6	0.778151	Cont. Island	Afrotropics
Dypsis_hildebrandtii	2	0.30103	Cont. Island	Afrotropics
Dypsis_hovomantsina	15	1.17609	Cont. Island	Afrotropics
Dypsis_humbertii	3	0.477121	Cont. Island	Afrotropics
Dypsis_humblotiana	15	1.17609	Volcanic	Afrotropics
Dypsis_ifanadianae	24	1.38021	Cont. Island	Afrotropics
Dypsis_integra	2	0.30103	Cont. Island	Afrotropics
Dypsis_intermedia	10	1	Cont. Island	Afrotropics
Dypsis_interrupta	3	0.477121	Cont. Island	Afrotropics
Dypsis_jeremiei	2	0.30103	Cont. Island	Afrotropics
Dypsis_jumelleana	4	0.60206	Cont. Island	Afrotropics
Dypsis_laevis	3	0.477121	Cont. Island	Afrotropics
Dypsis_lanceolata	6	0.778151	Volcanic	Afrotropics
Dypsis_lantzeana	4	0.60206	Cont. Island	Afrotropics
Dypsis_lanuginosa	4	0.60206	Cont. Island	Afrotropics
Dypsis_lastelliana	15	1.17609	Cont. Island	Afrotropics
Dypsis_leptocheilos	10	1	Cont. Island	Afrotropics
Dypsis_ligulata	6	0.778151	Cont. Island	Afrotropics
Dypsis_linearis	7	0.845098	Cont. Island	Afrotropics
Dypsis_lokohoensis	3	0.477121	Cont. Island	Afrotropics
Dypsis_louvelii	1	0	Cont. Island	Afrotropics
Dypsis_lucens	0.6	-0.221849	Cont. Island	Afrotropics
Dypsis_lutea	3	0.477121	Cont. Island	Afrotropics
Dypsis_madagascariensis	18	1.25527	Cont. Island	Afrotropics
Dypsis_mahia	0.6	-0.221849	Cont. Island	Afrotropics
Dypsis_makirae	5	0.69897	Cont. Island	Afrotropics
Dypsis_malcomberi	25	1.39794	Cont. Island	Afrotropics
Dypsis_mananjarensis	25	1.39794	Cont. Island	Afrotropics
Dypsis_mangorensis	6	0.778151	Cont. Island	Afrotropics
Dypsis_marojejyi	6	0.778151	Cont. Island	Afrotropics
Dypsis_mcdonaldiana	5	0.69897	Cont. Island	Afrotropics
Dypsis_metallica	5	0.69897	Cont. Island	Afrotropics
Dypsis_minuta	0.5	-0.30103	Cont. Island	Afrotropics
Dypsis_mirabilis	2.5	0.39794	Cont. Island	Afrotropics
Dypsis_mocquerysiana	2	0.30103	Cont. Island	Afrotropics
Dypsis_monostachya	1	0	Cont. Island	Afrotropics
Dypsis_montana	1	0	Cont. Island	Afrotropics
Dypsis_moorei	1	0	Cont. Island	Afrotropics
Dypsis_nauseosa	15	1.17609	Cont. Island	Afrotropics
Dypsis_nodifera	10	1	Cont. Island	Afrotropics
Dypsis_nossibensis	10	1	Cont. Island	Afrotropics
Dypsis_occidentalis	2	0.30103	Cont. Island	Afrotropics
Dypsis_onilahensis	20	1.30103	Cont. Island	Afrotropics
Dypsis_oreophila	8	0.90309	Cont. Island	Afrotropics
Dypsis_oropedionis	20	1.30103	Cont. Island	Afrotropics
Dypsis_ovobontsira	10	1	Cont. Island	Afrotropics
Dypsis_pachyramea	0.5	-0.30103	Cont. Island	Afrotropics
Dypsis_paludosa	6	0.778151	Cont. Island	Afrotropics
Dypsis_perrieri	15	1.17609	Cont. Island	Afrotropics
Dypsis_pilulifera	30	1.47712	Cont. Island	Afrotropics
Dypsis_pinnatifrons	12	1.07918	Cont. Island	Afrotropics
Dypsis_poivreana	0.8	-0.09691	Cont. Island	Afrotropics
Dypsis_prestoniana	12	1.07918	Cont. Island	Afrotropics
Dypsis_procera	6	0.778151	Cont. Island	Afrotropics
Dypsis_procumbens	7	0.845098	Cont. Island	Afrotropics
Dypsis_psammophila	4	0.60206	Cont. Island	Afrotropics
Dypsis_pulchella	1	0	Cont. Island	Afrotropics
Dypsis_pumila	1	0	Cont. Island	Afrotropics
Dypsis_pusilla	2	0.30103	Cont. Island	Afrotropics
Dypsis_rakotonasoloi	2	0.30103	Cont. Island	Afrotropics
Dypsis_ramentacea	0.7	-0.154902	Cont. Island	Afrotropics
Dypsis_reflexa	3	0.477121	Cont. Island	Afrotropics
Dypsis_remotiflora	1	0	Cont. Island	Afrotropics
Dypsis_rivularis	5.5	0.740363	Cont. Island	Afrotropics
Dypsis_robusta	1.4	0.146128	Cont. Island	Afrotropics
Dypsis_sahanofensis	6	0.778151	Cont. Island	Afrotropics
Dypsis_saintelucei	6	0.778151	Cont. Island	Afrotropics
Dypsis_sancta	10	1	Cont. Island	Afrotropics
Dypsis_sanctaemariae	2.5	0.39794	Cont. Island	Afrotropics
Dypsis_scandens	10	1	Cont. Island	Afrotropics
Dypsis_schatzii	3	0.477121	Cont. Island	Afrotropics
Dypsis_scottiana	4	0.60206	Cont. Island	Afrotropics
Dypsis_serpentina	6	0.778151	Cont. Island	Afrotropics
Dypsis_simianensis	2	0.30103	Cont. Island	Afrotropics
Dypsis_singularis	6	0.778151	Cont. Island	Afrotropics
Dypsis_soanieranae	5	0.69897	Cont. Island	Afrotropics
Dypsis_spicata	1	0	Cont. Island	Afrotropics
Dypsis_tenuissima	0.5	-0.30103	Cont. Island	Afrotropics
Dypsis_thermarum	2	0.30103	Cont. Island	Afrotropics
Dypsis_thiryana	1	0	Cont. Island	Afrotropics
Dypsis_tokoravina	20	1.30103	Cont. Island	Afrotropics
Dypsis_trapezoidea	1.2	0.0791812	Cont. Island	Afrotropics
Dypsis_tsaravoasira	25	1.39794	Cont. Island	Afrotropics
Dypsis_turkii	1	0	Cont. Island	Afrotropics
Dypsis_utilis	17	1.23045	Cont. Island	Afrotropics
Dypsis_viridis	1.5	0.176091	Cont. Island	Afrotropics
Dypsis_vonitrandambo	1	0	Cont. Island	Afrotropics
Elaeis_oleifera	6	0.778151	Mainland	Neotropics
Eremospatha_barendii	30	1.47712	Mainland	Afrotropics
Eremospatha_cabrae	50	1.69897	Mainland	Afrotropics
Eremospatha_cuspidata	15	1.17609	Mainland	Afrotropics
Eremospatha_dransfieldii	50	1.69897	Mainland	Afrotropics
Eremospatha_haullevilleana	25	1.39794	Mainland	Afrotropics
Eremospatha_hookeri	30	1.47712	Mainland	Afrotropics
Eremospatha_laurentii	30	1.47712	Mainland	Afrotropics
Eremospatha_macrocarpa	75	1.87506	Mainland	Afrotropics
Eremospatha_quinquecostulata	15	1.17609	Mainland	Afrotropics
Eremospatha_tessmanniana	150	2.17609	Mainland	Afrotropics
Eremospatha_wendlandiana	60	1.77815	Mainland	Afrotropics
Eugeissona_insignis	1.8	0.255273	Cont. Island	Australasia_IndoMalaya
Eugeissona_minor	2	0.30103	Cont. Island	Australasia_IndoMalaya
Eugeissona_tristis	1.5	0.176091	Mainland	Australasia_IndoMalaya
Eugeissona_utilis	8	0.90309	Cont. Island	Australasia_IndoMalaya
Euterpe_catinga	20	1.30103	Mainland	Neotropics
Euterpe_edulis	12	1.07918	Mainland	Neotropics
Euterpe_longibracteata	20	1.30103	Mainland	Neotropics
Euterpe_luminosa	11	1.04139	Mainland	Neotropics
Gaussia_attenuata	15	1.17609	Cont. Island	Neotropics
Gaussia_gomez_pompae	14	1.14613	Mainland	Neotropics
Gaussia_maya	20	1.30103	Mainland	Neotropics
Gaussia_princeps	8	0.90309	Cont. Island	Neotropics
Gaussia_spirituana	7	0.845098	Cont. Island	Neotropics
Geonoma_aspidiifolia	3	0.477121	Mainland	Neotropics
Geonoma_baculifera	4	0.60206	Mainland	Neotropics
Geonoma_bernalii	1.5	0.176091	Mainland	Neotropics
Geonoma_braunii	2	0.30103	Mainland	Neotropics
Geonoma_brenesii	0.4	-0.39794	Mainland	Neotropics
Geonoma_brongniartii	1	0	Mainland	Neotropics
Geonoma_calyptrogynoidea	4	0.60206	Mainland	Neotropics
Geonoma_camana	2	0.30103	Mainland	Neotropics
Geonoma_chlamydostachys	2.5	0.39794	Mainland	Neotropics
Geonoma_chococola	3	0.477121	Mainland	Neotropics
Geonoma_concinna	3.5	0.544068	Mainland	Neotropics
Geonoma_concinnoidea	4	0.60206	Mainland	Neotropics
Geonoma_congesta	8	0.90309	Mainland	Neotropics
Geonoma_cuneata	3	0.477121	Mainland	Neotropics
Geonoma_deneversii	1.3	0.113943	Mainland	Neotropics
Geonoma_deversa	7	0.845098	Mainland	Neotropics
Geonoma_dindoensis	2	0.30103	Mainland	Neotropics
Geonoma_divisa	3.5	0.544068	Mainland	Neotropics
Geonoma_elegans	3	0.477121	Mainland	Neotropics
Geonoma_epetiolata	3	0.477121	Mainland	Neotropics
Geonoma_euspatha	3	0.477121	Mainland	Neotropics
Geonoma_ferruginea	5	0.69897	Mainland	Neotropics
Geonoma_fosteri	1.5	0.176091	Mainland	Neotropics
Geonoma_frontinensis	0.3	-0.522879	Mainland	Neotropics
Geonoma_galeanoae	2	0.30103	Mainland	Neotropics
Geonoma_gentryi	1	0	Mainland	Neotropics
Geonoma_hollinensis	2.2	0.342423	Mainland	Neotropics
Geonoma_hugonis	1.2	0.0791812	Mainland	Neotropics
Geonoma_interrupta	8	0.90309	Mainland	Neotropics
Geonoma_lanata	2	0.30103	Mainland	Neotropics
Geonoma_laxiflora	5	0.69897	Mainland	Neotropics
Geonoma_lehmannii	4	0.60206	Mainland	Neotropics
Geonoma_leptospadix	2	0.30103	Mainland	Neotropics
Geonoma_longipedunculata	1	0	Mainland	Neotropics
Geonoma_longivaginata	5	0.69897	Mainland	Neotropics
Geonoma_macrostachys	1	0	Mainland	Neotropics
Geonoma_maxima	9	0.954243	Mainland	Neotropics
Geonoma_monospatha	0.7	-0.154902	Mainland	Neotropics
Geonoma_mooreana	2.4	0.380211	Mainland	Neotropics
Geonoma_multisecta	2.3	0.361728	Mainland	Neotropics
Geonoma_occidentalis	3	0.477121	Mainland	Neotropics
Geonoma_oldemanii	2.5	0.39794	Mainland	Neotropics
Geonoma_oligoclona	2.5	0.39794	Mainland	Neotropics
Geonoma_operculata	1.5	0.176091	Mainland	Neotropics
Geonoma_orbignyana	4	0.60206	Mainland	Neotropics
Geonoma_paradoxa	0.3	-0.522879	Mainland	Neotropics
Geonoma_pauciflora	3	0.477121	Mainland	Neotropics
Geonoma_peruviana	1	0	Mainland	Neotropics
Geonoma_poeppigiana	4	0.60206	Mainland	Neotropics
Geonoma_pohliana	7.5	0.875061	Mainland	Neotropics
Geonoma_poiteauana	0.1	-1	Mainland	Neotropics
Geonoma_sanmartinensis	1.5	0.176091	Mainland	Neotropics
Geonoma_santanderensis	1.5	0.176091	Mainland	Neotropics
Geonoma_schizocarpa	2	0.30103	Mainland	Neotropics
Geonoma_schottiana	4	0.60206	Mainland	Neotropics
Geonoma_scoparia	3	0.477121	Mainland	Neotropics
Geonoma_simplicifrons	3	0.477121	Mainland	Neotropics
Geonoma_spinescens	2	0.30103	Mainland	Neotropics
Geonoma_stricta	5	0.69897	Mainland	Neotropics
Geonoma_talamancana	1.3	0.113943	Mainland	Neotropics
Geonoma_tenuissima	4	0.60206	Mainland	Neotropics
Geonoma_triandra	3	0.477121	Mainland	Neotropics
Geonoma_triglochin	8	0.90309	Mainland	Neotropics
Geonoma_trigona	3	0.477121	Mainland	Neotropics
Geonoma_umbraculiformis	2	0.30103	Mainland	Neotropics
Geonoma_venosa	2.5	0.39794	Mainland	Neotropics
Guihaia_argyrata	0.5	-0.30103	Mainland	Australasia_IndoMalaya
Guihaia_grossifibrosa	2.5	0.39794	Mainland	Australasia_IndoMalaya
Hedyscepe_canterburyana	15	1.17609	Volcanic	Australasia_IndoMalaya
Hemithrinax_compacta	15	1.17609	Cont. Island	Neotropics
Heterospathe_annectens	12	1.07918	Cont. Island	Australasia_IndoMalaya
Heterospathe_brevicaulis	0.5	-0.30103	Volcanic	Australasia_IndoMalaya
Heterospathe_cagayanensis	6.5	0.812913	Volcanic	Australasia_IndoMalaya
Heterospathe_califrons	1.5	0.176091	Volcanic	Australasia_IndoMalaya
Heterospathe_dransfieldii	4	0.60206	Volcanic	Australasia_IndoMalaya
Heterospathe_elegans	2.5	0.39794	Cont. Island	Australasia_IndoMalaya
Heterospathe_elmeri	8	0.90309	Volcanic	Australasia_IndoMalaya
Heterospathe_intermedia	7	0.845098	Volcanic	Australasia_IndoMalaya
Heterospathe_lepidota	4	0.60206	Cont. Island	Australasia_IndoMalaya
Heterospathe_longipes	3.6	0.556303	Volcanic	Australasia_IndoMalaya
Heterospathe_muelleriana	9.5	0.977724	Cont. Island	Australasia_IndoMalaya
Heterospathe_negrosensis	3	0.477121	Volcanic	Australasia_IndoMalaya
Heterospathe_philippinensis	5	0.69897	Volcanic	Australasia_IndoMalaya
Heterospathe_phillipsii	15	1.17609	Volcanic	Australasia_IndoMalaya
Heterospathe_pullenii	6	0.778151	Cont. Island	Australasia_IndoMalaya
Heterospathe_scitula	3	0.477121	Volcanic	Australasia_IndoMalaya
Heterospathe_sibuyanensis	10	1	Volcanic	Australasia_IndoMalaya
Heterospathe_trispatha	3	0.477121	Volcanic	Australasia_IndoMalaya
Heterospathe_woodfordiana	4	0.60206	Volcanic	Australasia_IndoMalaya
Howea_belmoreana	12	1.07918	Volcanic	Australasia_IndoMalaya
Howea_forsteriana	25	1.39794	Volcanic	Australasia_IndoMalaya/Neotropics
Hydriastele_aprica	5	0.69897	Cont. Island	Australasia_IndoMalaya
Hydriastele_beccariana	9	0.954243	Cont. Island	Australasia_IndoMalaya
Hydriastele_beguinii	15	1.17609	Volcanic	Australasia_IndoMalaya
Hydriastele_boumae	32	1.50515	Volcanic	Australasia_IndoMalaya
Hydriastele_brassii	15	1.17609	Cont. Island	Australasia_IndoMalaya
Hydriastele_chaunostachys	30	1.47712	Cont. Island	Australasia_IndoMalaya
Hydriastele_cylindrocarpa	27	1.43136	Volcanic	Australasia_IndoMalaya
Hydriastele_dransfieldii	10	1	Cont. Island	Australasia_IndoMalaya
Hydriastele_flabellata	5	0.69897	Cont. Island	Australasia_IndoMalaya
Hydriastele_gracilis	1.5	0.176091	Cont. Island	Australasia_IndoMalaya
Hydriastele_hombronii	20	1.30103	Volcanic	Australasia_IndoMalaya
Hydriastele_kasesa	6	0.778151	Volcanic	Australasia_IndoMalaya
Hydriastele_longispatha	24	1.38021	Cont. Island	Australasia_IndoMalaya
Hydriastele_macrospadix	40	1.60206	Volcanic	Australasia_IndoMalaya
Hydriastele_manusii	18	1.25527	Volcanic	Australasia_IndoMalaya
Hydriastele_microcarpa	8	0.90309	Volcanic	Australasia_IndoMalaya
Hydriastele_microspadix	16.2	1.20952	Cont. Island	Australasia_IndoMalaya
Hydriastele_moluccana	55	1.74036	Volcanic	Australasia_IndoMalaya
Hydriastele_montana	1.5	0.176091	Cont. Island	Australasia_IndoMalaya
Hydriastele_oxypetala	4.6	0.662758	Volcanic	Australasia_IndoMalaya
Hydriastele_pinangoides	15	1.17609	Cont. Island	Australasia_IndoMalaya
Hydriastele_ramsayi	30	1.47712	Mainland	Australasia_IndoMalaya
Hydriastele_rheophytica	6	0.778151	Cont. Island	Australasia_IndoMalaya
Hydriastele_rhopalocarpa	3	0.477121	Cont. Island	Australasia_IndoMalaya
Hydriastele_rostrata	10	1	Cont. Island	Australasia_IndoMalaya
Hydriastele_valida	20.5	1.31175	Cont. Island	Australasia_IndoMalaya
Hydriastele_variabilis	8	0.90309	Cont. Island	Australasia_IndoMalaya
Hydriastele_vitiensis	25	1.39794	Volcanic	Australasia_IndoMalaya
Hydriastele_wendlandiana	25	1.39794	Mainland	Australasia_IndoMalaya
Hyophorbe_amaricaulis	6	0.778151	Volcanic	Afrotropics
Hyophorbe_indica	8	0.90309	Volcanic	Afrotropics
Hyophorbe_lagenicaulis	7	0.845098	Volcanic	Afrotropics
Hyophorbe_vaughanii	10	1	Volcanic	Afrotropics
Hyophorbe_verschaffeltii	12	1.07918	Volcanic	Afrotropics
Hyospathe_elegans	8	0.90309	Mainland	Neotropics
Hyospathe_frontinensis	2.5	0.39794	Mainland	Neotropics
Hyospathe_macrorhachis	2	0.30103	Mainland	Neotropics
Hyphaene_compressa	20	1.30103	Mainland	Afrotropics
Hyphaene_guineensis	20	1.30103	Mainland	Afrotropics
Hyphaene_petersiana	20	1.30103	Mainland	Afrotropics
Iguanura_ambigua	2.6	0.414973	Cont. Island	Australasia_IndoMalaya
Iguanura_asli	2.5	0.39794	Mainland	Australasia_IndoMalaya
Iguanura_belumensis	4	0.60206	Mainland	Australasia_IndoMalaya
Iguanura_bicornis	3	0.477121	Mainland	Australasia_IndoMalaya
Iguanura_borneensis	1.5	0.176091	Cont. Island	Australasia_IndoMalaya
Iguanura_chaiana	3	0.477121	Cont. Island	Australasia_IndoMalaya
Iguanura_corniculata	1.3	0.113943	Mainland	Australasia_IndoMalaya
Iguanura_curvata	5	0.69897	Cont. Island	Australasia_IndoMalaya
Iguanura_divergens	3	0.477121	Mainland	Australasia_IndoMalaya
Iguanura_elegans	2	0.30103	Cont. Island	Australasia_IndoMalaya
Iguanura_geonomiformis	4	0.60206	Mainland	Australasia_IndoMalaya
Iguanura_humilis	1	0	Mainland	Australasia_IndoMalaya
Iguanura_macrostachya	2	0.30103	Cont. Island	Australasia_IndoMalaya
Iguanura_melinauensis	3.5	0.544068	Cont. Island	Australasia_IndoMalaya
Iguanura_minor	4	0.60206	Cont. Island	Australasia_IndoMalaya
Iguanura_mirabilis	3	0.477121	Mainland	Australasia_IndoMalaya
Iguanura_myochodoides	2	0.30103	Cont. Island	Australasia_IndoMalaya
Iguanura_palmuncula	3	0.477121	Cont. Island	Australasia_IndoMalaya
Iguanura_perdana	4.5	0.653213	Mainland	Australasia_IndoMalaya
Iguanura_piahensis	2	0.30103	Mainland	Australasia_IndoMalaya
Iguanura_polymorpha	4	0.60206	Mainland	Australasia_IndoMalaya
Iguanura_remotiflora	1.5	0.176091	Cont. Island	Australasia_IndoMalaya
Iguanura_sanderiana	1.5	0.176091	Cont. Island	Australasia_IndoMalaya
Iguanura_tenuis	1.5	0.176091	Mainland	Australasia_IndoMalaya
Iguanura_thalangensis	2	0.30103	Mainland	Australasia_IndoMalaya
Iriartea_deltoidea	30	1.47712	Mainland	Neotropics
Iriartella_setigera	12	1.07918	Mainland	Neotropics
Iriartella_stenocarpa	3	0.477121	Mainland	Neotropics
Itaya_amicorum	4	0.60206	Mainland	Neotropics
Johannesteijsmannia_perakensis	4	0.60206	Mainland	Australasia_IndoMalaya
Juania_australis	15	1.17609	Volcanic	Neotropics
Jubaea_chilensis	25	1.39794	Mainland	Neotropics
Jubaeopsis_caffra	6.5	0.812913	Mainland	Afrotropics
Kentiopsis_magnifica	25	1.39794	Cont. Island	Australasia_IndoMalaya
Kentiopsis_oliviformis	30	1.47712	Cont. Island	Australasia_IndoMalaya
Kentiopsis_piersoniorum	15	1.17609	Cont. Island	Australasia_IndoMalaya
Kentiopsis_pyriformis	18	1.25527	Cont. Island	Australasia_IndoMalaya
Kerriodoxa_elegans	7	0.845098	Mainland	Australasia_IndoMalaya
Korthalsia_angustifolia	50	1.69897	Cont. Island	Australasia_IndoMalaya
Korthalsia_bejaudii	10	1	Mainland	Australasia_IndoMalaya
Korthalsia_cheb	40	1.60206	Cont. Island	Australasia_IndoMalaya
Korthalsia_concolor	50	1.69897	Cont. Island	Australasia_IndoMalaya
Korthalsia_ferox	50	1.69897	Cont. Island	Australasia_IndoMalaya
Korthalsia_furcata	20	1.30103	Cont. Island	Australasia_IndoMalaya
Korthalsia_furtadoana	20	1.30103	Cont. Island	Australasia_IndoMalaya
Korthalsia_jala	60	1.77815	Cont. Island	Australasia_IndoMalaya
Korthalsia_lanceolata	60	1.77815	Mainland	Australasia_IndoMalaya
Korthalsia_merrillii	20	1.30103	Volcanic	Australasia_IndoMalaya
Korthalsia_rogersii	45	1.65321	Volcanic	Australasia_IndoMalaya
Korthalsia_scaphigeroides	5	0.69897	Volcanic	Australasia_IndoMalaya
Korthalsia_scortechinii	35	1.54407	Mainland	Australasia_IndoMalaya
Korthalsia_tenuissima	60	1.77815	Mainland	Australasia_IndoMalaya
Korthalsia_zippelii	25	1.39794	Cont. Island	Australasia_IndoMalaya
Laccospadix_australasicus	8	0.90309	Mainland	Australasia_IndoMalaya
Laccosperma_acutiflorum	70	1.8451	Mainland	Afrotropics
Laccosperma_laeve	20	1.30103	Mainland	Afrotropics
Laccosperma_robustum	45	1.65321	Mainland	Afrotropics
Laccosperma_secundiflorum	50	1.69897	Mainland	Afrotropics
Lanonia_acaulis	0.4	-0.39794	Mainland	Australasia_IndoMalaya
Lanonia_calciphila	2	0.30103	Mainland	Australasia_IndoMalaya
Lanonia_centralis	5	0.69897	Mainland	Australasia_IndoMalaya
Lanonia_dasyantha	1.5	0.176091	Mainland	Australasia_IndoMalaya
Lanonia_gracilis	1	0	Volcanic	Australasia_IndoMalaya
Lanonia_hainanensis	4	0.60206	Cont. Island	Australasia_IndoMalaya
Lanonia_hexasepala	2	0.30103	Mainland	Australasia_IndoMalaya
Lanonia_magalonii	1.5	0.176091	Mainland	Australasia_IndoMalaya
Latania_loddigesii	15	1.17609	Volcanic	Afrotropics
Latania_lontaroides	12	1.07918	Volcanic	Afrotropics
Latania_verschaffeltii	12	1.07918	Volcanic	Afrotropics
Lemurophoenix_halleuxii	20	1.30103	Cont. Island	Afrotropics
Leopoldinia_piassaba	10	1	Mainland	Neotropics
Leopoldinia_pulchra	7	0.845098	Mainland	Neotropics
Lepidocaryum_tenue	4	0.60206	Mainland	Neotropics
Lepidorrhachis_mooreana	2	0.30103	Volcanic	Australasia_IndoMalaya
Licuala_acuminata	1.8	0.255273	Cont. Island	Australasia_IndoMalaya
Licuala_acutifida	2	0.30103	Mainland	Australasia_IndoMalaya
Licuala_adscendens	2.5	0.39794	Volcanic	Australasia_IndoMalaya
Licuala_ahlidurii	0.5	-0.30103	Cont. Island	Australasia_IndoMalaya
Licuala_angustiloba	1.5	0.176091	Cont. Island	Australasia_IndoMalaya
Licuala_atrovirens	1.5	0.176091	Cont. Island	Australasia_IndoMalaya
Licuala_atroviridis	0.3	-0.522879	Mainland	Australasia_IndoMalaya
Licuala_averyanovii	2	0.30103	Mainland	Australasia_IndoMalaya
Licuala_bachmaensis	1.5	0.176091	Mainland	Australasia_IndoMalaya
Licuala_bacularia	2	0.30103	Cont. Island	Australasia_IndoMalaya
Licuala_beccariana	3	0.477121	Cont. Island	Australasia_IndoMalaya
Licuala_bellatula	1.5	0.176091	Cont. Island	Australasia_IndoMalaya
Licuala_bidentata	2	0.30103	Cont. Island	Australasia_IndoMalaya
Licuala_bidoupensis	2.5	0.39794	Mainland	Australasia_IndoMalaya
Licuala_bifida	2	0.30103	Cont. Island	Australasia_IndoMalaya
Licuala_bintulensis	1.5	0.176091	Cont. Island	Australasia_IndoMalaya
Licuala_borneensis	1	0	Cont. Island	Australasia_IndoMalaya
Licuala_bracteata	4	0.60206	Mainland	Australasia_IndoMalaya
Licuala_brevicalyx	7	0.845098	Cont. Island	Australasia_IndoMalaya
Licuala_burretii	1.8	0.255273	Cont. Island	Australasia_IndoMalaya
Licuala_cabalionii	5	0.69897	Volcanic	Australasia_IndoMalaya
Licuala_cameronensis	0.7	-0.154902	Mainland	Australasia_IndoMalaya
Licuala_campestris	3	0.477121	Cont. Island	Australasia_IndoMalaya
Licuala_cattienensis	2	0.30103	Mainland	Australasia_IndoMalaya
Licuala_concinna	3	0.477121	Cont. Island	Australasia_IndoMalaya
Licuala_cordata	0.7	-0.154902	Cont. Island	Australasia_IndoMalaya
Licuala_corneri	4	0.60206	Mainland	Australasia_IndoMalaya
Licuala_crassiflora	7	0.845098	Cont. Island	Australasia_IndoMalaya
Licuala_dakrongensis	4	0.60206	Mainland	Australasia_IndoMalaya
Licuala_densiflora	0.3	-0.522879	Cont. Island	Australasia_IndoMalaya
Licuala_distans	8	0.90309	Mainland	Australasia_IndoMalaya
Licuala_elliptica	1	0	Cont. Island	Australasia_IndoMalaya
Licuala_ferruginea	2	0.30103	Mainland	Australasia_IndoMalaya
Licuala_ferruginoides	0.6	-0.221849	Volcanic	Australasia_IndoMalaya
Licuala_flammula	2	0.30103	Cont. Island	Australasia_IndoMalaya
Licuala_fractiflexa	0.5	-0.30103	Mainland	Australasia_IndoMalaya
Licuala_graminifolia	1	0	Cont. Island	Australasia_IndoMalaya
Licuala_grandiflora	1.5	0.176091	Cont. Island	Australasia_IndoMalaya
Licuala_hallieriana	0.5	-0.30103	Cont. Island	Australasia_IndoMalaya
Licuala_insignis	8	0.90309	Cont. Island	Australasia_IndoMalaya
Licuala_intermedia	1	0	Cont. Island	Australasia_IndoMalaya
Licuala_kingiana	1	0	Mainland	Australasia_IndoMalaya
Licuala_kuchingensis	1.5	0.176091	Cont. Island	Australasia_IndoMalaya
Licuala_kunstleri	1.5	0.176091	Mainland	Australasia_IndoMalaya
Licuala_leprosa	1.5	0.176091	Cont. Island	Australasia_IndoMalaya
Licuala_leucocarpa	2	0.30103	Cont. Island	Australasia_IndoMalaya
Licuala_linearis	3.6	0.556303	Cont. Island	Australasia_IndoMalaya
Licuala_longicalycata	3	0.477121	Mainland	Australasia_IndoMalaya
Licuala_longiflora	3	0.477121	Mainland	Australasia_IndoMalaya
Licuala_longispadix	4	0.60206	Cont. Island	Australasia_IndoMalaya
Licuala_magna	20	1.30103	Cont. Island	Australasia_IndoMalaya
Licuala_malajana	3	0.477121	Mainland	Australasia_IndoMalaya
Licuala_manglaensis	1	0	Mainland	Australasia_IndoMalaya
Licuala_mattanensis	1	0	Cont. Island	Australasia_IndoMalaya
Licuala_merguensis	3	0.477121	Mainland	Australasia_IndoMalaya
Licuala_micholitzii	2	0.30103	Cont. Island	Australasia_IndoMalaya
Licuala_mirabilis	5	0.69897	Mainland	Australasia_IndoMalaya
Licuala_miriensis	1.5	0.176091	Cont. Island	Australasia_IndoMalaya
Licuala_modesta	3	0.477121	Mainland	Australasia_IndoMalaya
Licuala_montana	4	0.60206	Cont. Island	Australasia_IndoMalaya
Licuala_moszkowskiana	19	1.27875	Cont. Island	Australasia_IndoMalaya
Licuala_mustapana	1.5	0.176091	Mainland	Australasia_IndoMalaya
Licuala_olivifera	0.8	-0.09691	Cont. Island	Australasia_IndoMalaya
Licuala_pahangensis	2	0.30103	Mainland	Australasia_IndoMalaya
Licuala_palas	0.5	-0.30103	Mainland	Australasia_IndoMalaya
Licuala_parviflora	2	0.30103	Cont. Island	Australasia_IndoMalaya
Licuala_patens	3	0.477121	Mainland	Australasia_IndoMalaya
Licuala_paucisecta	1	0	Cont. Island	Australasia_IndoMalaya
Licuala_penduliflora	1.5	0.176091	Cont. Island	Australasia_IndoMalaya
Licuala_petiolulata	2	0.30103	Cont. Island	Australasia_IndoMalaya
Licuala_pitta	2.5	0.39794	Mainland	Australasia_IndoMalaya
Licuala_platydactyla	4	0.60206	Cont. Island	Australasia_IndoMalaya
Licuala_polyschista	3.7	0.568202	Cont. Island	Australasia_IndoMalaya
Licuala_poonsakii	6	0.778151	Mainland	Australasia_IndoMalaya
Licuala_pseudovalida	2	0.30103	Cont. Island	Australasia_IndoMalaya
Licuala_pumila	1	0	Volcanic	Australasia_IndoMalaya
Licuala_radula	0.7	-0.154902	Mainland	Australasia_IndoMalaya
Licuala_ramsayi	25	1.39794	Mainland	Australasia_IndoMalaya
Licuala_ridleyana	3	0.477121	Mainland	Australasia_IndoMalaya
Licuala_robinsoniana	5	0.69897	Mainland	Australasia_IndoMalaya
Licuala_rumphii	4	0.60206	Volcanic	Australasia_IndoMalaya
Licuala_sallehana	1.5	0.176091	Mainland	Australasia_IndoMalaya
Licuala_sarawakensis	1.5	0.176091	Cont. Island	Australasia_IndoMalaya
Licuala_scortechinii	1.5	0.176091	Mainland	Australasia_IndoMalaya
Licuala_spicata	1	0	Cont. Island	Australasia_IndoMalaya
Licuala_tanycola	3	0.477121	Cont. Island	Australasia_IndoMalaya
Licuala_taynguyensis	3	0.477121	Mainland	Australasia_IndoMalaya
Licuala_telifera	2	0.30103	Cont. Island	Australasia_IndoMalaya
Licuala_terengganuensis	2	0.30103	Mainland	Australasia_IndoMalaya
Licuala_tiomanensis	6	0.778151	Mainland	Australasia_IndoMalaya
Linospadix_albertisianus	1.1	0.0413927	Cont. Island	Australasia_IndoMalaya
Linospadix_apetiolatus	5	0.69897	Mainland	Australasia_IndoMalaya
Linospadix_caninus	2	0.30103	Cont. Island	Australasia_IndoMalaya
Linospadix_microcaryus	3	0.477121	Mainland	Australasia_IndoMalaya
Linospadix_minor	5	0.69897	Mainland	Australasia_IndoMalaya
Linospadix_monostachyos	6	0.778151	Mainland	Australasia_IndoMalaya
Linospadix_palmerianus	3	0.477121	Mainland	Australasia_IndoMalaya
Livistona_alfredii	15	1.17609	Mainland	Australasia_IndoMalaya
Livistona_australis	25	1.39794	Mainland	Australasia_IndoMalaya
Livistona_carinensis	20	1.30103	Mainland	Afrotropics
Livistona_concinna	30	1.47712	Mainland	Australasia_IndoMalaya
Livistona_decora	18	1.25527	Mainland	Australasia_IndoMalaya
Livistona_drudei	28	1.44716	Mainland	Australasia_IndoMalaya
Livistona_eastonii	12	1.07918	Mainland	Australasia_IndoMalaya
Livistona_endauensis	15	1.17609	Mainland	Australasia_IndoMalaya
Livistona_exigua	5	0.69897	Cont. Island	Australasia_IndoMalaya
Livistona_fulva	13	1.11394	Mainland	Australasia_IndoMalaya
Livistona_halongensis	18	1.25527	Mainland	Australasia_IndoMalaya
Livistona_humilis	7	0.845098	Mainland	Australasia_IndoMalaya
Livistona_inermis	10	1	Mainland	Australasia_IndoMalaya
[truncated: 460 more rows]

## Sheet: pGLS_Fruit_Global
Palm fruit data for pGLS global n=1,475
[truncated: 1,476 more rows]

[truncated: 3 more sheets: Australasia_IndoMalaya_data, Afrotropics_data, Neotropics_data]
