# Supplementary material for: Higher evolutionary rates in life-history traits in insular than in mainland palms
Source: Sci Rep. 2020 Dec 3;10:21125. doi: 10.1038/s41598-020-78267-5 (PMC7713303; doi:10.1038/s41598-020-78267-5)
Supplement: Supplementary file 3 — Supplementary Information 3. [file 41598_2020_78267_MOESM3_ESM.xlsx]

## Sheet: Dypsidinae
Subfamily	Tribe	Subtribe	Species	MSTEMHEIGHT (m)	LOG10	FRUITDIAM (m)	LOG10	Biog. Realm	Volcanic	Continental Island	Mainland
Arecoideae	Areceae	Dypsidinae	Dypsis_acaulis	0.05	-1.30103	0.006	-2.22185	Afrotropics	0	1	0
Arecoideae	Areceae	Dypsidinae	Dypsis_acuminum	6	0.778151	0.007	-2.1549	Afrotropics	0	1	0
Arecoideae	Areceae	Dypsidinae	Dypsis_albofarinosa	5	0.69897	0.015	-1.82391	Afrotropics	0	1	0
Arecoideae	Areceae	Dypsidinae	Dypsis_ambanjae	5	0.69897	0.011	-1.95861	Afrotropics	0	1	0
Arecoideae	Areceae	Dypsidinae	Dypsis_ambilaensis	3	0.477121	0.05	-1.30103	Afrotropics	0	1	0
Arecoideae	Areceae	Dypsidinae	Dypsis_ambositrae	7	0.845098	0.011	-1.95861	Afrotropics	0	1	0
Arecoideae	Areceae	Dypsidinae	Dypsis_andapae	1.2	0.0791812	0.08	-1.09691	Afrotropics	0	1	0
Arecoideae	Areceae	Dypsidinae	Dypsis_andilamenensis	20	1.30103	NA	NA	Afrotropics	0	1	0
Arecoideae	Areceae	Dypsidinae	Dypsis_andrianatonga	9	0.954243	0.015	-1.82391	Afrotropics	0	1	0
Arecoideae	Areceae	Dypsidinae	Dypsis_angusta	2	0.30103	NA	NA	Afrotropics	0	1	0
Arecoideae	Areceae	Dypsidinae	Dypsis_angustifolia	1	0	NA	NA	Afrotropics	0	1	0
Arecoideae	Areceae	Dypsidinae	Dypsis_anjae	3	0.477121	0.0022	-2.65758	Afrotropics	0	1	0
Arecoideae	Areceae	Dypsidinae	Dypsis_ankaizinensis	15	1.17609	0.012	-1.92082	Afrotropics	0	1	0
Arecoideae	Areceae	Dypsidinae	Dypsis_ankirindro	5	0.69897	NA	NA	Afrotropics	0	1	0
Arecoideae	Areceae	Dypsidinae	Dypsis_antanambensis	4	0.60206	0.018	-1.74473	Afrotropics	0	1	0
Arecoideae	Areceae	Dypsidinae	Dypsis_aquatilis	0	NA	NA	NA	Afrotropics	0	1	0
Arecoideae	Areceae	Dypsidinae	Dypsis_arenarum	6	0.778151	0.009	-2.04576	Afrotropics	0	1	0
Arecoideae	Areceae	Dypsidinae	Dypsis_baronii	8	0.90309	0.016	-1.79588	Afrotropics	0	1	0
Arecoideae	Areceae	Dypsidinae	Dypsis_basilonga	5	0.69897	0.01	-2	Afrotropics	0	1	0
Arecoideae	Areceae	Dypsidinae	Dypsis_beentjei	0.04	-1.39794	0.01	-2	Afrotropics	0	1	0
Arecoideae	Areceae	Dypsidinae	Dypsis_bejofo	25	1.39794	0.021	-1.67778	Afrotropics	0	1	0
Arecoideae	Areceae	Dypsidinae	Dypsis_bernieriana	1	0	0.05	-1.30103	Afrotropics	0	1	0
Arecoideae	Areceae	Dypsidinae	Dypsis_betamponensis	4	0.60206	NA	NA	Afrotropics	0	1	0
Arecoideae	Areceae	Dypsidinae	Dypsis_betsimisarakae	NA	NA	0.005	-2.30103	Afrotropics	0	1	0
Arecoideae	Areceae	Dypsidinae	Dypsis_boiviniana	8	0.90309	NA	NA	Afrotropics	0	1	0
Arecoideae	Areceae	Dypsidinae	Dypsis_bonsai	2	0.30103	NA	NA	Afrotropics	0	1	0
Arecoideae	Areceae	Dypsidinae	Dypsis_bosseri	2.5	0.39794	NA	NA	Afrotropics	0	1	0
Arecoideae	Areceae	Dypsidinae	Dypsis_brevicaulis	0.15	-0.823909	NA	NA	Afrotropics	0	1	0
Arecoideae	Areceae	Dypsidinae	Dypsis_brittiana	3	0.477121	NA	NA	Afrotropics	0	1	0
Arecoideae	Areceae	Dypsidinae	Dypsis_cabadae	10	1	0.006	-2.22185	Afrotropics	1	0	0
Arecoideae	Areceae	Dypsidinae	Dypsis_canaliculata	15	1.17609	0.021	-1.67778	Afrotropics	0	1	0
Arecoideae	Areceae	Dypsidinae	Dypsis_canescens	8	0.90309	NA	NA	Afrotropics	0	1	0
Arecoideae	Areceae	Dypsidinae	Dypsis_carlsmithii	6	0.778151	0.009	-2.04576	Afrotropics	0	1	0
Arecoideae	Areceae	Dypsidinae	Dypsis_catatiana	1	0	0.01	-2	Afrotropics	0	1	0
Arecoideae	Areceae	Dypsidinae	Dypsis_caudata	3	0.477121	0.005	-2.30103	Afrotropics	0	1	0
Arecoideae	Areceae	Dypsidinae	Dypsis_ceracea	15	1.17609	0.013	-1.88606	Afrotropics	0	1	0
Arecoideae	Areceae	Dypsidinae	Dypsis_commersoniana	5	0.69897	NA	NA	Afrotropics	0	1	0
Arecoideae	Areceae	Dypsidinae	Dypsis_concinna	2	0.30103	0.007	-2.1549	Afrotropics	0	1	0
Arecoideae	Areceae	Dypsidinae	Dypsis_confusa	7	0.845098	0.005	-2.30103	Afrotropics	0	1	0
Arecoideae	Areceae	Dypsidinae	Dypsis_cookei	2	0.30103	NA	NA	Afrotropics	0	1	0
Arecoideae	Areceae	Dypsidinae	Dypsis_coriacea	2	0.30103	0.006	-2.22185	Afrotropics	0	1	0
Arecoideae	Areceae	Dypsidinae	Dypsis_corniculata	6	0.778151	0.006	-2.22185	Afrotropics	0	1	0
Arecoideae	Areceae	Dypsidinae	Dypsis_coursii	8	0.90309	0.025	-1.60206	Afrotropics	0	1	0
Arecoideae	Areceae	Dypsidinae	Dypsis_crinita	15	1.17609	0.018	-1.74473	Afrotropics	0	1	0
Arecoideae	Areceae	Dypsidinae	Dypsis_culminis	3	0.477121	NA	NA	Afrotropics	0	1	0
Arecoideae	Areceae	Dypsidinae	Dypsis_curtisii	3.5	0.544068	NA	NA	Afrotropics	0	1	0
Arecoideae	Areceae	Dypsidinae	Dypsis_decaryi	7	0.845098	0.019	-1.72125	Afrotropics	0	1	0
Arecoideae	Areceae	Dypsidinae	Dypsis_decipiens	20	1.30103	0.022	-1.65758	Afrotropics	0	1	0
Arecoideae	Areceae	Dypsidinae	Dypsis_delicatula	1.1	0.0413927	NA	NA	Afrotropics	0	1	0
Arecoideae	Areceae	Dypsidinae	Dypsis_digitata	0.4	-0.39794	0.008	-2.09691	Afrotropics	0	1	0
Arecoideae	Areceae	Dypsidinae	Dypsis_dracaenoides	4	0.60206	NA	NA	Afrotropics	0	1	0
Arecoideae	Areceae	Dypsidinae	Dypsis_dransfieldii	8	0.90309	0.014	-1.85387	Afrotropics	0	1	0
Arecoideae	Areceae	Dypsidinae	Dypsis_elegans	2	0.30103	NA	NA	Afrotropics	0	1	0
Arecoideae	Areceae	Dypsidinae	Dypsis_eriostachys	1.5	0.176091	0.006	-2.22185	Afrotropics	0	1	0
Arecoideae	Areceae	Dypsidinae	Dypsis_faneva	6	0.778151	NA	NA	Afrotropics	0	1	0
Arecoideae	Areceae	Dypsidinae	Dypsis_fanjana	5	0.69897	NA	NA	Afrotropics	0	1	0
Arecoideae	Areceae	Dypsidinae	Dypsis_fasciculata	6	0.778151	0.008	-2.09691	Afrotropics	0	1	0
Arecoideae	Areceae	Dypsidinae	Dypsis_fibrosa	9	0.954243	0.025	-1.60206	Afrotropics	0	1	0
Arecoideae	Areceae	Dypsidinae	Dypsis_forficifolia	4	0.60206	0.025	-1.60206	Afrotropics	0	1	0
Arecoideae	Areceae	Dypsidinae	Dypsis_furcata	2	0.30103	NA	NA	Afrotropics	0	1	0
Arecoideae	Areceae	Dypsidinae	Dypsis_gautieri	5	0.69897	NA	NA	Afrotropics	0	1	0
Arecoideae	Areceae	Dypsidinae	Dypsis_glabrescens	2	0.30103	0.011	-1.95861	Afrotropics	0	1	0
Arecoideae	Areceae	Dypsidinae	Dypsis_gronophyllum	4	0.60206	NA	NA	Afrotropics	0	1	0
Arecoideae	Areceae	Dypsidinae	Dypsis_henrici	3	0.477121	NA	NA	Afrotropics	0	1	0
Arecoideae	Areceae	Dypsidinae	Dypsis_heteromorpha	12	1.07918	0.022	-1.65758	Afrotropics	0	1	0
Arecoideae	Areceae	Dypsidinae	Dypsis_heterophylla	2.5	0.39794	0.005	-2.30103	Afrotropics	0	1	0
Arecoideae	Areceae	Dypsidinae	Dypsis_hiarakae	6	0.778151	0.005	-2.30103	Afrotropics	0	1	0
Arecoideae	Areceae	Dypsidinae	Dypsis_hildebrandtii	2	0.30103	0.006	-2.22185	Afrotropics	0	1	0
Arecoideae	Areceae	Dypsidinae	Dypsis_hovomantsina	15	1.17609	NA	NA	Afrotropics	0	1	0
Arecoideae	Areceae	Dypsidinae	Dypsis_humbertii	3	0.477121	NA	NA	Afrotropics	0	1	0
Arecoideae	Areceae	Dypsidinae	Dypsis_humblotiana	15	1.17609	NA	NA	Afrotropics	1	0	0
Arecoideae	Areceae	Dypsidinae	Dypsis_humilis	0	NA	0.0003	-3.52288	Afrotropics	0	1	0
Arecoideae	Areceae	Dypsidinae	Dypsis_ifanadianae	24	1.38021	0.01	-2	Afrotropics	0	1	0
Arecoideae	Areceae	Dypsidinae	Dypsis_integra	2	0.30103	NA	NA	Afrotropics	0	1	0
Arecoideae	Areceae	Dypsidinae	Dypsis_intermedia	10	1	NA	NA	Afrotropics	0	1	0
Arecoideae	Areceae	Dypsidinae	Dypsis_interrupta	3	0.477121	NA	NA	Afrotropics	0	1	0
Arecoideae	Areceae	Dypsidinae	Dypsis_jeremiei	2	0.30103	0.005	-2.30103	Afrotropics	0	1	0
Arecoideae	Areceae	Dypsidinae	Dypsis_jumelleana	4	0.60206	0.012	-1.92082	Afrotropics	0	1	0
Arecoideae	Areceae	Dypsidinae	Dypsis_laevis	3	0.477121	0.003	-2.52288	Afrotropics	0	1	0
Arecoideae	Areceae	Dypsidinae	Dypsis_lanceolata	6	0.778151	0.01	-2	Afrotropics	1	0	0
Arecoideae	Areceae	Dypsidinae	Dypsis_lantzeana	4	0.60206	0.007	-2.1549	Afrotropics	0	1	0
Arecoideae	Areceae	Dypsidinae	Dypsis_lanuginosa	4	0.60206	NA	NA	Afrotropics	0	1	0
Arecoideae	Areceae	Dypsidinae	Dypsis_lastelliana	15	1.17609	0.017	-1.76955	Afrotropics	0	1	0
Arecoideae	Areceae	Dypsidinae	Dypsis_leptocheilos	10	1	0.012	-1.92082	Afrotropics	0	1	0
Arecoideae	Areceae	Dypsidinae	Dypsis_ligulata	6	0.778151	0.009	-2.04576	Afrotropics	0	1	0
Arecoideae	Areceae	Dypsidinae	Dypsis_linearis	7	0.845098	0.006	-2.22185	Afrotropics	0	1	0
Arecoideae	Areceae	Dypsidinae	Dypsis_lokohoensis	3	0.477121	NA	NA	Afrotropics	0	1	0
Arecoideae	Areceae	Dypsidinae	Dypsis_louvelii	1	0	0.008	-2.09691	Afrotropics	0	1	0
Arecoideae	Areceae	Dypsidinae	Dypsis_lucens	0.6	-0.221849	NA	NA	Afrotropics	0	1	0
Arecoideae	Areceae	Dypsidinae	Dypsis_lutea	3	0.477121	NA	NA	Afrotropics	0	1	0
Arecoideae	Areceae	Dypsidinae	Dypsis_lutescens	7	0.845098	0.01	-2	Afrotropics	1	1	0
Arecoideae	Areceae	Dypsidinae	Dypsis_madagascariensis	18	1.25527	0.01	-2	Afrotropics	0	1	0
Arecoideae	Areceae	Dypsidinae	Dypsis_mahia	0.6	-0.221849	NA	NA	Afrotropics	0	1	0
Arecoideae	Areceae	Dypsidinae	Dypsis_makirae	5	0.69897	0.004	-2.39794	Afrotropics	0	1	0
Arecoideae	Areceae	Dypsidinae	Dypsis_malcomberi	25	1.39794	0.007	-2.1549	Afrotropics	0	1	0
Arecoideae	Areceae	Dypsidinae	Dypsis_mananjarensis	25	1.39794	0.006	-2.22185	Afrotropics	0	1	0
Arecoideae	Areceae	Dypsidinae	Dypsis_mangorensis	6	0.778151	NA	NA	Afrotropics	0	1	0
Arecoideae	Areceae	Dypsidinae	Dypsis_marojejyi	6	0.778151	0.018	-1.74473	Afrotropics	0	1	0
Arecoideae	Areceae	Dypsidinae	Dypsis_mcdonaldiana	5	0.69897	0.004	-2.39794	Afrotropics	0	1	0
Arecoideae	Areceae	Dypsidinae	Dypsis_metallica	5	0.69897	NA	NA	Afrotropics	0	1	0
Arecoideae	Areceae	Dypsidinae	Dypsis_minuta	0.5	-0.30103	0.003	-2.52288	Afrotropics	0	1	0
Arecoideae	Areceae	Dypsidinae	Dypsis_mirabilis	2.5	0.39794	0.007	-2.1549	Afrotropics	0	1	0
Arecoideae	Areceae	Dypsidinae	Dypsis_mocquerysiana	2	0.30103	0.006	-2.22185	Afrotropics	0	1	0
Arecoideae	Areceae	Dypsidinae	Dypsis_monostachya	1	0	NA	NA	Afrotropics	0	1	0
Arecoideae	Areceae	Dypsidinae	Dypsis_montana	1	0	NA	NA	Afrotropics	0	1	0
Arecoideae	Areceae	Dypsidinae	Dypsis_moorei	1	0	0.022	-1.65758	Afrotropics	0	1	0
Arecoideae	Areceae	Dypsidinae	Dypsis_nauseosa	15	1.17609	NA	NA	Afrotropics	0	1	0
Arecoideae	Areceae	Dypsidinae	Dypsis_nodifera	10	1	0.008	-2.09691	Afrotropics	0	1	0
Arecoideae	Areceae	Dypsidinae	Dypsis_nossibensis	10	1	0.013	-1.88606	Afrotropics	0	1	0
Arecoideae	Areceae	Dypsidinae	Dypsis_occidentalis	2	0.30103	0.005	-2.30103	Afrotropics	0	1	0
Arecoideae	Areceae	Dypsidinae	Dypsis_onilahensis	20	1.30103	0.015	-1.82391	Afrotropics	0	1	0
Arecoideae	Areceae	Dypsidinae	Dypsis_oreophila	8	0.90309	0.008	-2.09691	Afrotropics	0	1	0
Arecoideae	Areceae	Dypsidinae	Dypsis_oropedionis	20	1.30103	0.008	-2.09691	Afrotropics	0	1	0
Arecoideae	Areceae	Dypsidinae	Dypsis_ovobontsira	10	1	0.015	-1.82391	Afrotropics	0	1	0
Arecoideae	Areceae	Dypsidinae	Dypsis_pachyramea	0.5	-0.30103	0.007	-2.1549	Afrotropics	0	1	0
Arecoideae	Areceae	Dypsidinae	Dypsis_paludosa	6	0.778151	0.009	-2.04576	Afrotropics	0	1	0
Arecoideae	Areceae	Dypsidinae	Dypsis_pembana	18	1.25527	0.007	-2.1549	Afrotropics	0	1	1
Arecoideae	Areceae	Dypsidinae	Dypsis_perrieri	15	1.17609	0.016	-1.79588	Afrotropics	0	1	0
Arecoideae	Areceae	Dypsidinae	Dypsis_pervillei	NA	NA	NA	NA	Afrotropics	0	1	0
Arecoideae	Areceae	Dypsidinae	Dypsis_pilulifera	30	1.47712	0.007	-2.1549	Afrotropics	0	1	0
Arecoideae	Areceae	Dypsidinae	Dypsis_pinnatifrons	12	1.07918	0.007	-2.1549	Afrotropics	0	1	0
Arecoideae	Areceae	Dypsidinae	Dypsis_plumosa	NA	NA	NA	NA	Afrotropics	0	1	0
Arecoideae	Areceae	Dypsidinae	Dypsis_plurisecta	NA	NA	NA	NA	Afrotropics	0	1	0
Arecoideae	Areceae	Dypsidinae	Dypsis_poivreana	0.8	-0.09691	NA	NA	Afrotropics	0	1	0
Arecoideae	Areceae	Dypsidinae	Dypsis_prestoniana	12	1.07918	0.008	-2.09691	Afrotropics	0	1	0
Arecoideae	Areceae	Dypsidinae	Dypsis_procera	6	0.778151	NA	NA	Afrotropics	0	1	0
Arecoideae	Areceae	Dypsidinae	Dypsis_procumbens	7	0.845098	0.006	-2.22185	Afrotropics	0	1	0
Arecoideae	Areceae	Dypsidinae	Dypsis_psammophila	4	0.60206	0.006	-2.22185	Afrotropics	0	1	0
Arecoideae	Areceae	Dypsidinae	Dypsis_pulchella	1	0	NA	NA	Afrotropics	0	1	0
Arecoideae	Areceae	Dypsidinae	Dypsis_pumila	1	0	0.02	-1.69897	Afrotropics	0	1	0
Arecoideae	Areceae	Dypsidinae	Dypsis_pusilla	2	0.30103	0.015	-1.82391	Afrotropics	0	1	0
Arecoideae	Areceae	Dypsidinae	Dypsis_rakotonasoloi	2	0.30103	NA	NA	Afrotropics	0	1	0
Arecoideae	Areceae	Dypsidinae	Dypsis_ramentacea	0.7	-0.154902	0.008	-2.09691	Afrotropics	0	1	0
Arecoideae	Areceae	Dypsidinae	Dypsis_reflexa	3	0.477121	NA	NA	Afrotropics	0	1	0
Arecoideae	Areceae	Dypsidinae	Dypsis_remotiflora	1	0	0.004	-2.39794	Afrotropics	0	1	0
Arecoideae	Areceae	Dypsidinae	Dypsis_rivularis	5.5	0.740363	0.007	-2.1549	Afrotropics	0	1	0
Arecoideae	Areceae	Dypsidinae	Dypsis_robusta	1.4	0.146128	0.012	-1.92082	Afrotropics	0	1	0
Arecoideae	Areceae	Dypsidinae	Dypsis_sahanofensis	6	0.778151	NA	NA	Afrotropics	0	1	0
Arecoideae	Areceae	Dypsidinae	Dypsis_saintelucei	6	0.778151	NA	NA	Afrotropics	0	1	0
Arecoideae	Areceae	Dypsidinae	Dypsis_sancta	10	1	NA	NA	Afrotropics	0	1	0
Arecoideae	Areceae	Dypsidinae	Dypsis_sanctaemariae	2.5	0.39794	NA	NA	Afrotropics	0	1	0
Arecoideae	Areceae	Dypsidinae	Dypsis_scandens	10	1	0.005	-2.30103	Afrotropics	0	1	0
Arecoideae	Areceae	Dypsidinae	Dypsis_schatzii	3	0.477121	0.006	-2.22185	Afrotropics	0	1	0
Arecoideae	Areceae	Dypsidinae	Dypsis_scottiana	4	0.60206	0.007	-2.1549	Afrotropics	0	1	0
Arecoideae	Areceae	Dypsidinae	Dypsis_serpentina	6	0.778151	0.01	-2	Afrotropics	0	1	0
Arecoideae	Areceae	Dypsidinae	Dypsis_simianensis	2	0.30103	NA	NA	Afrotropics	0	1	0
Arecoideae	Areceae	Dypsidinae	Dypsis_singularis	6	0.778151	NA	NA	Afrotropics	0	1	0
Arecoideae	Areceae	Dypsidinae	Dypsis_soanieranae	5	0.69897	NA	NA	Afrotropics	0	1	0
Arecoideae	Areceae	Dypsidinae	Dypsis_spicata	1	0	0.007	-2.1549	Afrotropics	0	1	0
Arecoideae	Areceae	Dypsidinae	Dypsis_tanalensis	NA	NA	0.007	-2.1549	Afrotropics	0	1	0
Arecoideae	Areceae	Dypsidinae	Dypsis_tenuissima	0.5	-0.30103	0.006	-2.22185	Afrotropics	0	1	0
Arecoideae	Areceae	Dypsidinae	Dypsis_thermarum	2	0.30103	0.004	-2.39794	Afrotropics	0	1	0
Arecoideae	Areceae	Dypsidinae	Dypsis_thiryana	1	0	0.005	-2.30103	Afrotropics	0	1	0
Arecoideae	Areceae	Dypsidinae	Dypsis_thouarsiana	NA	NA	NA	NA	Afrotropics	0	1	0
Arecoideae	Areceae	Dypsidinae	Dypsis_tokoravina	20	1.30103	0.013	-1.88606	Afrotropics	0	1	0
Arecoideae	Areceae	Dypsidinae	Dypsis_trapezoidea	1.2	0.0791812	0.006	-2.22185	Afrotropics	0	1	0
Arecoideae	Areceae	Dypsidinae	Dypsis_tsaratananensis	NA	NA	0.011	-1.95861	Afrotropics	0	1	0
Arecoideae	Areceae	Dypsidinae	Dypsis_tsaravoasira	25	1.39794	0.006	-2.22185	Afrotropics	0	1	0
Arecoideae	Areceae	Dypsidinae	Dypsis_turkii	1	0	0.008	-2.09691	Afrotropics	0	1	0
Arecoideae	Areceae	Dypsidinae	Dypsis_utilis	17	1.23045	0.02	-1.69897	Afrotropics	0	1	0
Arecoideae	Areceae	Dypsidinae	Dypsis_viridis	1.5	0.176091	0.005	-2.30103	Afrotropics	0	1	0
Arecoideae	Areceae	Dypsidinae	Dypsis_vonitrandambo	1	0	0.005	-2.30103	Afrotropics	0	1	0
Arecoideae	Areceae	Dypsidinae	Lemurophoenix_halleuxii	20	1.30103	0.05	-1.30103	Afrotropics	0	1	0
Arecoideae	Areceae	Dypsidinae	Marojejya_darianii	15	1.17609	0.022	-1.65758	Afrotropics	0	1	0
Arecoideae	Areceae	Dypsidinae	Marojejya_insignis	8	0.90309	0.018	-1.74473	Afrotropics	0	1	0
Arecoideae	Areceae	Dypsidinae	Masoala_kona	9	0.954243	0.014	-1.85387	Afrotropics	0	1	0
Arecoideae	Areceae	Dypsidinae	Masoala_madagascariensis	10	1	0.019	-1.72125	Afrotropics	0	1	0

## Sheet: Iriarteeae
Subfamily	Tribe	Species	MSTEMHEIGHT (m)	LOG10	FRUITDIAM (m)	LOG10	Biog. Realm	Volcanic	Continental Island	Mainland
Arecoideae	Iriarteeae	Dictyocaryum_fuscum	22	0.2	0.03	-1.52288	Neotropics	0	0	1
Arecoideae	Iriarteeae	Dictyocaryum_lamarckianum	25	0.4	0.03	-1.52288	Neotropics	0	0	1
Arecoideae	Iriarteeae	Dictyocaryum_ptarianum	20	0.2	0.035	-1.45593	Neotropics	0	0	1
Arecoideae	Iriarteeae	Iriartea_deltoidea	30	0.3	0.028	-1.55284	Neotropics	0	0	1
Arecoideae	Iriarteeae	Iriartella_setigera	12	0.04	0.007	-2.1549	Neotropics	0	0	1
Arecoideae	Iriarteeae	Iriartella_stenocarpa	3	0.02	0.028	-1.55284	Neotropics	0	0	1
Arecoideae	Iriarteeae	Socratea_exorrhiza	20	0.18	0.02	-1.69897	Neotropics	0	0	1
Arecoideae	Iriarteeae	Socratea_hecatonandra	20	0.3	0.025	-1.60206	Neotropics	0	0	1
Arecoideae	Iriarteeae	Socratea_montana	NA	NA	0.024	-1.61979	Neotropics	0	0	1
Arecoideae	Iriarteeae	Socratea_rostrata	25	0.13	0.025	-1.60206	Neotropics	0	0	1
Arecoideae	Iriarteeae	Socratea_salazarii	16	0.12	0.035	-1.45593	Neotropics	0	0	1
Arecoideae	Iriarteeae	Wettinia_aequalis	10	0.12	0.02	-1.69897	Neotropics	0	0	1
Arecoideae	Iriarteeae	Wettinia_aequatorialis	8	0.07	0.018	-1.74473	Neotropics	0	0	1
Arecoideae	Iriarteeae	Wettinia_anomala	15	0.15	0.017	-1.76955	Neotropics	0	0	1
Arecoideae	Iriarteeae	Wettinia_augusta	12	0.12	0.03	-1.52288	Neotropics	0	0	1
Arecoideae	Iriarteeae	Wettinia_castanea	7	0.2	0.025	-1.60206	Neotropics	0	0	1
Arecoideae	Iriarteeae	Wettinia_disticha	17	0.17	0.025	-1.60206	Neotropics	0	0	1
Arecoideae	Iriarteeae	Wettinia_drudei	7	0.17	0.01	-2	Neotropics	0	0	1
Arecoideae	Iriarteeae	Wettinia_fascicularis	20	0.35	0.05	-1.30103	Neotropics	0	0	1
Arecoideae	Iriarteeae	Wettinia_hirsuta	12	0.18	0.025	-1.60206	Neotropics	0	0	1
Arecoideae	Iriarteeae	Wettinia_kalbreyeri	20	0.11	0.024	-1.61979	Neotropics	0	0	1
Arecoideae	Iriarteeae	Wettinia_lanata	9	0.2	0.03	-1.52288	Neotropics	0	0	1
Arecoideae	Iriarteeae	Wettinia_longipetala	6	0.13	0.02	-1.69897	Neotropics	0	0	1
Arecoideae	Iriarteeae	Wettinia_maynensis	19	0.15	0.02	-1.69897	Neotropics	0	0	1
Arecoideae	Iriarteeae	Wettinia_microcarpa	12	0.12	0.02	-1.69897	Neotropics	0	0	1
Arecoideae	Iriarteeae	Wettinia_minima	6	0.03	0.016	-1.79588	Neotropics	0	0	1
Arecoideae	Iriarteeae	Wettinia_oxycarpa	15	0.15	0.03	-1.52288	Neotropics	0	0	1
Arecoideae	Iriarteeae	Wettinia_panamensis	16	0.1	NA	NA	Neotropics	0	0	1
Arecoideae	Iriarteeae	Wettinia_praemorsa	15	0.15	0.022	-1.65758	Neotropics	0	0	1
Arecoideae	Iriarteeae	Wettinia_quinaria	15	0.2	0.025	-1.60206	Neotropics	0	0	1
Arecoideae	Iriarteeae	Wettinia_radiata	9	0.1	0.02	-1.69897	Neotropics	0	0	1
Arecoideae	Iriarteeae	Wettinia_verruculosa	10	0.18	0.15	-0.823909	Neotropics	0	0	1

## Sheet: Ptychospermatinae
Subfamily	Tribe	Subtribe	Species	HEIGHT (m)	LOG10	FRUITDIAM (m)	LOG10	Biog. Realm	Volcanic	Continental Island	Mainland
Arecoideae	Areceae	Ptychospermatinae	Adonidia_maturbongsii	NA	NA	0.016	-1.79588	Australasia_IndoMalaya	0	1	0
Arecoideae	Areceae	Ptychospermatinae	Adonidia_merrillii	7	0.845098	NA	NA	Australasia_IndoMalaya/Neotropics	1	1	0
Arecoideae	Areceae	Ptychospermatinae	Balaka_diffusa	NA	NA	0.17	-0.769551	Australasia_IndoMalaya	1	0	0
Arecoideae	Areceae	Ptychospermatinae	Balaka_longirostris	7	0.845098	NA	NA	Australasia_IndoMalaya	1	0	0
Arecoideae	Areceae	Ptychospermatinae	Balaka_macrocarpa	4	0.60206	0.015	-1.82391	Australasia_IndoMalaya	1	0	0
Arecoideae	Areceae	Ptychospermatinae	Balaka_microcarpa	10	1	0.008	-2.09691	Australasia_IndoMalaya	1	0	0
Arecoideae	Areceae	Ptychospermatinae	Balaka_pauciflora	1	0	NA	NA	Australasia_IndoMalaya	1	0	0
Arecoideae	Areceae	Ptychospermatinae	Balaka_samoensis	NA	NA	NA	NA	Australasia_IndoMalaya	1	0	0
Arecoideae	Areceae	Ptychospermatinae	Balaka_seemannii	7	0.845098	NA	NA	Australasia_IndoMalaya	1	0	0
Arecoideae	Areceae	Ptychospermatinae	Balaka_streptostachys	7	0.845098	NA	NA	Australasia_IndoMalaya	1	0	0
Arecoideae	Areceae	Ptychospermatinae	Balaka_tahitensis	NA	NA	NA	NA	Australasia_IndoMalaya	1	0	0
Arecoideae	Areceae	Ptychospermatinae	Brassiophoenix_drymophloeoides	10.2	1.0086	NA	NA	Australasia_IndoMalaya	0	1	0
Arecoideae	Areceae	Ptychospermatinae	Brassiophoenix_schumannii	10	1	0.019	-1.72125	Australasia_IndoMalaya	0	1	0
Arecoideae	Areceae	Ptychospermatinae	Carpentaria_acuminata	30	1.47712	0.012	-1.92082	Australasia_IndoMalaya	0	0	1
Arecoideae	Areceae	Ptychospermatinae	Drymophloeus_litigiosus	5	0.69897	NA	NA	Australasia_IndoMalaya	1	1	0
Arecoideae	Areceae	Ptychospermatinae	Drymophloeus_oliviformis	4	0.60206	NA	NA	Australasia_IndoMalaya	1	1	0
Arecoideae	Areceae	Ptychospermatinae	Drymophloeus_whitmeeanus	NA	NA	NA	NA	Australasia_IndoMalaya	1	0	0
Arecoideae	Areceae	Ptychospermatinae	Normanbya_normanbyi	30	1.47712	0.03	-1.52288	Australasia_IndoMalaya	0	0	1
Arecoideae	Areceae	Ptychospermatinae	Ponapea_hentyi	NA	NA	NA	NA	Australasia_IndoMalaya	1	0	0
Arecoideae	Areceae	Ptychospermatinae	Ponapea_hosinoi	15	1.17609	0.019	-1.72125	Australasia_IndoMalaya	1	0	0
Arecoideae	Areceae	Ptychospermatinae	Ponapea_ledermanniana	15	1.17609	0.017	-1.76955	Australasia_IndoMalaya	1	0	0
Arecoideae	Areceae	Ptychospermatinae	Ponapea_palauensis	NA	NA	0.012	-1.92082	Australasia_IndoMalaya	1	0	0
Arecoideae	Areceae	Ptychospermatinae	Ptychococcus_lepidotus	11.5	1.0607	0.0337	-1.47237	Australasia_IndoMalaya	0	1	0
Arecoideae	Areceae	Ptychospermatinae	Ptychococcus_paradoxus	26	1.41497	NA	NA	Australasia_IndoMalaya	1	1	0
Arecoideae	Areceae	Ptychospermatinae	Ptychosperma_ambiguum	5	0.69897	0.013	-1.88606	Australasia_IndoMalaya	0	1	0
Arecoideae	Areceae	Ptychospermatinae	Ptychosperma_buabe	5	0.69897	0.008	-2.09691	Australasia_IndoMalaya	0	1	0
Arecoideae	Areceae	Ptychospermatinae	Ptychosperma_burretianum	8	0.90309	0.01	-2	Australasia_IndoMalaya	0	1	0
Arecoideae	Areceae	Ptychospermatinae	Ptychosperma_caryotoides	9	0.954243	0.013	-1.88606	Australasia_IndoMalaya	0	1	0
Arecoideae	Areceae	Ptychospermatinae	Ptychosperma_cuneatum	5	0.69897	0.008	-2.09691	Australasia_IndoMalaya	0	1	0
Arecoideae	Areceae	Ptychospermatinae	Ptychosperma_elegans	12	1.07918	0.01	-2	Australasia_IndoMalaya/Neotropics	1	1	1
Arecoideae	Areceae	Ptychospermatinae	Ptychosperma_furcatum	5	0.69897	0.007	-2.1549	Australasia_IndoMalaya	0	1	0
Arecoideae	Areceae	Ptychospermatinae	Ptychosperma_gracile	12	1.07918	0.009	-2.04576	Australasia_IndoMalaya	1	0	0
Arecoideae	Areceae	Ptychospermatinae	Ptychosperma_halmaherense	NA	NA	NA	NA	Australasia_IndoMalaya	1	0	0
Arecoideae	Areceae	Ptychospermatinae	Ptychosperma_hartmannii	NA	NA	NA	NA	Australasia_IndoMalaya	0	1	0
Arecoideae	Areceae	Ptychospermatinae	Ptychosperma_lauterbachii	14	1.14613	0.009	-2.04576	Australasia_IndoMalaya	0	1	0
Arecoideae	Areceae	Ptychospermatinae	Ptychosperma_lineare	15	1.17609	0.008	-2.09691	Australasia_IndoMalaya	0	1	0
Arecoideae	Areceae	Ptychospermatinae	Ptychosperma_macarthurii	10	1	0.008	-2.09691	Australasia_IndoMalaya/Neotropics	1	1	1
Arecoideae	Areceae	Ptychospermatinae	Ptychosperma_macrocerum	NA	NA	NA	NA	Australasia_IndoMalaya	0	1	0
Arecoideae	Areceae	Ptychospermatinae	Ptychosperma_mambare	6	0.778151	0.01	-2	Australasia_IndoMalaya	0	1	0
Arecoideae	Areceae	Ptychospermatinae	Ptychosperma_microcarpum	9	0.954243	0.009	-2.04576	Australasia_IndoMalaya	0	1	0
Arecoideae	Areceae	Ptychospermatinae	Ptychosperma_mooreanum	8	0.90309	0.008	-2.09691	Australasia_IndoMalaya	0	1	0
Arecoideae	Areceae	Ptychospermatinae	Ptychosperma_nicolai	8	0.90309	NA	NA	Australasia_IndoMalaya	0	1	0
Arecoideae	Areceae	Ptychospermatinae	Ptychosperma_praemorsum	4	0.60206	NA	NA	Australasia_IndoMalaya	0	1	0
Arecoideae	Areceae	Ptychospermatinae	Ptychosperma_propinquum	8	0.90309	0.015	-1.82391	Australasia_IndoMalaya	1	1	0
Arecoideae	Areceae	Ptychospermatinae	Ptychosperma_pullenii	6	0.778151	0.008	-2.09691	Australasia_IndoMalaya	0	1	0
Arecoideae	Areceae	Ptychospermatinae	Ptychosperma_ramosissimum	8	0.90309	0.008	-2.09691	Australasia_IndoMalaya	0	1	0
Arecoideae	Areceae	Ptychospermatinae	Ptychosperma_rosselense	9	0.954243	0.009	-2.04576	Australasia_IndoMalaya	0	1	0
Arecoideae	Areceae	Ptychospermatinae	Ptychosperma_salomonense	12	1.07918	0.013	-1.88606	Australasia_IndoMalaya	1	1	0
Arecoideae	Areceae	Ptychospermatinae	Ptychosperma_sanderianum	4	0.60206	0.009	-2.04576	Australasia_IndoMalaya	0	1	0
Arecoideae	Areceae	Ptychospermatinae	Ptychosperma_schefferi	7	0.845098	0.006	-2.22185	Australasia_IndoMalaya	0	1	0
Arecoideae	Areceae	Ptychospermatinae	Ptychosperma_streimannii	4	0.60206	0.011	-1.95861	Australasia_IndoMalaya	0	1	0
Arecoideae	Areceae	Ptychospermatinae	Ptychosperma_tagulense	2.5	0.39794	0.01	-2	Australasia_IndoMalaya	0	1	0
Arecoideae	Areceae	Ptychospermatinae	Ptychosperma_vestitum	3	0.477121	0.008	-2.09691	Australasia_IndoMalaya	0	1	0
Arecoideae	Areceae	Ptychospermatinae	Ptychosperma_waitianum	5	0.69897	0.007	-2.1549	Australasia_IndoMalaya	0	1	0
Arecoideae	Areceae	Ptychospermatinae	Solfia_samoensis	12	1.07918	NA	NA	Australasia_IndoMalaya	1	0	0
Arecoideae	Areceae	Ptychospermatinae	Veitchia_arecina	25	1.39794	0.03	-1.52288	Australasia_IndoMalaya	1	0	0
Arecoideae	Areceae	Ptychospermatinae	Veitchia_filifera	15	1.17609	NA	NA	Australasia_IndoMalaya	1	0	0
Arecoideae	Areceae	Ptychospermatinae	Veitchia_joannis	35	1.54407	0.03	-1.52288	Australasia_IndoMalaya	1	0	0
Arecoideae	Areceae	Ptychospermatinae	Veitchia_lepidota	NA	NA	NA	NA	Australasia_IndoMalaya	1	0	0
Arecoideae	Areceae	Ptychospermatinae	Veitchia_metiti	NA	NA	0.02	-1.69897	Australasia_IndoMalaya	1	0	0
Arecoideae	Areceae	Ptychospermatinae	Veitchia_pachyclada	NA	NA	NA	NA	Australasia_IndoMalaya	1	0	0
Arecoideae	Areceae	Ptychospermatinae	Veitchia_simulans	15	1.17609	0.013	-1.88606	Australasia_IndoMalaya	1	0	0
Arecoideae	Areceae	Ptychospermatinae	Veitchia_spiralis	15	1.17609	0.03	-1.52288	Australasia_IndoMalaya	1	0	0
Arecoideae	Areceae	Ptychospermatinae	Veitchia_subdisticha	NA	NA	NA	NA	Australasia_IndoMalaya	1	0	0
Arecoideae	Areceae	Ptychospermatinae	Veitchia_vitiensis	20	1.30103	0.007	-2.1549	Australasia_IndoMalaya	1	0	0
Arecoideae	Areceae	Ptychospermatinae	Veitchia_winin	20	1.30103	0.01	-2	Australasia_IndoMalaya	1	0	0
Arecoideae	Areceae	Ptychospermatinae	Wodyetia_bifurcata	15	1.17609	0.037	-1.4318	Australasia_IndoMalaya	0	0	1

## Sheet: Dypsis
Species	MSTEMHEIGHT (m)	LOG10	FRUITDIAM (m)	LOG10	Biog. Realm	Volcanic	Island Continental	Mainland
Dypsis_acaulis	0.05	-1.30103	0.006	-2.22185	Afrotropics	0	1	0
Dypsis_acuminum	6	0.778151	0.007	-2.1549	Afrotropics	0	1	0
Dypsis_albofarinosa	5	0.69897	0.015	-1.82391	Afrotropics	0	1	0
Dypsis_ambanjae	5	0.69897	0.011	-1.95861	Afrotropics	0	1	0
Dypsis_ambilaensis	3	0.477121	0.05	-1.30103	Afrotropics	0	1	0
Dypsis_ambositrae	7	0.845098	0.011	-1.95861	Afrotropics	0	1	0
Dypsis_andapae	1.2	0.0791812	0.08	-1.09691	Afrotropics	0	1	0
Dypsis_andilamenensis	20	1.30103	NA	NA	Afrotropics	0	1	0
Dypsis_andrianatonga	9	0.954243	0.015	-1.82391	Afrotropics	0	1	0
Dypsis_angusta	2	0.30103	NA	NA	Afrotropics	0	1	0
Dypsis_angustifolia	1	0	NA	NA	Afrotropics	0	1	0
Dypsis_anjae	3	0.477121	0.0022	-2.65758	Afrotropics	0	1	0
Dypsis_ankaizinensis	15	1.17609	0.012	-1.92082	Afrotropics	0	1	0
Dypsis_ankirindro	5	0.69897	NA	NA	Afrotropics	0	1	0
Dypsis_antanambensis	4	0.60206	0.018	-1.74473	Afrotropics	0	1	0
Dypsis_aquatilis	0		NA	NA	Afrotropics	0	1	0
Dypsis_arenarum	6	0.778151	0.009	-2.04576	Afrotropics	0	1	0
Dypsis_baronii	8	0.90309	0.016	-1.79588	Afrotropics	0	1	0
Dypsis_basilonga	5	0.69897	0.01	-2	Afrotropics	0	1	0
Dypsis_beentjei	0.04	-1.39794	0.01	-2	Afrotropics	0	1	0
Dypsis_bejofo	25	1.39794	0.021	-1.67778	Afrotropics	0	1	0
Dypsis_bernieriana	1	0	0.05	-1.30103	Afrotropics	0	1	0
Dypsis_betamponensis	4	0.60206	NA	NA	Afrotropics	0	1	0
Dypsis_betsimisarakae	NA	NA	0.005	-2.30103	Afrotropics	0	1	0
Dypsis_boiviniana	8	0.90309	NA	NA	Afrotropics	0	1	0
Dypsis_bonsai	2	0.30103	NA	NA	Afrotropics	0	1	0
Dypsis_bosseri	2.5	0.39794	NA	NA	Afrotropics	0	1	0
Dypsis_brevicaulis	0.15	-0.823909	NA	NA	Afrotropics	0	1	0
Dypsis_brittiana	3	0.477121	NA	NA	Afrotropics	0	1	0
Dypsis_cabadae	10	1	0.006	-2.22185	Afrotropics	1	0	0
Dypsis_canaliculata	15	1.17609	0.021	-1.67778	Afrotropics	0	1	0
Dypsis_canescens	8	0.90309	NA	NA	Afrotropics	0	1	0
Dypsis_carlsmithii	6	0.778151	0.009	-2.04576	Afrotropics	0	1	0
Dypsis_catatiana	1	0	0.01	-2	Afrotropics	0	1	0
Dypsis_caudata	3	0.477121	0.005	-2.30103	Afrotropics	0	1	0
Dypsis_ceracea	15	1.17609	0.013	-1.88606	Afrotropics	0	1	0
Dypsis_commersoniana	5	0.69897	NA	NA	Afrotropics	0	1	0
Dypsis_concinna	2	0.30103	0.007	-2.1549	Afrotropics	0	1	0
Dypsis_confusa	7	0.845098	0.005	-2.30103	Afrotropics	0	1	0
Dypsis_cookei	2	0.30103	NA	NA	Afrotropics	0	1	0
Dypsis_coriacea	2	0.30103	0.006	-2.22185	Afrotropics	0	1	0
Dypsis_corniculata	6	0.778151	0.006	-2.22185	Afrotropics	0	1	0
Dypsis_coursii	8	0.90309	0.025	-1.60206	Afrotropics	0	1	0
Dypsis_crinita	15	1.17609	0.018	-1.74473	Afrotropics	0	1	0
Dypsis_culminis	3	0.477121	NA	NA	Afrotropics	0	1	0
Dypsis_curtisii	3.5	0.544068	NA	NA	Afrotropics	0	1	0
Dypsis_decaryi	7	0.845098	0.019	-1.72125	Afrotropics	0	1	0
Dypsis_decipiens	20	1.30103	0.022	-1.65758	Afrotropics	0	1	0
Dypsis_delicatula	1.1	0.0413927	NA	NA	Afrotropics	0	1	0
Dypsis_digitata	0.4	-0.39794	0.008	-2.09691	Afrotropics	0	1	0
Dypsis_dracaenoides	4	0.60206	NA	NA	Afrotropics	0	1	0
Dypsis_dransfieldii	8	0.90309	0.014	-1.85387	Afrotropics	0	1	0
Dypsis_elegans	2	0.30103	NA	NA	Afrotropics	0	1	0
Dypsis_eriostachys	1.5	0.176091	0.006	-2.22185	Afrotropics	0	1	0
Dypsis_faneva	6	0.778151	NA	NA	Afrotropics	0	1	0
Dypsis_fanjana	5	0.69897	NA	NA	Afrotropics	0	1	0
Dypsis_fasciculata	6	0.778151	0.008	-2.09691	Afrotropics	0	1	0
Dypsis_fibrosa	9	0.954243	0.025	-1.60206	Afrotropics	0	1	0
Dypsis_forficifolia	4	0.60206	0.025	-1.60206	Afrotropics	0	1	0
Dypsis_furcata	2	0.30103	NA	NA	Afrotropics	0	1	0
Dypsis_gautieri	5	0.69897	NA	NA	Afrotropics	0	1	0
Dypsis_glabrescens	2	0.30103	0.011	-1.95861	Afrotropics	0	1	0
Dypsis_gronophyllum	4	0.60206	NA	NA	Afrotropics	0	1	0
Dypsis_henrici	3	0.477121	NA	NA	Afrotropics	0	1	0
Dypsis_heteromorpha	12	1.07918	0.022	-1.65758	Afrotropics	0	1	0
Dypsis_heterophylla	2.5	0.39794	0.005	-2.30103	Afrotropics	0	1	0
Dypsis_hiarakae	6	0.778151	0.005	-2.30103	Afrotropics	0	1	0
Dypsis_hildebrandtii	2	0.30103	0.006	-2.22185	Afrotropics	0	1	0
Dypsis_hovomantsina	15	1.17609	NA	NA	Afrotropics	0	1	0
Dypsis_humbertii	3	0.477121	NA	NA	Afrotropics	0	1	0
Dypsis_humblotiana	15	1.17609	NA	NA	Afrotropics	1	0	0
Dypsis_humilis	0		0.0003	-3.52288	Afrotropics	0	1	0
Dypsis_ifanadianae	24	1.38021	0.01	-2	Afrotropics	0	1	0
Dypsis_integra	2	0.30103	NA	NA	Afrotropics	0	1	0
Dypsis_intermedia	10	1	NA	NA	Afrotropics	0	1	0
Dypsis_interrupta	3	0.477121	NA	NA	Afrotropics	0	1	0
Dypsis_jeremiei	2	0.30103	0.005	-2.30103	Afrotropics	0	1	0
Dypsis_jumelleana	4	0.60206	0.012	-1.92082	Afrotropics	0	1	0
Dypsis_laevis	3	0.477121	0.003	-2.52288	Afrotropics	0	1	0
Dypsis_lanceolata	6	0.778151	0.01	-2	Afrotropics	1	0	0
Dypsis_lantzeana	4	0.60206	0.007	-2.1549	Afrotropics	0	1	0
Dypsis_lanuginosa	4	0.60206	NA	NA	Afrotropics	0	1	0
Dypsis_lastelliana	15	1.17609	0.017	-1.76955	Afrotropics	0	1	0
Dypsis_leptocheilos	10	1	0.012	-1.92082	Afrotropics	0	1	0
Dypsis_ligulata	6	0.778151	0.009	-2.04576	Afrotropics	0	1	0
Dypsis_linearis	7	0.845098	0.006	-2.22185	Afrotropics	0	1	0
Dypsis_lokohoensis	3	0.477121	NA	NA	Afrotropics	0	1	0
Dypsis_louvelii	1	0	0.008	-2.09691	Afrotropics	0	1	0
Dypsis_lucens	0.6	-0.221849	NA	NA	Afrotropics	0	1	0
Dypsis_lutea	3	0.477121	NA	NA	Afrotropics	0	1	0
Dypsis_lutescens	7	0.845098	0.01	-2	Afrotropics	1	1	0
Dypsis_madagascariensis	18	1.25527	0.01	-2	Afrotropics	0	1	0
Dypsis_mahia	0.6	-0.221849	NA	NA	Afrotropics	0	1	0
Dypsis_makirae	5	0.69897	0.004	-2.39794	Afrotropics	0	1	0
Dypsis_malcomberi	25	1.39794	0.007	-2.1549	Afrotropics	0	1	0
Dypsis_mananjarensis	25	1.39794	0.006	-2.22185	Afrotropics	0	1	0
Dypsis_mangorensis	6	0.778151	NA	NA	Afrotropics	0	1	0
Dypsis_marojejyi	6	0.778151	0.018	-1.74473	Afrotropics	0	1	0
Dypsis_mcdonaldiana	5	0.69897	0.004	-2.39794	Afrotropics	0	1	0
Dypsis_metallica	5	0.69897	NA	NA	Afrotropics	0	1	0
Dypsis_minuta	0.5	-0.30103	0.003	-2.52288	Afrotropics	0	1	0
Dypsis_mirabilis	2.5	0.39794	0.007	-2.1549	Afrotropics	0	1	0
Dypsis_mocquerysiana	2	0.30103	0.006	-2.22185	Afrotropics	0	1	0
Dypsis_monostachya	1	0	NA	NA	Afrotropics	0	1	0
Dypsis_montana	1	0	NA	NA	Afrotropics	0	1	0
Dypsis_moorei	1	0	0.022	-1.65758	Afrotropics	0	1	0
Dypsis_nauseosa	15	1.17609	NA	NA	Afrotropics	0	1	0
Dypsis_nodifera	10	1	0.008	-2.09691	Afrotropics	0	1	0
Dypsis_nossibensis	10	1	0.013	-1.88606	Afrotropics	0	1	0
Dypsis_occidentalis	2	0.30103	0.005	-2.30103	Afrotropics	0	1	0
Dypsis_onilahensis	20	1.30103	0.015	-1.82391	Afrotropics	0	1	0
Dypsis_oreophila	8	0.90309	0.008	-2.09691	Afrotropics	0	1	0
Dypsis_oropedionis	20	1.30103	0.008	-2.09691	Afrotropics	0	1	0
Dypsis_ovobontsira	10	1	0.015	-1.82391	Afrotropics	0	1	0
Dypsis_pachyramea	0.5	-0.30103	0.007	-2.1549	Afrotropics	0	1	0
Dypsis_paludosa	6	0.778151	0.009	-2.04576	Afrotropics	0	1	0
Dypsis_pembana	18	1.25527	0.007	-2.1549	Afrotropics	0	1	1
Dypsis_perrieri	15	1.17609	0.016	-1.79588	Afrotropics	0	1	0
Dypsis_pervillei	NA	NA	NA	NA	Afrotropics	0	1	0
Dypsis_pilulifera	30	1.47712	0.007	-2.1549	Afrotropics	0	1	0
Dypsis_pinnatifrons	12	1.07918	0.007	-2.1549	Afrotropics	0	1	0
Dypsis_plumosa	NA	NA	NA	NA	Afrotropics	0	1	0
Dypsis_plurisecta	NA	NA	NA	NA	Afrotropics	0	1	0
Dypsis_poivreana	0.8	-0.09691	NA	NA	Afrotropics	0	1	0
Dypsis_prestoniana	12	1.07918	0.008	-2.09691	Afrotropics	0	1	0
Dypsis_procera	6	0.778151	NA	NA	Afrotropics	0	1	0
Dypsis_procumbens	7	0.845098	0.006	-2.22185	Afrotropics	0	1	0
Dypsis_psammophila	4	0.60206	0.006	-2.22185	Afrotropics	0	1	0
Dypsis_pulchella	1	0	NA	NA	Afrotropics	0	1	0
Dypsis_pumila	1	0	0.02	-1.69897	Afrotropics	0	1	0
Dypsis_pusilla	2	0.30103	0.015	-1.82391	Afrotropics	0	1	0
Dypsis_rakotonasoloi	2	0.30103	NA	NA	Afrotropics	0	1	0
Dypsis_ramentacea	0.7	-0.154902	0.008	-2.09691	Afrotropics	0	1	0
Dypsis_reflexa	3	0.477121	NA	NA	Afrotropics	0	1	0
Dypsis_remotiflora	1	0	0.004	-2.39794	Afrotropics	0	1	0
Dypsis_rivularis	5.5	0.740363	0.007	-2.1549	Afrotropics	0	1	0
Dypsis_robusta	1.4	0.146128	0.012	-1.92082	Afrotropics	0	1	0
Dypsis_sahanofensis	6	0.778151	NA	NA	Afrotropics	0	1	0
Dypsis_saintelucei	6	0.778151	NA	NA	Afrotropics	0	1	0
Dypsis_sancta	10	1	NA	NA	Afrotropics	0	1	0
Dypsis_sanctaemariae	2.5	0.39794	NA	NA	Afrotropics	0	1	0
Dypsis_scandens	10	1	0.005	-2.30103	Afrotropics	0	1	0
Dypsis_schatzii	3	0.477121	0.006	-2.22185	Afrotropics	0	1	0
Dypsis_scottiana	4	0.60206	0.007	-2.1549	Afrotropics	0	1	0
Dypsis_serpentina	6	0.778151	0.01	-2	Afrotropics	0	1	0
Dypsis_simianensis	2	0.30103	NA	NA	Afrotropics	0	1	0
Dypsis_singularis	6	0.778151	NA	NA	Afrotropics	0	1	0
Dypsis_soanieranae	5	0.69897	NA	NA	Afrotropics	0	1	0
Dypsis_spicata	1	0	0.007	-2.1549	Afrotropics	0	1	0
Dypsis_tanalensis	NA	NA	0.007	-2.1549	Afrotropics	0	1	0
Dypsis_tenuissima	0.5	-0.30103	0.006	-2.22185	Afrotropics	0	1	0
Dypsis_thermarum	2	0.30103	0.004	-2.39794	Afrotropics	0	1	0
Dypsis_thiryana	1	0	0.005	-2.30103	Afrotropics	0	1	0
Dypsis_thouarsiana	NA	NA	NA	NA	Afrotropics	0	1	0
Dypsis_tokoravina	20	1.30103	0.013	-1.88606	Afrotropics	0	1	0
Dypsis_trapezoidea	1.2	0.0791812	0.006	-2.22185	Afrotropics	0	1	0
Dypsis_tsaratananensis	NA	NA	0.011	-1.95861	Afrotropics	0	1	0
Dypsis_tsaravoasira	25	1.39794	0.006	-2.22185	Afrotropics	0	1	0
Dypsis_turkii	1	0	0.008	-2.09691	Afrotropics	0	1	0
Dypsis_utilis	17	1.23045	0.02	-1.69897	Afrotropics	0	1	0
Dypsis_viridis	1.5	0.176091	0.005	-2.30103	Afrotropics	0	1	0
Dypsis_vonitrandambo	1	0	0.005	-2.30103	Afrotropics	0	1	0

## Sheet: Raphia
Species	MSTEMHEIGHT (m)	LOG10	MFRUITDIAM (m)	LOG10	Biog. Realm	Volcanic	Island Continental	Mainland
Raphia_africana	10	1	0.05	-1.30103	Afrotropics	0	0	1
Raphia_australis	16	1.20412	0.05	-1.30103	Afrotropics	0	0	1
Raphia_farinifera	25	1.39794	0.045	-1.34679	Afrotropics	1	1	1
Raphia_gentiliana	6	0.778151	0.035	-1.45593	Afrotropics	0	0	1
Raphia_hookeri	15	1.17609	0.06	-1.22185	Afrotropics	0	0	1
Raphia_laurentii	4	0.60206	0.045	-1.34679	Afrotropics	0	0	1
Raphia_longiflora	7	0.845098	NA	NA	Afrotropics	0	0	1
Raphia_mambillensis	0	NA	0.035	-1.45593	Afrotropics	0	0	1
Raphia_mannii	10	1	0.045	-1.34679	Afrotropics	0	0	1
Raphia_matombe	NA	NA	NA	NA	Afrotropics	0	0	1
Raphia_monbuttorum	4	0.60206	0.045	-1.34679	Afrotropics	0	0	1
Raphia_palma_pinus	6	0.778151	NA	NA	Afrotropics	0	0	1
Raphia_regalis	0	NA	0.45	-0.346787	Afrotropics	0	0	1
Raphia_rostrata	NA	NA	0.04	-1.39794	Afrotropics	0	0	1
Raphia_ruwenzorica	10	1	0.065	-1.18709	Afrotropics	0	0	1
Raphia_sese	9	0.954243	0.04	-1.39794	Afrotropics	0	0	1
Raphia_sudanica	8	0.90309	0.045	-1.34679	Afrotropics	0	0	1
Raphia_taedigera	12	1.07918	0.04	-1.39794	Afrotropics	0	0	1
Raphia_textilis	10	1	0.045	-1.34679	Afrotropics	0	0	1
Raphia_vinifera	7.6	0.880814	0.045	-1.34679	Afrotropics	0	0	1

## Sheet: Calyptrocalyx
Species	MSTEMHEIGHT (m)	LOG10	MFRUITDIAM (m)	LOG10	Biog. Realm	Volcanic	Island Continental	Mainland
Calyptrocalyx_albertisianus	15	1.17609	0.026	-1.58503	Australasia_IndoMalaya	1	1	0
Calyptrocalyx_amoenus	5	0.69897	0.01	-2	Australasia_IndoMalaya	0	1	0
Calyptrocalyx_arfakianus	2.5	0.39794	0.008	-2.09691	Australasia_IndoMalaya	0	1	0
Calyptrocalyx_awa	3	0.477121	0.012	-1.92082	Australasia_IndoMalaya	0	1	0
Calyptrocalyx_caudiculatus	3	0.477121	0.006	-2.22185	Australasia_IndoMalaya	0	1	0
Calyptrocalyx_doxanthus	2	0.30103	0.012	-1.92082	Australasia_IndoMalaya	0	1	0
Calyptrocalyx_elegans	5	0.69897	0.012	-1.92082	Australasia_IndoMalaya	0	1	0
Calyptrocalyx_flabellatus	3	0.477121	0.008	-2.09691	Australasia_IndoMalaya	0	1	0
Calyptrocalyx_forbesii	5	0.69897	0.012	-1.92082	Australasia_IndoMalaya	0	1	0
Calyptrocalyx_geonomiformis	2	0.30103	NA	NA	Australasia_IndoMalaya	0	1	0
Calyptrocalyx_hollrungii	3	0.477121	0.009	-2.04576	Australasia_IndoMalaya	0	1	0
Calyptrocalyx_julianettii	2	0.30103	0.009	-2.04576	Australasia_IndoMalaya	0	1	0
Calyptrocalyx_lauterbachianus	9	0.954243	0.025	-1.60206	Australasia_IndoMalaya	0	1	0
Calyptrocalyx_laxiflorus	0.02	-1.69897	0.009	-2.04576	Australasia_IndoMalaya	0	1	0
Calyptrocalyx_lepidotus	10	1	0.004	-2.39794	Australasia_IndoMalaya	0	1	0
Calyptrocalyx_leptostachys	4	0.60206	0.012	-1.92082	Australasia_IndoMalaya	0	1	0
Calyptrocalyx_merrillianus	4	0.60206	0.01	-2	Australasia_IndoMalaya	0	1	0
Calyptrocalyx_micholitzii	1	0	0.008	-2.09691	Australasia_IndoMalaya	0	1	0
Calyptrocalyx_multifidus	2	0.30103	0.012	-1.92082	Australasia_IndoMalaya	0	1	0
Calyptrocalyx_pachystachys	5	0.69897	0.008	-2.09691	Australasia_IndoMalaya	0	1	0
Calyptrocalyx_pauciflorus	2	0.30103	0.01	-2	Australasia_IndoMalaya	0	1	0
Calyptrocalyx_polyphyllus	4	0.60206	0.006	-2.22185	Australasia_IndoMalaya	0	1	0
Calyptrocalyx_pusillus	1	0	0.005	-2.30103	Australasia_IndoMalaya	0	1	0
Calyptrocalyx_sessiliflorus	3	0.477121	0.01	-2	Australasia_IndoMalaya	0	1	0
Calyptrocalyx_spicatus	14	1.14613	0.03	-1.52288	Australasia_IndoMalaya	1	0	0
Calyptrocalyx_yamutumene	2.5	0.39794	0.012	-1.92082	Australasia_IndoMalaya	0	1	0

## Sheet: Livistona
Species	MSTEMHEIGHT (m)	LOG10	FRUITDIAM (m)	LOG10	Biog. Realm	Volcanic	Island Continental	Mainland
Livistona_alfredii	15	1.17609	0.035	-1.45593	Australasia/IndoMalaya	0	0	1
Livistona_australis	25	1.39794	0.022	-1.65758	Australasia/IndoMalaya	0	0	1
Livistona_benthamii	18	1.25527	0.011	-1.95861	Australasia/IndoMalaya	0	1	1
Livistona_boninensis	NA	NA	0.028	-1.55284	Australasia/IndoMalaya	1	0	0
Livistona_carinensis	20	1.30103	0.02	-1.69897	Afrotropics	0	0	1
Livistona_chinensis	20	1.30103	0.018	-1.74473	Afrotropics/Australasia_IndoMalaya/Neotropics	1	1	1
Livistona_concinna	30	1.47712	0.012	-1.92082	Australasia/IndoMalaya	0	0	1
Livistona_decora	18	1.25527	0.018	-1.74473	Australasia/IndoMalaya	0	0	1
Livistona_drudei	28	1.44716	0.011	-1.95861	Australasia/IndoMalaya	0	0	1
Livistona_eastonii	12	1.07918	0.009	-2.04576	Australasia/IndoMalaya	0	0	1
Livistona_endauensis	15	1.17609	NA		Australasia/IndoMalaya	0	0	1
Livistona_exigua	5	0.69897	0.009	-2.04576	Australasia/IndoMalaya	0	1	0
Livistona_fulva	13	1.11394	0.015	-1.82391	Australasia/IndoMalaya	0	0	1
Livistona_halongensis	18	1.25527	0.012	-1.92082	Australasia/IndoMalaya	0	0	1
Livistona_humilis	7	0.845098	0.01	-2	Australasia/IndoMalaya	0	0	1
Livistona_inermis	10	1	0.007	-2.1549	Australasia/IndoMalaya	0	0	1
Livistona_jenkinsiana	25	1.39794	0.025	-1.60206	Australasia/IndoMalaya	0	1	1
Livistona_lanuginosa	18	1.25527	0.036	-1.4437	Australasia/IndoMalaya	0	0	1
Livistona_lorophylla	15	1.17609	0.009	-2.04576	Australasia/IndoMalaya	0	0	1
Livistona_mariae	30	1.47712	0.017	-1.76955	Australasia/IndoMalaya	0	0	1
Livistona_muelleri	12	1.07918	0.01	-2	Australasia/IndoMalaya	0	1	1
Livistona_nasmophila	30	1.47712	0.014	-1.85387	Australasia/IndoMalaya	0	0	1
Livistona_nitida	35	1.54407	0.017	-1.76955	Australasia/IndoMalaya	0	0	1
Livistona_rigida	28	1.44716	0.014	-1.85387	Australasia/IndoMalaya	0	0	1
Livistona_saribus	40	1.60206	0.02	-1.69897	Australasia/IndoMalaya	1	1	1
Livistona_speciosa	NA	NA	0.025	-1.60206	Australasia/IndoMalaya	0	0	1
Livistona_tahanensis	8	0.90309	NA		Australasia/IndoMalaya	0	0	1
Livistona_victoriae	17	1.23045	0.01	-2	Australasia/IndoMalaya	0	0	1

## Sheet: Clinostigma
Species	MSTEMHEIGHT (m)	LOG10	FRUITDIAM (m)	LOG10	Biog. Realm	Volcanic	Island Continental	Mainland
Clinostigma_collegarum	16	1.20412	0.008	-2.09691	Australasia_IndoMalaya	1	0	0
Clinostigma_exorrhizum	20	1.30103	0.004	-2.39794	Australasia_IndoMalaya	1	0	0
Clinostigma_gronophyllum	22	1.34242	NA	NA	Australasia_IndoMalaya	1	0	0
Clinostigma_haerestigma	9.5	0.977724	NA	NA	Australasia_IndoMalaya	1	0	0
Clinostigma_harlandii	15	1.17609	0.006	-2.22185	Australasia_IndoMalaya	1	0	0
Clinostigma_onchorhynchum	15	1.17609	NA	NA	Australasia_IndoMalaya	1	0	0
Clinostigma_ponapense	20	1.30103	NA	NA	Australasia_IndoMalaya	1	0	0
Clinostigma_samoense	25	1.39794	NA	NA	Australasia_IndoMalaya	1	0	0
Clinostigma_savoryanum	16	1.20412	0.01	-2	Australasia_IndoMalaya	1	0	0
Clinostigma_warburgii	20	1.30103	NA	NA	Australasia_IndoMalaya	1	0	0

## Sheet: Coccothrinax
Species	MSTEMHEIGHT (m)	LOG10	FRUITDIAM (m)	LOG10	Biog. Realm	Volcanic	Island Continental	Mainland
Coccothrinax_acunana	NA	NA	NA	NA	Neotropics	0	1	0
Coccothrinax_alexandri	30	1.47712	NA	NA	Neotropics	0	1	0
Coccothrinax_argentata	10	1	0.08	-1.09691	Neotropics	0	1	1
Coccothrinax_argentea	15	1.17609	0.12	-0.920819	Neotropics	0	1	0
Coccothrinax_baracoensis	NA	NA	NA	NA	Neotropics	0	1	0
Coccothrinax_barbadensis	15	1.17609	0.012	-1.92082	Neotropics	1	1	1
Coccothrinax_bermudezii	3	0.477121	NA	NA	Neotropics	0	1	0
Coccothrinax_borhidiana	7	0.845098	0.009	-2.04576	Neotropics	0	1	0
Coccothrinax_boschiana	12	1.07918	NA	NA	Neotropics	0	1	0
Coccothrinax_camagueyana	NA	NA	NA	NA	Neotropics	0	1	0
Coccothrinax_clarensis	NA	NA	NA	NA	Neotropics	0	1	0
Coccothrinax_concolor	NA	NA	NA	NA	Neotropics	0	1	0
Coccothrinax_crinita	10	1	0.02	-1.69897	Neotropics	0	1	0
Coccothrinax_cupularis	NA	NA	NA	NA	Neotropics	0	1	0
Coccothrinax_ekmanii	15	1.17609	0.006	-2.22185	Neotropics	0	1	0
Coccothrinax_elegans	NA	NA	NA	NA	Neotropics	0	1	0
Coccothrinax_fagildei	NA	NA	NA	NA	Neotropics	0	1	0
Coccothrinax_fragrans	8	0.90309	NA	NA	Neotropics	0	1	0
Coccothrinax_garciana	NA	NA	NA	NA	Neotropics	0	1	0
Coccothrinax_gracilis	10	1	0.008	-2.09691	Neotropics	0	1	0
Coccothrinax_guantanamensis	1.5	0.176091	NA	NA	Neotropics	0	1	0
Coccothrinax_gundlachii	10	1	0.013	-1.88606	Neotropics	0	1	0
Coccothrinax_hioramii	12	1.07918	0.011	-1.95861	Neotropics	0	1	0
Coccothrinax_inaguensis	6	0.778151	0.013	-1.88606	Neotropics	0	1	0
Coccothrinax_jamaicensis	8	0.90309	0.0095	-2.02228	Neotropics	0	1	0
Coccothrinax_leonis	NA	NA	NA	NA	Neotropics	0	1	0
Coccothrinax_litoralis	12	1.07918	NA	NA	Neotropics	0	1	0
Coccothrinax_macroglossa	NA	NA	NA	NA	Neotropics	0	1	0
Coccothrinax_microphylla	NA	NA	NA	NA	Neotropics	0	1	0
Coccothrinax_miraguama	15	1.17609	0.012	-1.92082	Neotropics	0	1	0
Coccothrinax_moaensis	NA	NA	NA	NA	Neotropics	0	1	0
Coccothrinax_montana	NA	NA	NA	NA	Neotropics	0	1	0
Coccothrinax_munizii	12	1.07918	NA	NA	Neotropics	0	1	0
Coccothrinax_muricata	NA	NA	NA	NA	Neotropics	0	1	0
Coccothrinax_nipensis	NA	NA	NA	NA	Neotropics	0	1	0
Coccothrinax_orientalis	NA	NA	NA	NA	Neotropics	0	1	0
Coccothrinax_pauciramosa	15	1.17609	0.012	-1.92082	Neotropics	0	1	0
Coccothrinax_proctorii	8	0.90309	NA	NA	Neotropics	0	1	0
Coccothrinax_pseudorigida	NA	NA	NA	NA	Neotropics	0	1	0
Coccothrinax_pumila	NA	NA	NA	NA	Neotropics	0	1	0
Coccothrinax_readii	6	0.778151	0.0125	-1.90309	Neotropics	0	0	1
Coccothrinax_rigida	NA	NA	NA	NA	Neotropics	0	1	0
Coccothrinax_salvatoris	8	0.90309	0.008	-2.09691	Neotropics	0	1	0
Coccothrinax_saxicola	NA	NA	NA	NA	Neotropics	0	1	0
Coccothrinax_scoparia	12	1.07918	NA	NA	Neotropics	0	1	0
Coccothrinax_spissa	8	0.90309	0.012	-1.92082	Neotropics	0	1	0
Coccothrinax_torrida	8	0.90309	0.0063	-2.20066	Neotropics	0	1	0
Coccothrinax_trinitensis	NA	NA	NA	NA	Neotropics	0	1	0
Coccothrinax_victorinii	NA	NA	NA	NA	Neotropics	0	1	0
Coccothrinax_yunquensis	NA	NA	NA	NA	Neotropics	0	1	0
Coccothrinax_yuraguana	8	0.90309	NA	NA	Neotropics	0	1	0

## Sheet: Chamaedorea
Species	MSTEMHEIGHT (m)	LOG10	FRUITDIAM (m)	LOG10	Biog. Realm	Volcanic	Island Continental	Mainland
Chamaedorea_adscendens	2.5	0.39794	0.008	-2.09691	Neotropics	0	0	1
Chamaedorea_allenii	2	0.30103	0.013	-1.88606	Neotropics	0	0	1
Chamaedorea_alternans	6	0.778151	NA	NA	Neotropics	0	0	1
Chamaedorea_amabilis	2	0.30103	0.009	-2.04576	Neotropics	0	0	1
Chamaedorea_anemophila	4	0.60206	NA	NA	Neotropics	0	0	1
Chamaedorea_angustisecta	4	0.60206	0.008	-2.09691	Neotropics	0	0	1
Chamaedorea_arenbergiana	4	0.60206	0.012	-1.92082	Neotropics	0	0	1
Chamaedorea_atrovirens	2	0.30103	NA	NA	Neotropics	0	0	1
Chamaedorea_benziei	5	0.69897	NA	NA	Neotropics	0	0	1
Chamaedorea_binderi	0.5	-0.30103	NA	NA	Neotropics	0	0	1
Chamaedorea_brachyclada	NA	NA	0.005	-2.30103	Neotropics	0	0	1
Chamaedorea_brachypoda	2.5	0.39794	0.008	-2.09691	Neotropics	0	0	1
Chamaedorea_carchensis	5	0.69897	0.01	-2	Neotropics	0	0	1
Chamaedorea_castillo_montii	0.5	-0.30103	0.007	-2.1549	Neotropics	0	0	1
Chamaedorea_cataractarum	2	0.30103	0.008	-2.09691	Neotropics	0	0	1
Chamaedorea_christinae	4	0.60206	0.01	-2	Neotropics	0	0	1
Chamaedorea_correae	1	0	0.008	-2.09691	Neotropics	0	0	1
Chamaedorea_costaricana	8	0.90309	0.01	-2	Neotropics	0	0	1
Chamaedorea_crucensis	2	0.30103	0.009	-2.04576	Neotropics	0	0	1
Chamaedorea_dammeriana	1	0	0.008	-2.09691	Neotropics	0	0	1
Chamaedorea_deckeriana	2	0.30103	0.01	-2	Neotropics	0	0	1
Chamaedorea_deneversiana	2	0.30103	0.006	-2.22185	Neotropics	0	0	1
Chamaedorea_elatior	20	1.30103	0.011	-1.95861	Neotropics	0	0	1
Chamaedorea_elegans	2	0.30103	0.007	-2.1549	Neotropics	0	0	1
Chamaedorea_ernesti_augusti	2	0.30103	0.01	-2	Neotropics	0	0	1
Chamaedorea_falcifera	6	0.778151	0.004	-2.39794	Neotropics	0	0	1
Chamaedorea_foveata	2.5	0.39794	NA	NA	Neotropics	0	0	1
Chamaedorea_fractiflexa	1	0	0.008	-2.09691	Neotropics	0	0	1
Chamaedorea_fragrans	4	0.60206	0.006	-2.22185	Neotropics	0	0	1
Chamaedorea_frondosa	0.7	-0.154902	NA	NA	Neotropics	0	0	1
Chamaedorea_geonomiformis	2	0.30103	0.012	-1.92082	Neotropics	0	0	1
Chamaedorea_glaucifolia	4	0.60206	0.01	-2	Neotropics	0	0	1
Chamaedorea_graminifolia	3	0.477121	0.01	-2	Neotropics	0	0	1
Chamaedorea_guntheriana	3	0.477121	0.006	-2.22185	Neotropics	0	0	1
Chamaedorea_hodelii	2	0.30103	NA	NA	Neotropics	0	0	1
Chamaedorea_hooperiana	4	0.60206	0.008	-2.09691	Neotropics	0	0	1
Chamaedorea_ibarrae	0.3	-0.522879	0.007	-2.1549	Neotropics	0	0	1
Chamaedorea_incrustata	6	0.778151	NA	NA	Neotropics	0	0	1
Chamaedorea_keelerorum	4	0.60206	0.008	-2.09691	Neotropics	0	0	1
Chamaedorea_klotzschiana	4	0.60206	0.009	-2.04576	Neotropics	0	0	1
Chamaedorea_latisecta	NA	NA	0.01	-2	Neotropics	0	0	1
Chamaedorea_lehmannii	2	0.30103	0.007	-2.1549	Neotropics	0	0	1
Chamaedorea_liebmannii	4	0.60206	0.01	-2	Neotropics	0	0	1
Chamaedorea_linearis	10	1	0.025	-1.60206	Neotropics	0	0	1
Chamaedorea_lucidifrons	2	0.30103	0.005	-2.30103	Neotropics	0	0	1
Chamaedorea_macrospadix	3	0.477121	0.008	-2.09691	Neotropics	0	0	1
Chamaedorea_matae	3	0.477121	0.006	-2.22185	Neotropics	0	0	1
Chamaedorea_metallica	3	0.477121	0.009	-2.04576	Neotropics	0	0	1
Chamaedorea_microphylla	1	0	0.004	-2.39794	Neotropics	0	0	1
Chamaedorea_microspadix	3	0.477121	0.01	-2	Neotropics	0	0	1
Chamaedorea_moliniana	3	0.477121	NA	NA	Neotropics	0	0	1
Chamaedorea_murriensis	NA	NA	0.01	-2	Neotropics	0	0	1
Chamaedorea_nationsiana	2.5	0.39794	0.015	-1.82391	Neotropics	0	0	1
Chamaedorea_neurochlamys	4.5	0.653213	NA	NA	Neotropics	0	0	1
Chamaedorea_nubium	3	0.477121	NA	NA	Neotropics	0	0	1
Chamaedorea_oblongata	3	0.477121	0.008	-2.09691	Neotropics	0	0	1
Chamaedorea_oreophila	3	0.477121	NA	NA	Neotropics	0	0	1
Chamaedorea_pachecoana	0.3	-0.522879	0.008	-2.09691	Neotropics	0	0	1
Chamaedorea_palmeriana	1	0	0.01	-2	Neotropics	0	0	1
Chamaedorea_parvifolia	2	0.30103	0.008	-2.09691	Neotropics	0	0	1
Chamaedorea_parvisecta	2	0.30103	0.009	-2.04576	Neotropics	0	0	1
Chamaedorea_pauciflora	2	0.30103	0.008	-2.09691	Neotropics	0	0	1
Chamaedorea_pedunculata	3	0.477121	0.008	-2.09691	Neotropics	0	0	1
Chamaedorea_pinnatifrons	4.5	0.653213	0.005	-2.30103	Neotropics	0	0	1
Chamaedorea_piscifolia	1.5	0.176091	NA	NA	Neotropics	0	0	1
Chamaedorea_pittieri	2	0.30103	0.007	-2.1549	Neotropics	0	0	1
Chamaedorea_plumosa	4	0.60206	0.011	-1.95861	Neotropics	0	0	1
Chamaedorea_pochutlensis	5	0.69897	0.01	-2	Neotropics	0	0	1
Chamaedorea_ponderosa	4	0.60206	0.07	-1.1549	Neotropics	0	0	1
Chamaedorea_pumila	0.5	-0.30103	0.01	-2	Neotropics	0	0	1
Chamaedorea_pygmaea	0.75	-0.124939	NA	NA	Neotropics	0	0	1
Chamaedorea_queroana	1	0	0.008	-2.09691	Neotropics	0	0	1
Chamaedorea_radicalis	4	0.60206	0.009	-2.04576	Neotropics	0	0	1
Chamaedorea_recurvata	2.5	0.39794	NA	NA	Neotropics	0	0	1
Chamaedorea_rhizomatosa	2.5	0.39794	NA	NA	Neotropics	0	0	1
Chamaedorea_ricardoi	8	0.90309	0.009	-2.04576	Neotropics	0	0	1
Chamaedorea_rigida	2	0.30103	0.008	-2.09691	Neotropics	0	0	1
Chamaedorea_robertii	0.5	-0.30103	0.007	-2.1549	Neotropics	0	0	1
Chamaedorea_rojasiana	1	0	0.011	-1.95861	Neotropics	0	0	1
Chamaedorea_rosibeliae	NA	NA	NA	NA	Neotropics	0	0	1
Chamaedorea_rossteniorum	0.5	-0.30103	NA	NA	Neotropics	0	0	1
Chamaedorea_sartorii	4	0.60206	0.008	-2.09691	Neotropics	0	0	1
Chamaedorea_scheryi	1.5	0.176091	0.007	-2.1549	Neotropics	0	0	1
Chamaedorea_schiedeana	4	0.60206	0.009	-2.04576	Neotropics	0	0	1
Chamaedorea_schippii	3	0.477121	NA	NA	Neotropics	0	0	1
Chamaedorea_seifrizii	0.25	-0.60206	0.008	-2.09691	Neotropics	0	0	1
Chamaedorea_serpens	1.5	0.176091	NA	NA	Neotropics	0	0	1
Chamaedorea_simplex	1	0	0.012	-1.92082	Neotropics	0	0	1
Chamaedorea_skutchii	2.5	0.39794	0.008	-2.09691	Neotropics	0	0	1
Chamaedorea_smithii	2	0.30103	0.01	-2	Neotropics	0	0	1
Chamaedorea_stenocarpa	NA	NA	0.008	-2.09691	Neotropics	0	0	1
Chamaedorea_stolonifera	2	0.30103	0.009	-2.04576	Neotropics	0	0	1
Chamaedorea_stricta	1.5	0.176091	0.008	-2.09691	Neotropics	0	0	1
Chamaedorea_subjectifolia	3.5	0.544068	NA	NA	Neotropics	0	0	1
Chamaedorea_tenerrima	1.5	0.176091	0.007	-2.1549	Neotropics	0	0	1
Chamaedorea_tepejilote	7	0.845098	0.008	-2.09691	Neotropics	0	0	1
Chamaedorea_tuerckheimii	1	0	0.009	-2.04576	Neotropics	0	0	1
Chamaedorea_undulatifolia	1	0	0.006	-2.22185	Neotropics	0	0	1
Chamaedorea_verapazensis	2	0.30103	0.009	-2.04576	Neotropics	0	0	1
Chamaedorea_verecunda	0.75	-0.124939	0.01	-2	Neotropics	0	0	1
Chamaedorea_volcanensis	1	0	0.008	-2.09691	Neotropics	0	0	1
Chamaedorea_vulgata	2	0.30103	0.009	-2.04576	Neotropics	0	0	1
Chamaedorea_warscewiczii	4	0.60206	0.007	-2.1549	Neotropics	0	0	1
Chamaedorea_whitelockiana	2	0.30103	0.008	-2.09691	Neotropics	0	0	1
Chamaedorea_woodsoniana	12	1.07918	0.01	-2	Neotropics	0	0	1
Chamaedorea_zamorae	3	0.477121	0.012	-1.92082	Neotropics	0	0	1

[truncated: 1 more sheets: Pritchardia]
